# Supplementary material for: Crystal structure of di­ammonium bis­[tris­(oxamide dioxime-κ2 N,N′)nickel(II)] bis­[tris­(oxalato-κ2 O,O′)chromate(III)] 6.76-hydrate
Source: Acta Crystallogr E Crystallogr Commun. 2020 Oct 9;76(Pt 11):1732–6. doi: 10.1107/S2056989020013390 (PMC7643241; doi:10.1107/S2056989020013390)
Supplement: Supplementary file 1 [file e-76-01732-sup1.cif]

##############################################################################
#                                                                            #
# This CIF contains the data in a paper accepted for publication in          #
# Acta Crystallographica Section E. It conforms to the requirements of       #
# Notes for Authors for Acta Crystallographica Section E, and has been       #
# peer reviewed under the auspices of the IUCr Commission on Journals.       #
#                                                                            #
# Full details of the Crystallographic Information File format               #
# are given in the paper "The Crystallographic Information File (CIF):       #
# a New Standard Archive File for Crystallography" by S. R. Hall, F. H.      #
# Allen and I. D. Brown [Acta Cryst. (1991), A47, 655-685].                  #
#                                                                            #
# The current version of the core CIF dictionary is obtainable from          #
# ftp://ftp.iucr.org/pub/cif_core.dic.                                       #
#                                                                            #
# Software is freely available for graphical display of the structure(s)     #
# in this CIF. For information consult the CIF software page                 #
# http://www.iucr.org/resources/cif/software.                                #
#                                                                            #
# This file may be used for bona fide research purposes within the           #
# scientific community so long as proper attribution is given to the journal # 
# article from which it was obtained.                                        #
#                                                                            #
##############################################################################
data_I
_audit_creation_method     'SHELXL-2018/3'
_journal_date_recd_electronic     2020-09-28
_journal_date_accepted     2020-10-06
_journal_name_full     'Acta Crystallographica, Section E'
_journal_year     2020
_journal_volume     76
_journal_issue     11
_journal_page_first     1732
_journal_page_last     1736
_journal_paper_category     GM
_journal_paper_doi     10.1107/S2056989020013390
_journal_coeditor_code     WM5586
_publ_contact_author_name     'Yves Alain Mbiangu\'e'
_publ_contact_author_address
;
Chemistry Department,
Higher Teachers' Training College,
University of Maroua,
P. O. Box 55,
Maroua,
Cameroon
;
_publ_contact_author_email     'mbiangueya@yahoo.com'
_publ_contact_author_fax     ?
_publ_contact_author_phone     '00 237 699 52 40 15'
_publ_section_title
;
Crystal structure of diammonium bis[tris(oxamide
dioxime-\k^2^<i>N</i>,<i>N</i>')nickel(II)]
bis[tris(oxalato-\k^2^<i>O</i>,<i>O</i>')chromate(III)] 6.76-hydrate
;
loop_
    _publ_author_name
    _publ_author_footnote
    _publ_author_address
    'Mbiangu\'e, Yves Alain' .
;
Chemistry Department,
Higher Teachers' Training College,
University of Maroua,
PO Box 55,
Maroua,
Cameroon
;
    'Bijv\'ed\'e, Alfred' .
;
Chemistry Department,
Faculty of Science,
University of Maroua,
PO Box 814,
Maroua,
Cameroon
;
    'Kenfack Tsobnang, Patrice' .
;
Chemistry Department,
Faculty of Science,
University of Dschang,
PO Box 67,
Dschang,
Cameroon
;
    'Wenger, Emmanuel' .
;
Universit\'e de Lorraine,
CNRS,
CRM^2^,
F54000,
Nancy,
France
;
    'Lecomte, Claude' .
;
Universit\'e de Lorraine,
CNRS,
CRM^2^,
F54000,
Nancy,
France
;
_publ_section_synopsis
;
In the structure of the title compound, [Ni(C~2~H~6~N~4~O~2~)~3~]^2+^ cations
and [Cr(C~2~O~4~)~3~]^3--^ anions are ordered alternately into negatively
charged hydrogen-bonded pillars running parallel to the <i>a</i> axis. These
pillars delimit channels accommodating the charge-balancing NH~4~^+^ cations as
well as the water molecules of crystallization.
;
_chemical_name_systematic
;\
Diammonium bis[tris(oxamide
dioxime-\k^2^<i>N</i>,<i>N</i>')nickel(II)] bis[tris(oxalato-\
\k^2^<i>O</i><i>,O</i>')chromate(III)] 6.76-hydrate
;
_chemical_name_common     ?
_chemical_formula_moiety
;
2(H4 N +), 2(C6 H18 N12 Ni O6 2+), 2(C6 Cr O12 3-), 6.76(H2 O)
;
_chemical_formula_sum     'C24 H57.53 Cr2 N26 Ni2 O42.76'
_chemical_formula_iupac
;
(N H4)2 [Ni (C2 H6 N4 O3)3] [Cr (C2 O4)3], 6.76H2 O
;
_chemical_formula_weight     1616.12
_chemical_melting_point     ?
_space_group_crystal_system     monoclinic
_space_group_name_H-M_alt     'P 21/n'
_space_group_name_Hall     '-P 2yn'
loop_
    _space_group_symop_operation_xyz
    'x, y, z'
    '-x+1/2, y+1/2, -z+1/2'
    '-x, -y, -z'
    'x-1/2, -y-1/2, z-1/2'
_cell_length_a     9.8065(3)
_cell_length_b     16.6719(4)
_cell_length_c     37.2296(9)
_cell_angle_alpha     90
_cell_angle_beta     95.562(3)
_cell_angle_gamma     90
_cell_volume     6058.1(3)
_cell_formula_units_Z     4
_cell_measurement_reflns_used     25623
_cell_measurement_theta_min     3.5580
_cell_measurement_theta_max     76.0580
_cell_measurement_temperature     110(2)
_exptl_crystal_description     block
_exptl_crystal_colour     'light violet'
_exptl_crystal_size_max     0.221
_exptl_crystal_size_mid     0.095
_exptl_crystal_size_min     0.046
_exptl_crystal_density_diffrn     1.772
_exptl_crystal_density_meas     ?
_exptl_crystal_density_method     ?
_exptl_crystal_F_000     3319
_exptl_absorpt_coefficient_mu     4.742
_exptl_absorpt_correction_type     gaussian
_exptl_absorpt_process_details
;
(CrysAlisPro; Rigaku OD, 2015)
;
_exptl_absorpt_correction_T_min     0.503
_exptl_absorpt_correction_T_max     1.000
_diffrn_ambient_temperature     110(2)
_diffrn_source     'micro-focus sealed X-ray tube'
_diffrn_radiation_type     CuK\a
_diffrn_radiation_wavelength     1.54184
_diffrn_measurement_device_type     'Rigaku Supernova, Dual, Cu at zero, Atlas'
_diffrn_measurement_method     '\w scans'
_diffrn_detector_area_resol_mean     10.4508
_diffrn_reflns_number     97200
_diffrn_reflns_av_R_equivalents     0.0628
_diffrn_reflns_av_unetI/netI     0.0274
_diffrn_reflns_theta_min     3.566
_diffrn_reflns_theta_max     77.051
_diffrn_reflns_theta_full     67.684
_diffrn_measured_fraction_theta_max     0.991
_diffrn_measured_fraction_theta_full     0.999
_diffrn_reflns_limit_h_min     -11
_diffrn_reflns_limit_h_max     12
_diffrn_reflns_limit_k_min     -20
_diffrn_reflns_limit_k_max     21
_diffrn_reflns_limit_l_min     -46
_diffrn_reflns_limit_l_max     44
_refine_special_details     ?
_reflns_number_total     12706
_reflns_number_gt     11294
_reflns_threshold_expression     'I > 2\s(I)'
_refine_ls_structure_factor_coef     Fsqd
_refine_ls_matrix_type     full
_refine_ls_R_factor_all     0.0654
_refine_ls_R_factor_gt     0.0596
_refine_ls_wR_factor_gt     0.1715
_refine_ls_wR_factor_ref     0.1778
_refine_ls_goodness_of_fit_ref     1.057
_refine_ls_restrained_S_all     1.057
_refine_ls_number_reflns     12706
_refine_ls_number_parameters     903
_refine_ls_number_restraints     0
_refine_ls_hydrogen_treatment     constr
_refine_ls_weighting_scheme     calc
_refine_ls_weighting_details
             'w=1/[\s^2^(Fo^2^)+(0.0870P)^2^+14.3935P] where P=(Fo^2^+2Fc^2^)/3'
_atom_sites_solution_hydrogens     geom
_atom_sites_solution_primary     direct
_atom_sites_solution_secondary     difmap
_refine_ls_shift/su_max     0.001
_refine_ls_shift/su_mean     0.000
_refine_diff_density_max     1.421
_refine_diff_density_min     -1.029
_refine_ls_extinction_method
;
SHELXL-2018/3 (Sheldrick, 2015b)
;
_refine_ls_extinction_coef     0.00017(3)
_refine_ls_extinction_expression
                                  'Fc^*^=kFc[1+0.001xFc^2^\l^3^/sin(2\q)]^-1/4^'
loop_
    _atom_type_symbol
    _atom_type_description
    _atom_type_scat_dispersion_real
    _atom_type_scat_dispersion_imag
    _atom_type_scat_source
    'C' 'C' 0.0181 0.0091
                         'International Tables Vol C Tables 4.2.6.8 and 6.1.1.4'
    'H' 'H' 0.0000 0.0000
                         'International Tables Vol C Tables 4.2.6.8 and 6.1.1.4'
    'Cr' 'Cr' -0.1635 2.4439
                         'International Tables Vol C Tables 4.2.6.8 and 6.1.1.4'
    'N' 'N' 0.0311 0.0180
                         'International Tables Vol C Tables 4.2.6.8 and 6.1.1.4'
    'Ni' 'Ni' -3.0029 0.5091
                         'International Tables Vol C Tables 4.2.6.8 and 6.1.1.4'
    'O' 'O' 0.0492 0.0322
                         'International Tables Vol C Tables 4.2.6.8 and 6.1.1.4'
_computing_data_collection
;
CrysAlisPro (Rigaku OD, 2015)
;
_computing_cell_refinement
;
CrysAlisPro (Rigaku OD, 2015)
;
_computing_data_reduction
;
CrysAlisPro (Rigaku OD, 2015)
;
_computing_structure_solution
;
SHELXT (Sheldrick, 2015a)
;
_computing_structure_refinement
;
<i>SHELXL2018/3</i> (Sheldrick, 2015b)
;
_computing_molecular_graphics
;
ORTEP-3 for Windows (Farrugia, 2012) and DIAMOND (Brandenburg & Putz,
2018)
;
_computing_publication_material
;
WINGX (Farrugia, 2012) and publCIF (Westrip, 2010)
;
loop_
    _atom_site_type_symbol
    _atom_site_label
    _atom_site_fract_x
    _atom_site_fract_y
    _atom_site_fract_z
    _atom_site_U_iso_or_equiv
    _atom_site_adp_type
    _atom_site_calc_flag
    _atom_site_occupancy
    _atom_site_disorder_assembly
    _atom_site_disorder_group
    Cr Cr1 0.68174(6) 0.34082(4) 0.08081(2) 0.02787(16) Uani d 1 . .
    Cr Cr2 0.97595(5) 0.84426(3) 0.17692(2) 0.01784(13) Uani d 1 . .
    Ni Ni1 0.18292(6) 0.34083(3) 0.08024(2) 0.02253(15) Uani d 1 . .
    Ni Ni2 0.47905(5) 0.84438(3) 0.17732(2) 0.01840(14) Uani d 1 . .
    C C1 0.2393(4) 0.5086(2) 0.09426(9) 0.0286(7) Uani d 1 . .
    C C2 0.1288(4) 0.5065(2) 0.06463(9) 0.0271(7) Uani d 1 . .
    C C3 0.1932(3) 0.3064(2) 0.00496(9) 0.0248(6) Uani d 1 . .
    C C4 0.0974(3) 0.2453(2) 0.01735(9) 0.0256(7) Uani d 1 . .
    C C5 0.2559(3) 0.2231(2) 0.13544(10) 0.0292(7) Uani d 1 . .
    C C6 0.1685(3) 0.2812(2) 0.15249(9) 0.0248(6) Uani d 1 . .
    C C7 0.4432(3) 0.98703(19) 0.21879(9) 0.0222(6) Uani d 1 . .
    C C8 0.5383(3) 1.01223(19) 0.19201(9) 0.0209(6) Uani d 1 . .
    C C9 0.4447(3) 0.69710(19) 0.21655(9) 0.0221(6) Uani d 1 . .
    C C10 0.5546(3) 0.74110(19) 0.23883(8) 0.0209(6) Uani d 1 . .
    C C11 0.4931(3) 0.7777(2) 0.10617(9) 0.0235(6) Uani d 1 . .
    C C12 0.3911(3) 0.8438(2) 0.10062(9) 0.0261(7) Uani d 1 . .
    C C13 0.7688(4) 0.4982(2) 0.09099(11) 0.0367(8) Uani d 1 . .
    C C14 0.6267(4) 0.5024(2) 0.06938(10) 0.0345(8) Uani d 1 . .
    C C15 0.7034(4) 0.2972(2) 0.00937(10) 0.0321(8) Uani d 1 . .
    C C16 0.5863(4) 0.2458(2) 0.02192(10) 0.0333(8) Uani d 1 . .
    C C17 0.7617(4) 0.2274(2) 0.13340(10) 0.0312(7) Uani d 1 . .
    C C18 0.6527(4) 0.2806(2) 0.14923(10) 0.0309(7) Uani d 1 . .
    C C19 0.9164(3) 0.98494(19) 0.21210(9) 0.0236(6) Uani d 1 . .
    C C20 1.0438(3) 1.0043(2) 0.19202(9) 0.0239(6) Uani d 1 . .
    C C21 0.9078(3) 0.7118(2) 0.21691(9) 0.0251(6) Uani d 1 . .
    C C22 1.0451(3) 0.74359(19) 0.23552(9) 0.0228(6) Uani d 1 . .
    C C23 1.0169(3) 0.7775(2) 0.11045(9) 0.0250(7) Uani d 1 . .
    C C24 0.8931(4) 0.8354(2) 0.10380(9) 0.0259(7) Uani d 1 . .
    N N1 0.2938(3) 0.43929(18) 0.10155(8) 0.0266(6) Uani d 1 . .
    N N2 0.0678(3) 0.43760(17) 0.06127(8) 0.0255(6) Uani d 1 . .
    N N3 0.2680(4) 0.5798(2) 0.11054(9) 0.0376(7) Uani d 1 . .
    H H3A 0.331779 0.582867 0.128817 0.045 Uiso calc 1 . .
    H H3B 0.222891 0.623128 0.102882 0.045 Uiso calc 1 . .
    N N4 0.0990(3) 0.57149(19) 0.04458(9) 0.0357(7) Uani d 1 . .
    H H4A 0.031976 0.570028 0.027065 0.043 Uiso calc 1 . .
    H H4B 0.146263 0.615901 0.048862 0.043 Uiso calc 1 . .
    N N5 0.2674(3) 0.34121(17) 0.03123(8) 0.0257(6) Uani d 1 . .
    N N6 0.0671(3) 0.25722(17) 0.05017(8) 0.0254(6) Uani d 1 . .
    N N7 0.1942(3) 0.32244(19) -0.02999(8) 0.0305(6) Uani d 1 . .
    H H7A 0.248845 0.359848 -0.037113 0.037 Uiso calc 1 . .
    H H7B 0.140095 0.295671 -0.046000 0.037 Uiso calc 1 . .
    N N8 0.0538(4) 0.1854(2) -0.00403(9) 0.0364(7) Uani d 1 . .
    H H8A -0.001209 0.148844 0.003653 0.044 Uiso calc 1 . .
    H H8B 0.079798 0.182109 -0.025952 0.044 Uiso calc 1 . .
    N N9 0.3001(3) 0.24949(19) 0.10590(8) 0.0288(6) Uani d 1 . .
    N N10 0.0988(3) 0.32704(17) 0.12955(7) 0.0237(5) Uani d 1 . .
    N N11 0.2827(4) 0.1515(2) 0.15068(10) 0.0395(8) Uani d 1 . .
    H H11A 0.335046 0.117009 0.140537 0.047 Uiso calc 1 . .
    H H11B 0.247894 0.138823 0.170849 0.047 Uiso calc 1 . .
    N N12 0.1710(3) 0.2831(2) 0.18860(8) 0.0318(7) Uani d 1 . .
    H H12A 0.121272 0.318537 0.199025 0.038 Uiso calc 1 . .
    H H12B 0.222490 0.248919 0.201840 0.038 Uiso calc 1 . .
    N N13 0.3875(3) 0.91758(16) 0.21219(7) 0.0205(5) Uani d 1 . .
    N N14 0.5787(3) 0.95297(16) 0.17310(7) 0.0207(5) Uani d 1 . .
    N N15 0.4270(3) 1.03191(19) 0.24762(8) 0.0341(7) Uani d 1 . .
    H H15A 0.374909 1.014818 0.264004 0.041 Uiso calc 1 . .
    H H15B 0.468299 1.078682 0.250302 0.041 Uiso calc 1 . .
    N N16 0.5712(3) 1.08961(17) 0.18838(8) 0.0273(6) Uani d 1 . .
    H H16A 0.625112 1.104020 0.171938 0.033 Uiso calc 1 . .
    H H16B 0.538972 1.126012 0.202437 0.033 Uiso calc 1 . .
    N N17 0.3809(3) 0.74086(15) 0.19129(7) 0.0205(5) Uani d 1 . .
    N N18 0.6005(3) 0.80218(16) 0.22246(7) 0.0208(5) Uani d 1 . .
    N N19 0.4225(3) 0.62018(18) 0.22271(9) 0.0329(7) Uani d 1 . .
    H H19A 0.359445 0.593874 0.208994 0.040 Uiso calc 1 . .
    H H19B 0.470900 0.595377 0.240508 0.040 Uiso calc 1 . .
    N N20 0.5941(3) 0.71809(18) 0.27266(8) 0.0269(6) Uani d 1 . .
    H H20A 0.656989 0.745600 0.285873 0.032 Uiso calc 1 . .
    H H20B 0.557078 0.675429 0.281707 0.032 Uiso calc 1 . .
    N N21 0.5652(3) 0.78076(16) 0.13698(7) 0.0218(5) Uani d 1 . .
    N N22 0.3539(3) 0.87233(17) 0.13046(7) 0.0228(5) Uani d 1 . .
    N N23 0.4997(3) 0.72258(19) 0.08063(8) 0.0316(6) Uani d 1 . .
    H H23A 0.558307 0.682665 0.083907 0.038 Uiso calc 1 . .
    H H23B 0.445489 0.725997 0.060416 0.038 Uiso calc 1 . .
    N N24 0.3494(4) 0.8678(2) 0.06708(9) 0.0432(8) Uani d 1 . .
    H H24A 0.289947 0.907220 0.063583 0.052 Uiso calc 1 . .
    H H24B 0.381349 0.844116 0.048499 0.052 Uiso calc 1 . .
    N N1H 0.9853(4) 0.5775(2) 0.16293(10) 0.0448(8) Uani d 1 . .
    N N2H 0.2033(10) 0.0523(4) 0.0669(2) 0.126(3) Uani d 1 . .
    O O1 0.3892(3) 0.44158(17) 0.13244(7) 0.0343(6) Uani d 1 . .
    H H1 0.449200 0.406220 0.130726 0.052 Uiso calc 1 . .
    O O2 -0.0262(3) 0.43808(16) 0.03019(7) 0.0347(6) Uani d 1 . .
    H H2 -0.089775 0.405527 0.032868 0.052 Uiso calc 1 . .
    O O3 0.3422(3) 0.40429(17) 0.01736(7) 0.0351(6) Uani d 1 . .
    H H3 0.407626 0.416998 0.032529 0.053 Uiso calc 1 . .
    O O4 -0.0117(3) 0.19277(15) 0.06173(7) 0.0332(6) Uani d 1 . .
    H H4 -0.066035 0.209934 0.076079 0.050 Uiso calc 1 . .
    O O5 0.3719(3) 0.18831(17) 0.08945(8) 0.0417(7) Uani d 1 . .
    H H5 0.436217 0.208659 0.079201 0.063 Uiso calc 1 . .
    O O6 0.0285(3) 0.38670(16) 0.14740(7) 0.0312(5) Uani d 1 . .
    H H6 -0.037500 0.404011 0.133464 0.047 Uiso calc 1 . .
    O O7 0.3165(2) 0.89258(14) 0.24155(6) 0.0253(5) Uani d 1 . .
    H H7 0.255297 0.859568 0.234264 0.038 Uiso calc 1 . .
    O O8 0.6582(2) 0.98038(14) 0.14605(6) 0.0265(5) Uani d 1 . .
    H H8 0.702345 0.941823 0.138398 0.040 Uiso calc 1 . .
    O O9 0.2908(2) 0.69258(14) 0.16882(7) 0.0264(5) Uani d 1 . .
    H H9 0.224378 0.720445 0.160032 0.040 Uiso calc 1 . .
    O O10 0.6920(2) 0.84692(14) 0.24630(6) 0.0263(5) Uani d 1 . .
    H H10 0.746129 0.872557 0.234430 0.039 Uiso calc 1 . .
    O O11 0.6481(2) 0.71123(14) 0.14187(7) 0.0280(5) Uani d 1 . .
    H H11 0.713488 0.720234 0.157638 0.042 Uiso calc 1 . .
    O O12 0.2674(3) 0.93955(16) 0.12412(7) 0.0352(6) Uani d 1 . .
    H H12 0.212831 0.941987 0.140145 0.053 Uiso calc 1 . .
    O O13 0.8061(3) 0.42528(16) 0.10084(7) 0.0322(5) Uani d 1 . .
    O O14 0.5692(3) 0.43221(16) 0.06414(7) 0.0317(5) Uani d 1 . .
    O O15 0.8365(3) 0.55867(19) 0.09739(9) 0.0482(7) Uani d 1 . .
    O O16 0.5786(3) 0.56575(18) 0.05959(8) 0.0438(7) Uani d 1 . .
    O O17 0.7682(3) 0.33748(16) 0.03526(7) 0.0313(5) Uani d 1 . .
    O O18 0.5585(3) 0.26170(16) 0.05446(7) 0.0326(5) Uani d 1 . .
    O O19 0.7289(3) 0.29564(18) -0.02222(7) 0.0390(6) Uani d 1 . .
    O O20 0.5311(3) 0.1948(2) 0.00224(8) 0.0444(7) Uani d 1 . .
    O O21 0.7961(3) 0.25263(16) 0.10273(7) 0.0305(5) Uani d 1 . .
    O O22 0.5947(3) 0.33159(16) 0.12630(7) 0.0303(5) Uani d 1 . .
    O O23 0.8071(3) 0.16760(17) 0.14945(8) 0.0399(6) Uani d 1 . .
    O O24 0.6293(3) 0.27345(19) 0.18052(7) 0.0427(7) Uani d 1 . .
    O O25 0.8708(2) 0.91302(13) 0.20658(6) 0.0220(4) Uani d 1 . .
    O O26 1.0842(2) 0.94373(13) 0.17383(6) 0.0229(4) Uani d 1 . .
    O O27 0.8682(3) 1.03459(15) 0.23084(7) 0.0326(6) Uani d 1 . .
    O O28 1.0950(3) 1.07009(15) 0.19461(8) 0.0357(6) Uani d 1 . .
    O O29 0.8653(2) 0.75077(13) 0.18774(6) 0.0234(5) Uani d 1 . .
    O O30 1.0915(2) 0.80565(13) 0.21976(6) 0.0223(4) Uani d 1 . .
    O O31 0.8507(3) 0.65533(15) 0.22965(8) 0.0365(6) Uani d 1 . .
    O O32 1.0993(3) 0.71118(15) 0.26239(7) 0.0314(5) Uani d 1 . .
    O O33 1.0756(2) 0.78179(14) 0.14334(6) 0.0244(5) Uani d 1 . .
    O O34 0.8593(2) 0.87042(14) 0.13244(6) 0.0237(5) Uani d 1 . .
    O O35 1.0517(3) 0.73358(17) 0.08720(7) 0.0361(6) Uani d 1 . .
    O O36 0.8374(3) 0.84520(17) 0.07336(7) 0.0358(6) Uani d 1 . .
    O O1W 0.2328(3) 0.4997(2) 0.19080(8) 0.0437(7) Uani d 1 . .
    O O2W 0.4899(5) 0.4035(2) 0.21006(10) 0.0508(14) Uani d 0.797(12) . .
    O O3W 0.6077(4) 0.5443(2) 0.15144(10) 0.0478(13) Uani d 0.840(11) . .
    O O4W 0.7854(4) 0.4944(2) 0.20708(11) 0.0513(14) Uani d 0.835(11) . .
    O O5W 0.4730(9) 0.0484(4) 0.0306(2) 0.099(3) Uani d 0.692(14) . .
    O O6W -0.1286(6) 0.0307(3) -0.00672(16) 0.082(2) Uani d 0.878(14) . .
    O O7W 0.9316(5) 0.0544(2) 0.10722(12) 0.0657(16) Uani d 0.909(13) . .
    O O8W 0.7410(7) 0.9990(3) 0.05478(16) 0.083(2) Uani d 0.812(14) . .
loop_
    _atom_site_aniso_label
    _atom_site_aniso_U_11
    _atom_site_aniso_U_22
    _atom_site_aniso_U_33
    _atom_site_aniso_U_12
    _atom_site_aniso_U_13
    _atom_site_aniso_U_23
    Cr1 0.0252(3) 0.0352(3) 0.0237(3) 0.0008(2) 0.0050(2) 0.0045(2)
    Cr2 0.0164(3) 0.0193(3) 0.0181(3) 0.00003(17) 0.00341(19) -0.00098(18)
    Ni1 0.0216(3) 0.0285(3) 0.0178(3) -0.0004(2) 0.0037(2) 0.0016(2)
    Ni2 0.0179(3) 0.0188(3) 0.0190(3) 0.00010(18) 0.0040(2) -0.00044(18)
    C1 0.0309(17) 0.0331(18) 0.0228(16) -0.0065(14) 0.0086(13) -0.0016(13)
    C2 0.0266(16) 0.0315(17) 0.0241(16) 0.0008(13) 0.0076(13) -0.0001(13)
    C3 0.0225(15) 0.0303(16) 0.0222(15) 0.0026(13) 0.0045(12) 0.0005(12)
    C4 0.0254(16) 0.0281(16) 0.0234(16) 0.0028(13) 0.0036(13) 0.0016(12)
    C5 0.0206(15) 0.0369(18) 0.0304(17) 0.0010(13) 0.0044(13) 0.0082(14)
    C6 0.0197(15) 0.0347(17) 0.0207(15) -0.0037(12) 0.0058(12) 0.0043(13)
    C7 0.0195(14) 0.0245(15) 0.0233(15) 0.0002(11) 0.0052(12) -0.0043(12)
    C8 0.0164(14) 0.0210(14) 0.0255(15) -0.0003(11) 0.0038(11) -0.0002(12)
    C9 0.0220(15) 0.0223(15) 0.0223(15) -0.0014(12) 0.0035(12) 0.0014(12)
    C10 0.0190(14) 0.0230(14) 0.0214(15) 0.0031(11) 0.0049(11) 0.0007(12)
    C11 0.0216(15) 0.0281(16) 0.0215(15) -0.0005(12) 0.0054(12) 0.0002(12)
    C12 0.0218(16) 0.0336(18) 0.0231(16) 0.0023(13) 0.0038(13) 0.0056(13)
    C13 0.038(2) 0.039(2) 0.0341(19) 0.0004(16) 0.0088(16) -0.0035(16)
    C14 0.036(2) 0.039(2) 0.0306(18) 0.0057(16) 0.0126(15) 0.0027(15)
    C15 0.0288(18) 0.040(2) 0.0274(17) 0.0004(15) 0.0038(14) 0.0022(15)
    C16 0.0322(18) 0.041(2) 0.0268(17) -0.0011(15) 0.0029(14) 0.0039(15)
    C17 0.0290(18) 0.0344(18) 0.0307(18) -0.0021(14) 0.0053(14) 0.0023(14)
    C18 0.0301(18) 0.0355(18) 0.0281(17) -0.0021(14) 0.0076(14) 0.0036(14)
    C19 0.0207(15) 0.0227(15) 0.0275(16) 0.0006(12) 0.0033(12) 0.0001(12)
    C20 0.0237(15) 0.0261(16) 0.0221(15) -0.0011(12) 0.0028(12) 0.0019(12)
    C21 0.0228(15) 0.0237(15) 0.0294(16) 0.0011(12) 0.0051(13) 0.0017(13)
    C22 0.0226(15) 0.0211(14) 0.0255(16) 0.0020(12) 0.0057(12) -0.0023(12)
    C23 0.0234(16) 0.0283(16) 0.0239(16) 0.0000(12) 0.0053(12) 0.0005(13)
    C24 0.0249(16) 0.0284(16) 0.0247(17) -0.0002(12) 0.0043(13) -0.0013(12)
    N1 0.0220(13) 0.0369(16) 0.0209(13) -0.0046(11) 0.0011(10) -0.0010(11)
    N2 0.0216(13) 0.0305(14) 0.0240(14) 0.0014(11) -0.0006(11) -0.0003(11)
    N3 0.0438(19) 0.0357(17) 0.0326(16) -0.0033(14) 0.0001(14) -0.0057(13)
    N4 0.0397(18) 0.0303(15) 0.0358(17) -0.0006(13) -0.0028(14) 0.0025(13)
    N5 0.0251(14) 0.0314(15) 0.0213(13) -0.0020(11) 0.0059(11) 0.0028(11)
    N6 0.0255(14) 0.0261(14) 0.0256(14) -0.0019(11) 0.0074(11) -0.0008(11)
    N7 0.0366(16) 0.0375(16) 0.0179(13) -0.0048(13) 0.0052(12) 0.0011(12)
    N8 0.0464(19) 0.0372(17) 0.0272(15) -0.0112(14) 0.0118(14) -0.0072(13)
    N9 0.0241(14) 0.0370(16) 0.0267(14) 0.0059(12) 0.0089(11) 0.0052(12)
    N10 0.0225(13) 0.0301(14) 0.0192(13) 0.0019(11) 0.0061(10) 0.0001(11)
    N11 0.0379(18) 0.0441(19) 0.0395(18) 0.0150(14) 0.0190(15) 0.0171(14)
    N12 0.0309(15) 0.0455(18) 0.0194(13) 0.0047(13) 0.0038(11) 0.0042(12)
    N13 0.0191(12) 0.0233(13) 0.0204(12) -0.0017(10) 0.0077(10) 0.0003(10)
    N14 0.0188(12) 0.0219(12) 0.0228(13) -0.0003(10) 0.0090(10) 0.0000(10)
    N15 0.0401(17) 0.0330(16) 0.0323(16) -0.0151(13) 0.0189(13) -0.0125(13)
    N16 0.0275(14) 0.0210(13) 0.0355(16) -0.0016(11) 0.0138(12) -0.0020(11)
    N17 0.0179(12) 0.0196(12) 0.0238(13) -0.0023(9) 0.0020(10) -0.0026(10)
    N18 0.0182(12) 0.0227(13) 0.0214(12) -0.0026(10) 0.0013(10) -0.0027(10)
    N19 0.0340(16) 0.0254(14) 0.0374(17) -0.0055(12) -0.0066(13) 0.0046(12)
    N20 0.0284(14) 0.0299(14) 0.0220(13) -0.0037(11) 0.0007(11) 0.0030(11)
    N21 0.0190(12) 0.0229(13) 0.0239(13) 0.0026(10) 0.0034(10) -0.0032(10)
    N22 0.0193(12) 0.0263(13) 0.0231(13) 0.0041(10) 0.0033(10) 0.0037(10)
    N23 0.0314(15) 0.0387(16) 0.0243(14) 0.0042(13) 0.0009(12) -0.0059(12)
    N24 0.048(2) 0.059(2) 0.0237(15) 0.0203(17) 0.0074(14) 0.0095(15)
    N1H 0.0413(19) 0.048(2) 0.046(2) 0.0034(16) 0.0077(16) -0.0041(16)
    N2H 0.182(8) 0.078(4) 0.116(6) 0.007(5) -0.001(5) 0.055(4)
    O1 0.0302(13) 0.0444(15) 0.0269(12) 0.0016(11) -0.0051(10) -0.0034(11)
    O2 0.0310(13) 0.0386(14) 0.0322(13) -0.0036(11) -0.0089(11) 0.0052(11)
    O3 0.0345(14) 0.0436(15) 0.0279(13) -0.0124(11) 0.0059(10) 0.0059(11)
    O4 0.0374(14) 0.0323(13) 0.0323(13) -0.0081(11) 0.0166(11) -0.0019(10)
    O5 0.0412(16) 0.0414(15) 0.0468(16) 0.0129(12) 0.0260(13) 0.0107(13)
    O6 0.0320(13) 0.0374(14) 0.0249(12) 0.0074(10) 0.0061(10) -0.0044(10)
    O7 0.0255(11) 0.0298(12) 0.0219(11) -0.0078(9) 0.0092(9) -0.0018(9)
    O8 0.0264(12) 0.0260(11) 0.0293(12) 0.0030(9) 0.0144(9) 0.0031(9)
    O9 0.0230(11) 0.0239(11) 0.0307(12) -0.0012(9) -0.0047(9) -0.0036(9)
    O10 0.0239(12) 0.0321(12) 0.0229(11) -0.0084(9) 0.0025(9) -0.0005(9)
    O11 0.0235(11) 0.0270(12) 0.0324(13) 0.0076(9) -0.0031(9) -0.0071(10)
    O12 0.0360(14) 0.0395(14) 0.0326(13) 0.0188(11) 0.0160(11) 0.0135(11)
    O13 0.0290(13) 0.0367(13) 0.0311(13) -0.0008(10) 0.0039(10) 0.0015(10)
    O14 0.0266(12) 0.0357(13) 0.0332(13) 0.0030(10) 0.0054(10) 0.0054(10)
    O15 0.0544(19) 0.0439(17) 0.0462(17) -0.0038(14) 0.0040(14) -0.0021(13)
    O16 0.0491(17) 0.0387(15) 0.0443(16) 0.0104(13) 0.0087(13) 0.0014(12)
    O17 0.0290(13) 0.0429(14) 0.0224(12) -0.0013(10) 0.0054(10) 0.0000(10)
    O18 0.0288(13) 0.0407(14) 0.0289(13) -0.0011(10) 0.0066(10) 0.0028(11)
    O19 0.0373(15) 0.0546(17) 0.0258(13) -0.0103(12) 0.0065(11) 0.0000(12)
    O20 0.0449(17) 0.0532(18) 0.0359(15) -0.0146(14) 0.0080(13) -0.0060(13)
    O21 0.0283(12) 0.0395(14) 0.0244(12) 0.0043(10) 0.0062(10) 0.0058(10)
    O22 0.0274(12) 0.0388(14) 0.0256(12) 0.0008(10) 0.0078(10) 0.0045(10)
    O23 0.0436(16) 0.0408(15) 0.0365(15) 0.0075(12) 0.0101(12) 0.0086(12)
    O24 0.0523(17) 0.0502(17) 0.0279(14) 0.0099(14) 0.0147(12) 0.0076(12)
    O25 0.0213(10) 0.0220(11) 0.0234(11) -0.0009(8) 0.0063(8) -0.0027(8)
    O26 0.0228(11) 0.0241(11) 0.0224(11) -0.0027(8) 0.0058(9) 0.0000(8)
    O27 0.0300(13) 0.0287(12) 0.0402(14) 0.0003(10) 0.0090(11) -0.0107(11)
    O28 0.0443(15) 0.0268(13) 0.0379(14) -0.0126(11) 0.0137(12) -0.0023(11)
    O29 0.0215(11) 0.0212(10) 0.0276(11) -0.0025(8) 0.0024(9) 0.0005(9)
    O30 0.0220(11) 0.0225(11) 0.0224(11) -0.0010(8) 0.0021(8) 0.0021(8)
    O31 0.0293(13) 0.0303(13) 0.0497(17) -0.0035(10) 0.0036(12) 0.0119(11)
    O32 0.0367(14) 0.0297(12) 0.0265(12) -0.0004(10) -0.0027(10) 0.0060(10)
    O33 0.0208(11) 0.0297(12) 0.0230(11) 0.0031(9) 0.0035(9) -0.0056(9)
    O34 0.0223(11) 0.0286(11) 0.0203(11) 0.0040(9) 0.0021(9) -0.0008(9)
    O35 0.0383(14) 0.0417(15) 0.0289(13) 0.0100(11) 0.0063(11) -0.0108(11)
    O36 0.0397(15) 0.0476(16) 0.0195(12) 0.0095(11) -0.0011(11) -0.0033(10)
    O1W 0.0399(15) 0.0605(19) 0.0324(14) -0.0161(14) 0.0127(12) -0.0054(13)
    O2W 0.068(3) 0.046(2) 0.037(2) 0.0112(19) -0.0051(18) -0.0030(16)
    O3W 0.046(2) 0.050(2) 0.045(2) -0.0076(16) -0.0051(16) 0.0077(16)
    O4W 0.056(3) 0.048(2) 0.050(2) 0.0026(17) 0.0073(18) 0.0070(17)
    O5W 0.133(7) 0.065(4) 0.095(6) -0.035(4) -0.011(5) 0.021(4)
    O6W 0.086(4) 0.056(3) 0.105(4) -0.005(2) 0.018(3) -0.001(3)
    O7W 0.082(3) 0.053(2) 0.065(3) 0.013(2) 0.023(2) 0.0124(19)
    O8W 0.102(5) 0.070(4) 0.078(4) 0.005(3) 0.011(3) 0.005(3)
_geom_special_details
;
 All esds (except the esd in the dihedral angle between two l.s. planes)
 are estimated using the full covariance matrix.  The cell esds are taken
 into account individually in the estimation of esds in distances, angles
 and torsion angles; correlations between esds in cell parameters are only
 used when they are defined by crystal symmetry.  An approximate (isotropic)
 treatment of cell esds is used for estimating esds involving l.s. planes.
;
loop_
    _geom_bond_atom_site_label_1
    _geom_bond_atom_site_label_2
    _geom_bond_site_symmetry_2
    _geom_bond_distance
    _geom_bond_publ_flag
    Cr1 O14 . 1.947(3) yes
    Cr1 O13 . 1.962(3) yes
    Cr1 O17 . 1.969(3) yes
    Cr1 O22 . 1.975(2) yes
    Cr1 O21 . 1.977(3) yes
    Cr1 O18 . 1.983(3) yes
    Cr2 O25 . 1.954(2) yes
    Cr2 O33 . 1.959(2) yes
    Cr2 O29 . 1.963(2) yes
    Cr2 O34 . 1.968(2) yes
    Cr2 O30 . 1.973(2) yes
    Cr2 O26 . 1.979(2) yes
    Ni1 N2 . 2.055(3) yes
    Ni1 N6 . 2.059(3) yes
    Ni1 N5 . 2.076(3) yes
    Ni1 N9 . 2.083(3) yes
    Ni1 N1 . 2.083(3) yes
    Ni1 N10 . 2.097(3) yes
    Ni2 N13 . 2.051(3) yes
    Ni2 N17 . 2.067(3) yes
    Ni2 N14 . 2.071(3) yes
    Ni2 N21 . 2.083(3) yes
    Ni2 N18 . 2.086(3) yes
    Ni2 N22 . 2.086(3) yes
    C1 N1 . 1.291(5) ?
    C1 N3 . 1.350(5) ?
    C1 C2 . 1.470(5) ?
    C2 N2 . 1.295(5) ?
    C2 N4 . 1.333(5) ?
    C3 N5 . 1.298(5) ?
    C3 N7 . 1.329(4) ?
    C3 C4 . 1.489(5) ?
    C4 N6 . 1.300(4) ?
    C4 N8 . 1.322(5) ?
    C5 N9 . 1.298(5) ?
    C5 N11 . 1.337(5) ?
    C5 C6 . 1.478(5) ?
    C6 N10 . 1.291(4) ?
    C6 N12 . 1.342(4) ?
    C7 N13 . 1.294(4) ?
    C7 N15 . 1.331(4) ?
    C7 C8 . 1.490(4) ?
    C8 N14 . 1.297(4) ?
    C8 N16 . 1.340(4) ?
    C9 N17 . 1.301(4) ?
    C9 N19 . 1.324(4) ?
    C9 C10 . 1.488(4) ?
    C10 N18 . 1.290(4) ?
    C10 N20 . 1.338(4) ?
    C11 N21 . 1.289(4) ?
    C11 N23 . 1.328(4) ?
    C11 C12 . 1.489(5) ?
    C12 N22 . 1.293(4) ?
    C12 N24 . 1.337(5) ?
    C13 O15 . 1.217(5) ?
    C13 O13 . 1.312(5) ?
    C13 C14 . 1.541(6) ?
    C14 O16 . 1.199(5) ?
    C14 O14 . 1.306(5) ?
    C15 O19 . 1.226(5) ?
    C15 O17 . 1.290(5) ?
    C15 C16 . 1.542(5) ?
    C16 O20 . 1.215(5) ?
    C16 O18 . 1.295(5) ?
    C17 O23 . 1.223(5) ?
    C17 O21 . 1.292(4) ?
    C17 C18 . 1.549(5) ?
    C18 O24 . 1.215(5) ?
    C18 O22 . 1.297(5) ?
    C19 O27 . 1.208(4) ?
    C19 O25 . 1.289(4) ?
    C19 C20 . 1.551(4) ?
    C20 O28 . 1.206(4) ?
    C20 O26 . 1.299(4) ?
    C21 O31 . 1.215(4) ?
    C21 O29 . 1.299(4) ?
    C21 C22 . 1.547(5) ?
    C22 O32 . 1.213(4) ?
    C22 O30 . 1.294(4) ?
    C23 O35 . 1.208(4) ?
    C23 O33 . 1.303(4) ?
    C23 C24 . 1.553(5) ?
    C24 O36 . 1.220(4) ?
    C24 O34 . 1.287(4) ?
    N1 O1 . 1.410(4) ?
    N2 O2 . 1.407(4) ?
    N3 H3A . 0.88 ?
    N3 H3B . 0.88 ?
    N4 H4A . 0.88 ?
    N4 H4B . 0.88 ?
    N5 O3 . 1.408(4) ?
    N6 O4 . 1.415(4) ?
    N7 H7A . 0.88 ?
    N7 H7B . 0.88 ?
    N8 H8A . 0.88 ?
    N8 H8B . 0.88 ?
    N9 O5 . 1.412(4) ?
    N10 O6 . 1.413(4) ?
    N11 H11A . 0.88 ?
    N11 H11B . 0.88 ?
    N12 H12A . 0.88 ?
    N12 H12B . 0.88 ?
    N13 O7 . 1.414(3) ?
    N14 O8 . 1.408(3) ?
    N15 H15A . 0.88 ?
    N15 H15B . 0.88 ?
    N16 H16A . 0.88 ?
    N16 H16B . 0.88 ?
    N17 O9 . 1.409(3) ?
    N18 O10 . 1.412(3) ?
    N19 H19A . 0.88 ?
    N19 H19B . 0.88 ?
    N20 H20A . 0.88 ?
    N20 H20B . 0.88 ?
    N21 O11 . 1.417(3) ?
    N22 O12 . 1.412(3) ?
    N23 H23A . 0.88 ?
    N23 H23B . 0.88 ?
    N24 H24A . 0.88 ?
    N24 H24B . 0.88 ?
    O1 H1 . 0.84 ?
    O2 H2 . 0.84 ?
    O3 H3 . 0.84 ?
    O4 H4 . 0.84 ?
    O5 H5 . 0.84 ?
    O6 H6 . 0.84 ?
    O7 H7 . 0.84 ?
    O8 H8 . 0.84 ?
    O9 H9 . 0.84 ?
    O10 H10 . 0.84 ?
    O11 H11 . 0.84 ?
    O12 H12 . 0.84 ?
loop_
    _geom_angle_atom_site_label_1
    _geom_angle_atom_site_label_2
    _geom_angle_atom_site_label_3
    _geom_angle_site_symmetry_1
    _geom_angle_site_symmetry_3
    _geom_angle
    _geom_angle_publ_flag
    O14 Cr1 O13 . . 82.64(11) ?
    O14 Cr1 O17 . . 91.47(11) ?
    O13 Cr1 O17 . . 92.52(11) ?
    O14 Cr1 O22 . . 93.18(11) ?
    O13 Cr1 O22 . . 91.98(11) ?
    O17 Cr1 O22 . . 173.90(11) ?
    O14 Cr1 O21 . . 174.18(11) ?
    O13 Cr1 O21 . . 94.01(11) ?
    O17 Cr1 O21 . . 93.44(11) ?
    O22 Cr1 O21 . . 82.14(10) ?
    O14 Cr1 O18 . . 93.64(11) ?
    O13 Cr1 O18 . . 172.69(11) ?
    O17 Cr1 O18 . . 81.25(11) ?
    O22 Cr1 O18 . . 94.52(11) ?
    O21 Cr1 O18 . . 90.21(11) ?
    O25 Cr2 O33 . . 174.63(10) ?
    O25 Cr2 O29 . . 91.00(9) ?
    O33 Cr2 O29 . . 91.63(10) ?
    O25 Cr2 O34 . . 92.86(10) ?
    O33 Cr2 O34 . . 82.31(10) ?
    O29 Cr2 O34 . . 93.49(10) ?
    O25 Cr2 O30 . . 91.60(10) ?
    O33 Cr2 O30 . . 93.40(10) ?
    O29 Cr2 O30 . . 81.99(9) ?
    O34 Cr2 O30 . . 173.71(10) ?
    O25 Cr2 O26 . . 81.77(9) ?
    O33 Cr2 O26 . . 96.01(10) ?
    O29 Cr2 O26 . . 171.07(10) ?
    O34 Cr2 O26 . . 92.11(10) ?
    O30 Cr2 O26 . . 92.92(9) ?
    N2 Ni1 N6 . . 95.09(12) ?
    N2 Ni1 N5 . . 87.03(11) ?
    N6 Ni1 N5 . . 76.71(11) ?
    N2 Ni1 N9 . . 172.73(12) ?
    N6 Ni1 N9 . . 90.29(12) ?
    N5 Ni1 N9 . . 98.98(11) ?
    N2 Ni1 N1 . . 76.20(12) ?
    N6 Ni1 N1 . . 168.70(12) ?
    N5 Ni1 N1 . . 95.42(11) ?
    N9 Ni1 N1 . . 99.03(13) ?
    N2 Ni1 N10 . . 97.90(11) ?
    N6 Ni1 N10 . . 99.13(11) ?
    N5 Ni1 N10 . . 173.87(12) ?
    N9 Ni1 N10 . . 76.38(11) ?
    N1 Ni1 N10 . . 89.31(11) ?
    N13 Ni2 N17 . . 95.42(10) ?
    N13 Ni2 N14 . . 76.50(10) ?
    N17 Ni2 N14 . . 169.69(11) ?
    N13 Ni2 N21 . . 172.83(11) ?
    N17 Ni2 N21 . . 89.29(11) ?
    N14 Ni2 N21 . . 99.39(10) ?
    N13 Ni2 N18 . . 86.67(11) ?
    N17 Ni2 N18 . . 76.06(10) ?
    N14 Ni2 N18 . . 96.84(11) ?
    N21 Ni2 N18 . . 99.75(11) ?
    N13 Ni2 N22 . . 97.94(11) ?
    N17 Ni2 N22 . . 98.42(11) ?
    N14 Ni2 N22 . . 89.14(11) ?
    N21 Ni2 N22 . . 75.97(11) ?
    N18 Ni2 N22 . . 173.19(11) ?
    N1 C1 N3 . . 128.9(3) ?
    N1 C1 C2 . . 113.3(3) ?
    N3 C1 C2 . . 117.7(3) ?
    N2 C2 N4 . . 126.4(3) ?
    N2 C2 C1 . . 113.2(3) ?
    N4 C2 C1 . . 120.4(3) ?
    N5 C3 N7 . . 126.2(3) ?
    N5 C3 C4 . . 113.4(3) ?
    N7 C3 C4 . . 120.4(3) ?
    N6 C4 N8 . . 126.3(3) ?
    N6 C4 C3 . . 113.3(3) ?
    N8 C4 C3 . . 120.5(3) ?
    N9 C5 N11 . . 126.5(3) ?
    N9 C5 C6 . . 113.4(3) ?
    N11 C5 C6 . . 120.1(3) ?
    N10 C6 N12 . . 127.3(3) ?
    N10 C6 C5 . . 113.3(3) ?
    N12 C6 C5 . . 119.3(3) ?
    N13 C7 N15 . . 125.1(3) ?
    N13 C7 C8 . . 113.9(3) ?
    N15 C7 C8 . . 120.9(3) ?
    N14 C8 N16 . . 126.1(3) ?
    N14 C8 C7 . . 113.1(3) ?
    N16 C8 C7 . . 120.8(3) ?
    N17 C9 N19 . . 126.3(3) ?
    N17 C9 C10 . . 113.4(3) ?
    N19 C9 C10 . . 120.2(3) ?
    N18 C10 N20 . . 126.1(3) ?
    N18 C10 C9 . . 113.1(3) ?
    N20 C10 C9 . . 120.7(3) ?
    N21 C11 N23 . . 127.2(3) ?
    N21 C11 C12 . . 113.4(3) ?
    N23 C11 C12 . . 119.4(3) ?
    N22 C12 N24 . . 127.3(3) ?
    N22 C12 C11 . . 113.3(3) ?
    N24 C12 C11 . . 119.4(3) ?
    O15 C13 O13 . . 125.5(4) ?
    O15 C13 C14 . . 120.8(4) ?
    O13 C13 C14 . . 113.7(3) ?
    O16 C14 O14 . . 126.3(4) ?
    O16 C14 C13 . . 120.5(4) ?
    O14 C14 C13 . . 113.1(3) ?
    O19 C15 O17 . . 126.6(4) ?
    O19 C15 C16 . . 120.4(3) ?
    O17 C15 C16 . . 113.0(3) ?
    O20 C16 O18 . . 125.9(4) ?
    O20 C16 C15 . . 120.5(3) ?
    O18 C16 C15 . . 113.6(3) ?
    O23 C17 O21 . . 125.7(4) ?
    O23 C17 C18 . . 120.8(3) ?
    O21 C17 C18 . . 113.5(3) ?
    O24 C18 O22 . . 125.8(4) ?
    O24 C18 C17 . . 120.7(3) ?
    O22 C18 C17 . . 113.6(3) ?
    O27 C19 O25 . . 125.5(3) ?
    O27 C19 C20 . . 121.0(3) ?
    O25 C19 C20 . . 113.6(3) ?
    O28 C20 O26 . . 127.1(3) ?
    O28 C20 C19 . . 120.0(3) ?
    O26 C20 C19 . . 113.0(3) ?
    O31 C21 O29 . . 126.3(3) ?
    O31 C21 C22 . . 120.3(3) ?
    O29 C21 C22 . . 113.4(3) ?
    O32 C22 O30 . . 125.8(3) ?
    O32 C22 C21 . . 120.6(3) ?
    O30 C22 C21 . . 113.6(3) ?
    O35 C23 O33 . . 125.3(3) ?
    O35 C23 C24 . . 122.2(3) ?
    O33 C23 C24 . . 112.5(3) ?
    O36 C24 O34 . . 125.5(3) ?
    O36 C24 C23 . . 120.3(3) ?
    O34 C24 C23 . . 114.2(3) ?
    C1 N1 O1 . . 112.1(3) ?
    C1 N1 Ni1 . . 115.8(2) ?
    O1 N1 Ni1 . . 127.8(2) ?
    C2 N2 O2 . . 109.5(3) ?
    C2 N2 Ni1 . . 115.4(2) ?
    O2 N2 Ni1 . . 125.5(2) ?
    C1 N3 H3A . . 120.0 ?
    C1 N3 H3B . . 120.0 ?
    H3A N3 H3B . . 120.0 ?
    C2 N4 H4A . . 120.0 ?
    C2 N4 H4B . . 120.0 ?
    H4A N4 H4B . . 120.0 ?
    C3 N5 O3 . . 109.4(3) ?
    C3 N5 Ni1 . . 114.8(2) ?
    O3 N5 Ni1 . . 126.2(2) ?
    C4 N6 O4 . . 110.5(3) ?
    C4 N6 Ni1 . . 116.7(2) ?
    O4 N6 Ni1 . . 129.6(2) ?
    C3 N7 H7A . . 120.0 ?
    C3 N7 H7B . . 120.0 ?
    H7A N7 H7B . . 120.0 ?
    C4 N8 H8A . . 120.0 ?
    C4 N8 H8B . . 120.0 ?
    H8A N8 H8B . . 120.0 ?
    C5 N9 O5 . . 110.1(3) ?
    C5 N9 Ni1 . . 115.0(2) ?
    O5 N9 Ni1 . . 127.2(2) ?
    C6 N10 O6 . . 110.9(3) ?
    C6 N10 Ni1 . . 114.6(2) ?
    O6 N10 Ni1 . . 125.9(2) ?
    C5 N11 H11A . . 120.0 ?
    C5 N11 H11B . . 120.0 ?
    H11A N11 H11B . . 120.0 ?
    C6 N12 H12A . . 120.0 ?
    C6 N12 H12B . . 120.0 ?
    H12A N12 H12B . . 120.0 ?
    C7 N13 O7 . . 110.3(2) ?
    C7 N13 Ni2 . . 116.7(2) ?
    O7 N13 Ni2 . . 126.31(19) ?
    C8 N14 O8 . . 111.1(2) ?
    C8 N14 Ni2 . . 117.0(2) ?
    O8 N14 Ni2 . . 129.50(19) ?
    C7 N15 H15A . . 120.0 ?
    C7 N15 H15B . . 120.0 ?
    H15A N15 H15B . . 120.0 ?
    C8 N16 H16A . . 120.0 ?
    C8 N16 H16B . . 120.0 ?
    H16A N16 H16B . . 120.0 ?
    C9 N17 O9 . . 109.8(2) ?
    C9 N17 Ni2 . . 116.6(2) ?
    O9 N17 Ni2 . . 127.4(2) ?
    C10 N18 O10 . . 110.5(3) ?
    C10 N18 Ni2 . . 116.6(2) ?
    O10 N18 Ni2 . . 127.34(19) ?
    C9 N19 H19A . . 120.0 ?
    C9 N19 H19B . . 120.0 ?
    H19A N19 H19B . . 120.0 ?
    C10 N20 H20A . . 120.0 ?
    C10 N20 H20B . . 120.0 ?
    H20A N20 H20B . . 120.0 ?
    C11 N21 O11 . . 109.9(3) ?
    C11 N21 Ni2 . . 115.9(2) ?
    O11 N21 Ni2 . . 126.2(2) ?
    C12 N22 O12 . . 111.3(3) ?
    C12 N22 Ni2 . . 116.4(2) ?
    O12 N22 Ni2 . . 127.8(2) ?
    C11 N23 H23A . . 120.0 ?
    C11 N23 H23B . . 120.0 ?
    H23A N23 H23B . . 120.0 ?
    C12 N24 H24A . . 120.0 ?
    C12 N24 H24B . . 120.0 ?
    H24A N24 H24B . . 120.0 ?
    N1 O1 H1 . . 109.5 ?
    N2 O2 H2 . . 109.5 ?
    N5 O3 H3 . . 109.5 ?
    N6 O4 H4 . . 109.5 ?
    N9 O5 H5 . . 109.5 ?
    N10 O6 H6 . . 109.5 ?
    N13 O7 H7 . . 109.5 ?
    N14 O8 H8 . . 109.5 ?
    N17 O9 H9 . . 109.5 ?
    N18 O10 H10 . . 109.5 ?
    N21 O11 H11 . . 109.5 ?
    N22 O12 H12 . . 109.5 ?
    C13 O13 Cr1 . . 114.4(2) ?
    C14 O14 Cr1 . . 115.5(2) ?
    C15 O17 Cr1 . . 115.9(2) ?
    C16 O18 Cr1 . . 115.2(2) ?
    C17 O21 Cr1 . . 114.9(2) ?
    C18 O22 Cr1 . . 114.7(2) ?
    C19 O25 Cr2 . . 116.2(2) ?
    C20 O26 Cr2 . . 115.4(2) ?
    C21 O29 Cr2 . . 115.5(2) ?
    C22 O30 Cr2 . . 115.3(2) ?
    C23 O33 Cr2 . . 115.3(2) ?
    C24 O34 Cr2 . . 114.9(2) ?
loop_
    _geom_torsion_atom_site_label_1
    _geom_torsion_atom_site_label_2
    _geom_torsion_atom_site_label_3
    _geom_torsion_atom_site_label_4
    _geom_torsion_site_symmetry_1
    _geom_torsion_site_symmetry_2
    _geom_torsion_site_symmetry_3
    _geom_torsion_site_symmetry_4
    _geom_torsion
    _geom_torsion_publ_flag
    N1 C1 C2 N2 . . . . 27.1(4) ?
    N3 C1 C2 N2 . . . . -151.3(3) ?
    N1 C1 C2 N4 . . . . -153.6(3) ?
    N3 C1 C2 N4 . . . . 28.0(5) ?
    N5 C3 C4 N6 . . . . 24.0(4) ?
    N7 C3 C4 N6 . . . . -154.1(3) ?
    N5 C3 C4 N8 . . . . -154.7(3) ?
    N7 C3 C4 N8 . . . . 27.2(5) ?
    N9 C5 C6 N10 . . . . 31.4(4) ?
    N11 C5 C6 N10 . . . . -148.9(4) ?
    N9 C5 C6 N12 . . . . -147.0(3) ?
    N11 C5 C6 N12 . . . . 32.7(5) ?
    N13 C7 C8 N14 . . . . -18.4(4) ?
    N15 C7 C8 N14 . . . . 157.9(3) ?
    N13 C7 C8 N16 . . . . 159.7(3) ?
    N15 C7 C8 N16 . . . . -24.0(5) ?
    N17 C9 C10 N18 . . . . -23.3(4) ?
    N19 C9 C10 N18 . . . . 154.8(3) ?
    N17 C9 C10 N20 . . . . 154.7(3) ?
    N19 C9 C10 N20 . . . . -27.2(5) ?
    N21 C11 C12 N22 . . . . -25.7(4) ?
    N23 C11 C12 N22 . . . . 153.0(3) ?
    N21 C11 C12 N24 . . . . 153.6(3) ?
    N23 C11 C12 N24 . . . . -27.7(5) ?
    O15 C13 C14 O16 . . . . -2.6(6) ?
    O13 C13 C14 O16 . . . . 177.9(3) ?
    O15 C13 C14 O14 . . . . 178.4(4) ?
    O13 C13 C14 O14 . . . . -1.1(5) ?
    O19 C15 C16 O20 . . . . 10.7(6) ?
    O17 C15 C16 O20 . . . . -167.7(4) ?
    O19 C15 C16 O18 . . . . -170.8(4) ?
    O17 C15 C16 O18 . . . . 10.8(5) ?
    O23 C17 C18 O24 . . . . 14.1(6) ?
    O21 C17 C18 O24 . . . . -166.2(4) ?
    O23 C17 C18 O22 . . . . -166.8(4) ?
    O21 C17 C18 O22 . . . . 12.9(5) ?
    O27 C19 C20 O28 . . . . -1.0(5) ?
    O25 C19 C20 O28 . . . . 179.0(3) ?
    O27 C19 C20 O26 . . . . 178.4(3) ?
    O25 C19 C20 O26 . . . . -1.6(4) ?
    O31 C21 C22 O32 . . . . 2.1(5) ?
    O29 C21 C22 O32 . . . . -177.5(3) ?
    O31 C21 C22 O30 . . . . -177.6(3) ?
    O29 C21 C22 O30 . . . . 2.8(4) ?
    O35 C23 C24 O36 . . . . -9.0(5) ?
    O33 C23 C24 O36 . . . . 171.5(3) ?
    O35 C23 C24 O34 . . . . 171.6(3) ?
    O33 C23 C24 O34 . . . . -7.8(4) ?
    N3 C1 N1 O1 . . . . 4.4(5) ?
    C2 C1 N1 O1 . . . . -173.7(3) ?
    N3 C1 N1 Ni1 . . . . 162.7(3) ?
    C2 C1 N1 Ni1 . . . . -15.4(4) ?
    N4 C2 N2 O2 . . . . 6.9(5) ?
    C1 C2 N2 O2 . . . . -173.9(3) ?
    N4 C2 N2 Ni1 . . . . 155.2(3) ?
    C1 C2 N2 Ni1 . . . . -25.6(4) ?
    N7 C3 N5 O3 . . . . 5.0(5) ?
    C4 C3 N5 O3 . . . . -172.9(3) ?
    N7 C3 N5 Ni1 . . . . 153.4(3) ?
    C4 C3 N5 Ni1 . . . . -24.6(4) ?
    N8 C4 N6 O4 . . . . 5.0(5) ?
    C3 C4 N6 O4 . . . . -173.6(3) ?
    N8 C4 N6 Ni1 . . . . 167.0(3) ?
    C3 C4 N6 Ni1 . . . . -11.6(4) ?
    N11 C5 N9 O5 . . . . 5.7(5) ?
    C6 C5 N9 O5 . . . . -174.6(3) ?
    N11 C5 N9 Ni1 . . . . 157.5(3) ?
    C6 C5 N9 Ni1 . . . . -22.8(4) ?
    N12 C6 N10 O6 . . . . 4.4(5) ?
    C5 C6 N10 O6 . . . . -173.9(3) ?
    N12 C6 N10 Ni1 . . . . 154.2(3) ?
    C5 C6 N10 Ni1 . . . . -24.0(4) ?
    N15 C7 N13 O7 . . . . -5.3(5) ?
    C8 C7 N13 O7 . . . . 170.8(3) ?
    N15 C7 N13 Ni2 . . . . -158.6(3) ?
    C8 C7 N13 Ni2 . . . . 17.5(4) ?
    N16 C8 N14 O8 . . . . -3.2(5) ?
    C7 C8 N14 O8 . . . . 174.7(2) ?
    N16 C8 N14 Ni2 . . . . -167.3(3) ?
    C7 C8 N14 Ni2 . . . . 10.7(4) ?
    N19 C9 N17 O9 . . . . -5.1(5) ?
    C10 C9 N17 O9 . . . . 172.8(2) ?
    N19 C9 N17 Ni2 . . . . -159.6(3) ?
    C10 C9 N17 Ni2 . . . . 18.3(3) ?
    N20 C10 N18 O10 . . . . -5.0(4) ?
    C9 C10 N18 O10 . . . . 172.9(2) ?
    N20 C10 N18 Ni2 . . . . -160.7(3) ?
    C9 C10 N18 Ni2 . . . . 17.1(3) ?
    N23 C11 N21 O11 . . . . -5.3(5) ?
    C12 C11 N21 O11 . . . . 173.3(3) ?
    N23 C11 N21 Ni2 . . . . -156.2(3) ?
    C12 C11 N21 Ni2 . . . . 22.4(4) ?
    N24 C12 N22 O12 . . . . -4.8(5) ?
    C11 C12 N22 O12 . . . . 174.5(3) ?
    N24 C12 N22 Ni2 . . . . -162.8(3) ?
    C11 C12 N22 Ni2 . . . . 16.5(4) ?
    O15 C13 O13 Cr1 . . . . -172.8(3) ?
    C14 C13 O13 Cr1 . . . . 6.7(4) ?
    O16 C14 O14 Cr1 . . . . 175.9(3) ?
    C13 C14 O14 Cr1 . . . . -5.2(4) ?
    O19 C15 O17 Cr1 . . . . 170.1(3) ?
    C16 C15 O17 Cr1 . . . . -11.7(4) ?
    O20 C16 O18 Cr1 . . . . 173.7(3) ?
    C15 C16 O18 Cr1 . . . . -4.6(4) ?
    O23 C17 O21 Cr1 . . . . 170.6(3) ?
    C18 C17 O21 Cr1 . . . . -9.1(4) ?
    O24 C18 O22 Cr1 . . . . 168.9(3) ?
    C17 C18 O22 Cr1 . . . . -10.1(4) ?
    O27 C19 O25 Cr2 . . . . -176.9(3) ?
    C20 C19 O25 Cr2 . . . . 3.1(3) ?
    O28 C20 O26 Cr2 . . . . 178.7(3) ?
    C19 C20 O26 Cr2 . . . . -0.6(3) ?
    O31 C21 O29 Cr2 . . . . 175.6(3) ?
    C22 C21 O29 Cr2 . . . . -4.8(3) ?
    O32 C22 O30 Cr2 . . . . -179.0(3) ?
    C21 C22 O30 Cr2 . . . . 0.7(3) ?
    O35 C23 O33 Cr2 . . . . -169.5(3) ?
    C24 C23 O33 Cr2 . . . . 10.0(3) ?
    O36 C24 O34 Cr2 . . . . -177.5(3) ?
    C23 C24 O34 Cr2 . . . . 1.8(4) ?
loop_
    _geom_hbond_atom_site_label_D
    _geom_hbond_atom_site_label_H
    _geom_hbond_atom_site_label_A
    _geom_hbond_site_symmetry_A
    _geom_hbond_distance_DH
    _geom_hbond_distance_HA
    _geom_hbond_distance_DA
    _geom_hbond_angle_DHA
    _geom_hbond_publ_flag
    N3 H3A O9 . 0.88 2.42 2.863(4) 111.9 yes
    N3 H3B O35 1_455 0.88 2.52 3.387(4) 167.6 yes
    N4 H4A O2 3_565 0.88 2.13 2.811(4) 133.5 yes
    N4 H4B O19 3_665 0.88 2.21 2.954(4) 141.7 yes
    N4 H4B O35 1_455 0.88 2.65 3.190(4) 121.0 yes
    N7 H7A O16 3_665 0.88 2.32 3.183(4) 167.2 yes
    N7 H7B O35 3_665 0.88 2.36 3.198(4) 159.2 yes
    N7 H7B O36 3_665 0.88 2.58 3.228(4) 131.4 yes
    N8 H8A O6W . 0.88 2.34 3.135(6) 149.6 yes
    N8 H8B O36 3_665 0.88 2.06 2.932(4) 168.6 yes
    N11 H11B O28 1_445 0.88 2.14 2.913(4) 145.5 yes
    N12 H12A O7 2_545 0.88 2.56 3.170(4) 127.6 yes
    N12 H12B O32 2_645 0.88 2.18 3.007(4) 155.4 yes
    N15 H15A O1W 2 0.88 2.09 2.948(4) 166.2 yes
    N15 H15B O31 2_655 0.88 2.25 3.057(4) 151.5 yes
    N15 H15B O32 2_655 0.88 2.34 3.020(4) 134.0 yes
    N16 H16A O23 1_565 0.88 2.30 3.129(4) 156.6 yes
    N16 H16B O32 2_655 0.88 2.43 3.295(4) 167.0 yes
    N19 H19A O1W . 0.88 2.07 2.912(4) 158.7 yes
    N19 H19B O27 2_645 0.88 2.08 2.924(4) 160.4 yes
    N19 H19B O28 2_645 0.88 2.59 3.210(4) 127.8 yes
    N20 H20A O24 2_655 0.88 2.38 3.215(4) 158.4 yes
    N20 H20B O27 2_645 0.88 2.52 3.086(4) 123.0 yes
    N20 H20B O28 2_645 0.88 2.52 3.383(4) 167.9 yes
    N23 H23A O16 . 0.88 2.17 2.858(4) 135.0 yes
    N23 H23B O19 3_665 0.88 2.15 2.983(4) 158.8 yes
    N24 H24A N2H 1_565 0.88 2.57 3.394(8) 156.0 yes
    N24 H24B O20 3_665 0.88 2.25 3.116(4) 170.2 yes
    O1 H1 O22 . 0.84 1.91 2.750(4) 176.0 yes
    O2 H2 O17 1_455 0.84 1.81 2.644(4) 175.7 yes
    O3 H3 O14 . 0.84 1.90 2.730(4) 171.4 yes
    O4 H4 O21 1_455 0.84 1.89 2.726(4) 172.2 yes
    O5 H5 O18 . 0.84 1.81 2.647(4) 172.5 yes
    O6 H6 O13 1_455 0.84 1.90 2.727(4) 170.7 yes
    O7 H7 O30 1_455 0.84 1.87 2.698(3) 166.8 yes
    O8 H8 O34 . 0.84 1.97 2.775(3) 158.7 yes
    O9 H9 O33 1_455 0.84 1.84 2.679(3) 176.8 yes
    O10 H10 O25 . 0.84 1.81 2.642(3) 171.3 yes
    O11 H11 O29 . 0.84 1.85 2.681(3) 171.8 yes
    O12 H12 O26 1_455 0.84 1.86 2.702(3) 176.5 yes
    O15 . N1H . . . 2.737(5) . yes
    O20 . O5W . . . 2.740(7) . yes
    O23 . O7W . . . 2.810(5) . yes
    O24 . O2W . . . 2.840(5) . yes
    O36 . O8W . . . 2.797(6) . yes
    O1W . N1H 1_455 . . 2.856(5) . yes
    O3W . O4W . . . 2.705(6) . yes
    O5W . O8W 1_545 . . 2.817(11) . yes
    O6W . N2H 3_555 . . 2.674(11) . yes
    O6W . O6W 3_555 . . 2.723(11) . yes
    O6W . O8W 1_445 . . 2.779(8) . yes
    O7W . O8W 1_545 . . 2.729(8) . yes
_shelx_space_group_comment
;
The symmetry employed for this shelxl refinement is uniquely defined
by the following loop, which should always be used as a source of
symmetry information in preference to the above space-group names.
They are only intended as comments.
;
_shelx_estimated_absorpt_T_min     ?
_shelx_estimated_absorpt_T_max     ?
_shelx_hkl_file
;
   0   0  -4 111339. 820.528   3
   0   0  -4 112607. 721.461   5
   0   0  -5 171.888 42.1833   3
   0   0  -5 248.978 40.9732   5
   0   0  -6 12123.2 340.115   3
   0   0  -6 12389.0 294.426   5
   0   0  -7 54.6001 26.2800   8
   0   0  -7 128.738 59.2729   3
   0   0  -7 18.0700 28.4058   5
   0   0   7-1.23731 44.9294   2
   0   0   8 98885.3 1254.51   2
   0   0  -8 99054.1 1095.20   3
   0   0   9 51.9101 53.7346   2
   0   0  -9 41.9221 40.7639   3
   0   0  -9 88.1579 36.1417   8
   0   0 -10 25844.8 466.313   8
   0   0  10 27082.6 750.923   2
   0   0 -10 27783.9 652.546   3
   0   0 -11 110.962 63.7362   3
   0   0 -11-5.91352 33.1363   8
   0   0  12 101279. 1614.54   2
   0   0 -12 97799.6 1010.38   8
   0   0 -13 226.609 83.1493   3
   0   0 -13 190.381 54.9717   8
   0   0  13 222.454 100.109   2
   0   0  14 19178.7 771.891   2
   0   0 -14 18974.2 490.399   8
   0   0 -15 179.740 63.9390   8
   0   0  15 228.584 113.671   2
   0   0 -15 120.112 77.8360   3
   0   0 -16 12497.9 417.890   8
   0   0 -16 13011.7 607.367   3
   0   0  16 11371.3 648.447   2
   0   0 -17 66.8935 43.9484   8
   0   0 -17 201.766 101.564   3
   0   0  17 124.210 78.2740   2
   0   0 -18 59545.8 956.089   8
   0   0 -18 63335.9 1467.52   3
   0   0 -19 382.316 139.027   3
   0   0  19 254.112 131.030   2
   0   0 -20 92765.0 1853.75   3
   0   0  20 77889.6 1985.32   2
   0   0  21 58.2277 108.544   2
   0   0 -21 558.642 163.174   3
   0   0  22 97458.5 2325.20   4
   0   0  22 98346.3 2403.83   2
   0   0  23 926.350 260.101   4
   0   0  23 534.380 216.253   2
   0   0 -23 739.331 185.209   3
   0   0  24 29848.3 1363.34   4
   0   0  24 32321.5 1470.24   2
   0   0 -24 31712.3 1180.13   3
   0   0  25 361.845 191.987   4
   0   0  26 18143.4 1156.67   4
   0   0  27 291.955 198.982   4
   0   0  28 87305.2 2671.61   4
   0   0 -28 89982.9 2884.77  40
   0   0 -28 88939.1 2797.48  28
   0   0 -29 129.453 158.714  23
   0   0  29 262.351 189.017   4
   0   0 -29-115.740 245.680  28
   0   0 -29 27.6360 127.746  61
   0   0 -29 458.327 242.651  40
   0   0 -29 348.801 166.859  39
   0   0  30 5993.11 737.112   4
   0   0 -30 6236.84 736.391  39
   0   0 -30 5835.36 745.073  23
   0   0 -30 7212.15 736.821  61
   0   0 -30 5945.12 750.834  28
   0   0 -31 14.6287 144.389  39
   0   0  31-289.032 191.269   4
   0   0 -31-163.118 241.845  28
   0   0 -31-119.983 72.4256  61
   0   0 -31 76.3808 186.038  23
   0   0 -32 3421.73 572.371  23
   0   0 -32 4191.64 585.611  61
   0   0 -32 3297.70 524.369  39
   0   0  32 3861.37 597.645   4
   0   0 -32 4405.79 674.954  28
   0   0 -32 3796.06 590.668  50
   0   0 -33 12.4309 134.458  23
   0   0 -33 235.471 189.149  18
   0   0 -33 26.9518 91.9902  50
   0   0 -33-32.4062 201.222  28
   0   0 -33 68.1231 168.589  61
   0   0 -33 172.246 191.099  39
   0   0 -33 337.473 242.014  10
   0   0 -34 5018.18 717.220  10
   0   0 -34 4818.99 717.906  28
   0   0 -34 4802.25 652.057  39
   0   0 -34 2828.22 509.663  23
   0   0 -34 4779.07 687.786  18
   0   0 -34 4877.83 657.546  50
   0   0 -34 4503.37 605.245  61
   0   0 -35-33.2165 188.405  40
   0   0 -35 141.845 163.637  28
   0   0 -35 155.685 146.342  39
   0   0 -35 142.317 143.502  10
   0   0 -35 326.080 236.634  18
   0   0 -35 136.774 140.674  61
   0   0 -35 139.814 152.301  23
   0   0 -36 622.375 257.230  39
   0   0 -36 998.570 359.405  28
   0   0 -36 937.459 323.314  18
   0   0 -36 889.283 325.460  10
   0   0 -36 756.858 325.775  16
   0   0 -36 1015.07 381.878  40
   0   0 -36 987.381 303.963  23
   0   0 -36 1114.99 304.183  62
   0   0 -36 1244.35 327.362  61
   0   0 -37 50.8560 153.641  39
   0   0 -37 218.627 248.515  40
   0   0 -37-218.629 226.506  10
   0   0 -37-38.5662 119.465  18
   0   0 -37-21.5023 113.636  62
   0   0 -38 18406.6 1229.31  18
   0   0 -38 20444.7 1369.36  10
   0   0 -38 18972.9 1231.09  39
   0   0 -38 22112.7 1268.61  62
   0   0 -38 20108.5 1421.95  16
   0   0 -38 20143.1 1425.07  40
   0   0 -39-44.4396 185.305  40
   0   0 -39 3.81128 146.025  18
   0   0 -39 275.259 234.696  16
   0   0 -39 0.52178 131.893  10
   0   0 -39-62.3870 188.117  39
   0   0 -40 9788.57 810.420  39
   0   0 -40 11215.4 916.830  18
   0   0 -40 11886.8 1007.40  16
   0   0 -40 11017.1 937.736  10
   0   0 -40 8792.73 885.541  40
   0   0 -41 137.466 154.342  10
   0   0 -41-32.2886 145.813  18
   0   0 -41 230.494 207.647  16
   0   0 -42 17174.9 1038.69  18
   0   0 -42 16701.8 1064.67  10
   0   0 -43 167.796 140.780  18
   0   0 -43 307.941 158.964  10
   0   0 -44 22691.1 1077.49  10
   0   0 -44 23728.8 1118.26  73
   0   0 -45 66.3960 90.7204  10
   0   0 -46 9039.76 553.825  10
   0   1  -2 385.595 57.2685   5
   0  -1   2 426.785 56.7674   4
   0  -1  -2 351.614 41.9091   8
   0  -1  -3 183772. 690.571   3
   0   1  -3 178330. 1245.57   5
   0  -1  -4 678594. 1563.39   3
   0  -1   4 681512. 2722.24   2
   0  -1   5 354934. 2126.48   2
   0  -1  -5 371449. 1357.60   3
   0  -1  -5 336858. 1490.67   8
   0   1   5 342494. 2166.36   1
   0   1  -5 315750. 1851.31   5
   0  -1   6 16766.5 492.944   2
   0  -1  -6 16915.8 347.993   8
   0   1  -6 17062.3 443.538   5
   0  -1   7 24825.1 640.522   2
   0  -1  -7 23097.1 436.417   8
   0   1   7 20000.3 631.253   1
   0   1  -7 23455.7 552.151   5
   0  -1  -7 27340.7 482.702   3
   0   1  -8 10238.5 373.308   5
   0  -1   8 10056.5 435.500   2
   0  -1  -8 10453.9 306.013   8
   0   1  -9 1071.58 150.106   3
   0   1   9 668.994 171.541   1
   0   1  -9 958.613 124.097   5
   0  -1  -9 1352.25 126.379   3
   0  -1  -9 996.273 104.479   8
   0  -1   9 1065.79 167.592   2
   0   1 -10 509.144 115.925   3
   0  -1  10 564.355 143.563   2
   0  -1 -10 526.054 90.6574   8
   0   1  10 758.117 158.918   1
   0  -1 -10 775.091 115.497   3
   0   1 -10 601.701 107.297   5
   0  -1 -11 1806.61 156.444   8
   0   1 -11 1876.83 181.750   5
   0   1 -11 2026.05 217.429   3
   0  -1 -11 2308.20 190.019   3
   0  -1  11 2004.60 233.155   2
   0  -1 -12 3039.51 201.500   8
   0   1 -12 3005.90 267.321   3
   0  -1 -12 3398.16 230.988   3
   0  -1  12 3199.11 305.208   2
   0   1  13 5682.28 386.087   2
   0   1 -13 5660.20 381.996   3
   0  -1 -13 6142.59 329.392   3
   0  -1 -13 5719.35 280.892   8
   0  -1  13 5412.56 403.811   2
   0   1  14 1814.44 234.792   2
   0  -1 -14 2176.29 207.848   3
   0  -1 -14 1893.67 167.058   8
   0  -1  14 1532.70 235.443   2
   0   1 -14 1582.44 133.615   8
   0   1 -14 1649.07 222.360   3
   0  -1 -15 5167.03 332.982   3
   0   1 -15 4423.15 228.469   8
   0   1  15 5311.18 413.590   2
   0  -1  15 4284.78 399.934   2
   0  -1 -15 4856.53 279.319   8
   0   1 -15 4767.66 382.387   3
   0   1 -16 172429. 2352.68   3
   0  -1 -16 169803. 1686.17   8
   0  -1 -16 171667. 1975.26   3
   0   1  16 170143. 2423.87   2
   0  -1  16 165607. 2537.50   2
   0   1  17 157733. 2435.85   2
   0  -1 -17 156964. 1681.69   8
   0  -1  17 151042. 2529.01   2
   0  -1 -17 165686. 2012.76   3
   0   1 -17 149224. 1376.61   8
   0   1 -17 159758. 2348.59   3
   0  -1 -18 25245.2 807.497   3
   0  -1 -18 24550.4 688.386   8
   0   1  18 24104.6 1002.51   2
   0   1 -18 25703.3 992.237   3
   0  -1  18 23501.2 1016.43   4
   0  -1  18 23883.3 1047.56   2
   0  -1  19 3098.67 410.893   4
   0  -1  19 3953.78 454.801   2
   0  -1 -19 3743.75 325.037   3
   0   1 -19 4110.27 419.582   3
   0   1  19 3364.12 390.544   2
   0   1  20 2248.16 331.186   2
   0  -1  20 2026.46 338.036   4
   0   1 -20 2573.53 350.728   3
   0  -1  20 2238.73 358.735   2
   0  -1 -20 2437.53 271.970   3
   0  -1  21 4331.61 496.536   4
   0   1  21 4113.70 477.656   2
   0   1 -21 4559.98 473.926   3
   0  -1 -21 4018.21 360.625   3
   0   1 -22 23113.2 1053.11   3
   0   1  22 19683.9 1060.40   2
   0  -1  22 20524.6 1073.42   4
   0  -1 -22 22055.9 861.343   3
   0   1 -23 8896.77 671.628   3
   0  -1  23 8772.90 723.022   4
   0   1  23 7394.68 670.811   2
   0  -1  24 49794.4 1764.03   4
   0   1 -24 52125.2 1630.27   3
   0   1  24 46543.0 1743.36   2
   0   1 -25 9940.64 732.180   3
   0   1  25 10097.0 835.110   2
   0  -1  25 9430.73 813.262   4
   0   1  25 8891.80 762.415   4
   0   1 -26 45280.3 1582.59   3
   0   1  26 43651.3 1786.39   2
   0  -1  26 45124.3 1796.44   4
   0   1  27 917.237 284.903   4
   0  -1  27 704.588 220.648   4
   0  -1 -28 35536.1 1773.30  28
   0  -1  28 36032.4 1680.55   4
   0   1 -28 32256.2 1633.80  19
   0  -1 -28 29828.4 1605.76  23
   0   1 -28 36373.5 1815.50  28
   0  -1 -28 32938.3 1742.74  40
   0   1 -28 31565.6 1665.81  23
   0   1 -28 34036.8 1747.96  40
   0   1  28 33263.1 1616.61   4
   0   1 -28 31491.3 1614.00  50
   0  -1 -29 16126.4 1213.49  28
   0   1 -29 15490.8 1213.26  40
   0   1 -29 14518.2 1031.03  61
   0   1 -29 14319.6 1111.64  50
   0  -1  29 16604.6 1179.52   4
   0  -1 -29 13706.1 1039.71  39
   0   1 -29 13458.0 1111.73  23
   0  -1 -29 15440.3 1063.70  61
   0   1 -29 15715.6 1168.40  19
   0   1  29 14484.9 1108.53   4
   0  -1 -29 14092.2 1121.58  23
   0   1 -29 16434.1 1237.95  28
   0  -1 -30 18918.5 1305.45  23
   0  -1 -30 17259.5 1183.98  39
   0  -1 -30 18936.5 1201.58  61
   0   1  30 20168.8 1289.30   4
   0  -1  30 21562.0 1359.31   4
   0   1 -30 17443.7 1238.66  50
   0  -1 -30 22154.9 1446.67  28
   0   1 -30 17800.4 1282.68  23
   0   1 -30 19887.2 1401.01  28
   0   1 -30 18697.4 1193.74  61
   0  -1  31 13241.6 1096.10   4
   0  -1 -31 12877.5 1125.69  28
   0  -1 -31 10341.6 938.027  39
   0   1 -31 10366.5 974.744  39
   0   1 -31 13273.1 1020.76  61
   0   1  31 12223.9 1044.26   4
   0  -1 -31 11900.8 1064.42  23
   0  -1 -31 11840.7 1054.92  10
   0   1 -31 10854.7 1008.95  23
   0   1 -31 12301.4 1127.48  28
   0  -1 -31 10929.9 951.626  61
   0  -1 -32 1460.82 361.961  39
   0  -1 -32 1577.73 409.951  10
   0  -1 -32 1791.22 415.397  28
   0   1 -32 1516.62 401.117  39
   0   1 -32 1692.82 355.811  61
   0  -1 -32 1345.57 354.975  18
   0  -1 -32 1446.59 388.483  23
   0   1  32 1097.15 347.031   4
   0   1 -32 1839.51 455.237  23
   0  -1 -32 1472.82 349.388  61
   0   1 -32 1061.84 325.646  28
   0   1 -33 2971.12 528.136  39
   0  -1 -33 3040.14 562.932  10
   0  -1 -33 2978.42 487.555  61
   0   1 -33 2972.63 520.932  50
   0   1 -33 2661.61 522.234  23
   0   1 -33 2528.44 434.618  61
   0   1 -33 3292.22 586.008  28
   0  -1 -33 3349.72 568.889  23
   0  -1 -33 3280.82 576.976  18
   0  -1 -33 3659.50 622.327  28
   0  -1 -33 2958.42 516.041  39
   0  -1 -34 2345.77 505.208  40
   0   1 -34 2116.27 457.581  18
   0  -1 -34 2018.93 417.424  62
   0   1 -34 2666.19 520.927  23
   0  -1 -34 1679.00 373.733  61
   0   1 -34 1970.36 402.748  50
   0   1 -34 1968.30 426.642  61
   0   1 -34 1940.64 442.733  39
   0  -1 -34 1476.95 377.081  23
   0  -1 -34 2345.00 462.752  39
   0   1 -34 1973.32 448.595  28
   0  -1 -34 1892.67 436.947  10
   0  -1 -34 2069.49 482.586  28
   0  -1 -34 1993.16 458.591  18
   0  -1 -35 72.8110 128.356  61
   0   1 -35-38.0736 121.763  28
   0   1 -35-11.9425 181.186  23
   0   1 -35 99.0945 152.569  18
   0   1 -35-34.9084 194.405  40
   0  -1 -35-107.969 239.760  40
   0   1 -35 29.8001 125.997  10
   0   1 -35 40.8882 166.154  39
   0   1 -35 169.687 162.889  50
   0  -1 -35-60.4829 152.818  23
   0  -1 -35 69.5016 176.265  10
   0  -1 -35 5.94971 142.239  16
   0  -1 -35 187.426 219.859  18
   0  -1 -35-374.102 183.264  62
   0  -1 -35 40.7551 102.242  39
   0   1 -35 63.3063 111.066  61
   0   1 -36 4395.36 590.765  61
   0  -1 -36 5164.25 704.679  10
   0   1 -36 4573.24 637.351  18
   0  -1 -36 5167.29 649.725  39
   0  -1 -36 3564.14 588.183  23
   0   1 -36 4517.32 683.323  10
   0   1 -36 4945.29 744.271  40
   0   1 -36 5273.81 676.461  39
   0   1 -36 4677.51 667.814  23
   0  -1 -36 4793.76 738.817  40
   0   1 -36 4409.90 690.672  28
   0  -1 -36 4830.67 734.583  16
   0  -1 -36 4235.88 631.901  18
   0  -1 -37 4932.60 694.229  10
   0   1 -37 5056.13 691.572  10
   0   1 -37 5186.00 605.961  61
   0  -1 -37 5286.14 764.198  40
   0   1 -37 5357.79 676.537  18
   0   1 -37 5535.47 790.527  40
   0   1 -37 5327.12 673.883  39
   0  -1 -37 6008.89 784.407  16
   0   1 -37 5790.93 755.620  16
   0   1 -37 4334.63 663.585  28
   0  -1 -37 4338.71 643.513  18
   0  -1 -37 5026.14 634.474  39
   0   1 -38 1543.22 348.037  62
   0   1 -38 1336.09 415.720  40
   0   1 -38 1736.32 385.815  39
   0   1 -38 1305.73 351.557  18
   0   1 -38 1599.15 423.963  16
   0   1 -38 1222.72 382.838  10
   0  -1 -38 968.580 342.630  40
   0  -1 -38 951.049 274.190  39
   0   1 -38 1670.64 420.640  28
   0  -1 -38 1657.75 452.698  16
   0  -1 -38 1439.86 412.909  10
   0  -1 -38 1249.08 330.889  18
   0   1 -39 336.663 189.342  39
   0   1 -39 490.010 259.895  16
   0  -1 -39 432.372 257.100  40
   0   1 -39 428.037 204.383  18
   0   1 -39 434.740 257.593  10
   0   1 -39 449.061 268.862  40
   0   1 -39 428.803 192.235  62
   0  -1 -39 352.143 234.404  10
   0  -1 -39 375.474 260.887  16
   0  -1 -39 679.415 271.947  18
   0   1 -40 18095.7 1218.96  10
   0   1 -40 15671.5 1037.95  39
   0  -1 -40 17651.8 1150.84  18
   0   1 -40 13898.1 1107.63  40
   0   1 -40 18271.1 1231.26  16
   0   1 -40 16807.2 1101.28  18
   0   1 -40 16268.9 990.223  62
   0  -1 -40 16975.7 1175.52  10
   0  -1 -40 17116.5 1225.04  16
   0   1 -41 4198.15 565.024  51
   0   1 -41 3797.82 480.907  39
   0   1 -41 4525.42 560.371  18
   0   1 -41 4639.12 587.882  10
   0  -1 -41 4675.85 572.993  18
   0  -1 -41 4725.42 603.295  10
   0   1 -41 4285.38 579.168  16
   0   1 -42 681.207 201.852  18
   0   1 -42 704.220 222.736  10
   0  -1 -42 1075.67 271.000  18
   0  -1 -42 822.317 271.179  10
   0   1 -43 302.269 140.940  18
   0   1 -43 233.483 143.675  10
   0  -1 -43 418.397 174.563  10
   0  -1 -43 352.415 182.985  73
   0  -1 -43 288.952 128.579  18
   0   1 -44 1278.66 252.167  18
   0  -1 -44 1020.06 233.396  10
   0   1 -44 1052.02 232.087  10
   0  -1 -45 6302.92 517.790  10
   0   1 -45 6112.20 504.184  10
   0   1 -46 13306.4 663.655  10
   0  -1 -46 13744.8 667.149  10
   0   2   0 257841. 1494.12   5
   0  -2   0 237844. 1367.56   4
   0   2  -1 353146. 1916.33   5
   0   2   1 347282. 1571.72   5
   0  -2   2 1190.96 105.766   4
   0  -2  -2 1095.06 91.5654   4
   0   2  -2 974.498 119.269   5
   0   2  -2 1224.15 90.3356   7
   0  -2   2 1231.41 115.905   8
   0   2   2 1045.51 76.8969   5
   0   2   3 176968. 872.346   5
   0   2  -3 175688. 1094.14   7
   0   2   4 8011.95 161.288   5
   0   2  -4 7786.03 331.936   5
   0  -2  -4 7153.05 179.760   3
   0  -2  -4 7034.75 261.606   8
   0  -2   4 7856.28 305.403   4
   0  -2   5 10387.2 374.255   4
   0  -2  -5 9518.25 214.069   3
   0   2  -5 9472.53 369.499   5
   0  -2  -5 9788.76 312.086   8
   0  -2   6 7662.13 338.394   4
   0  -2  -6 7368.67 280.674   8
   0  -2  -6 6980.30 190.491   3
   0  -2  -7 5735.78 186.531   3
   0   2   7 5184.92 379.974   1
   0  -2  -7 5905.55 259.774   8
   0  -2   7 6335.78 325.611   4
   0   2  -7 5140.75 303.428   5
   0   2   8 76267.4 1387.45   1
   0  -2  -8 76528.3 737.163   3
   0  -2  -8 77149.7 962.804   8
   0   2  -9 44955.1 931.112   5
   0  -2  -9 46177.3 616.601   3
   0  -2  -9 46298.1 769.422   8
   0   2   9 47239.9 1130.64   1
   0  -2  10 1202.94 184.969   4
   0   2 -10 1269.60 172.288   5
   0  -2 -10 1214.10 133.228   8
   0  -2 -10 1359.52 116.058   3
   0   2  10 1310.27 203.071   1
   0   2 -11 438.867 123.571   3
   0   2  11 408.382 138.358   1
   0   2 -11 464.465 107.898   5
   0  -2 -11 428.620 95.2230   8
   0  -2 -11 444.713 77.5117   3
   0  -2  11 628.342 159.183   4
   0  -2 -12 81146.7 994.840   3
   0   2 -12 82745.3 1507.78   3
   0   2 -12 77407.3 1349.66   5
   0  -2  12 85412.7 1508.41   4
   0  -2 -12 79531.2 1114.87   8
   0   2  12 73396.0 1616.52   1
   0   2 -13 25825.5 870.447   3
   0   2 -13 24008.5 775.236   5
   0  -2 -13 24829.9 652.973   8
   0  -2  13 27192.3 893.604   4
   0   2  13 25508.9 963.770   1
   0  -2 -13 24972.1 583.771   3
   0   2 -14 2155.86 270.294   3
   0  -2 -14 1906.31 188.602   8
   0   2  14 2341.51 313.184   1
   0  -2 -14 1929.01 171.079   3
   0  -2  14 1829.91 257.320   4
   0   2 -14 1696.01 218.864   5
   0  -2 -15 1024.10 132.875   3
   0   2 -15 1141.96 206.261   3
   0  -2  15 1197.87 225.904   4
   0  -2 -15 1279.34 161.175   8
   0  -2  16 5430.19 468.631   4
   0   2 -16 5707.84 459.506   3
   0  -2 -16 5038.23 331.020   8
   0  -2 -16 5408.61 316.773   3
   0   2  17 161934. 2472.74   2
   0  -2 -17 167979. 1915.03   8
   0  -2  17 166272. 2590.58   4
   0  -2 -17 165462. 1817.12   3
   0   2 -18 8298.52 592.967   3
   0  -2  18 7510.67 591.163   4
   0   2  18 7765.68 563.602   2
   0  -2 -18 7722.91 409.847   3
   0  -2 -18 7000.05 400.909   8
   0  -2 -19 28518.6 808.178   3
   0   2 -19 30601.0 1170.37   3
   0  -2  19 28392.6 1149.91   4
   0   2  19 28202.9 1120.72   2
   0  -2 -19 28351.5 831.576   8
   0   2  20 47563.4 1506.16   2
   0  -2  20 48995.2 1578.37   4
   0  -2  21 135961. 2705.07   4
   0   2  21 131319. 2598.80   2
   0   2  22 84635.0 2167.04   2
   0  -2  22 85730.9 2216.95   4
   0  -2  23 17350.6 1028.61   4
   0   2  23 17235.4 1013.64   2
   0   2  24 813.907 253.603   2
   0  -2  24 1108.76 283.754   4
   0   2 -24 1153.97 273.193   3
   0  -2  25 57189.8 1966.80   4
   0   2  25 53565.9 1914.17   2
   0   2 -26 8548.72 738.936   3
   0   2  26 6108.33 674.762   4
   0   2  26 7125.85 719.117   2
   0  -2  26 8398.15 771.231   4
   0   2 -27 55925.1 1917.78   3
   0   2  27 51722.7 1975.81   2
   0  -2  27 49975.9 1939.63   4
   0  -2  28 5181.80 642.625   4
   0  -2 -28 4106.76 603.799  23
   0   2 -28 4327.53 655.466  16
   0   2 -28 4669.86 641.472  50
   0  -2 -28 3933.49 596.308  10
   0   2 -28 4476.81 641.780  40
   0   2  28 3607.43 538.823   4
   0   2 -28 4359.05 606.778  19
   0  -2 -28 4180.81 568.917  61
   0  -2 -28 4224.36 624.437  28
   0   2 -28 4557.03 666.914  28
   0   2 -28 4349.26 630.283  23
   0   2 -29 58663.8 2352.00  40
   0   2 -29 48771.8 1966.55  61
   0  -2 -29 55665.0 2059.04  39
   0  -2 -29 58119.8 2305.14  28
   0   2 -29 62940.6 2474.17  28
   0   2  29 47675.2 1997.47   4
   0  -2 -29 58164.2 2072.01  61
   0  -2 -29 55938.7 2217.49  23
   0   2 -29 53221.9 2207.79  23
   0  -2  29 64286.4 2315.57   4
   0   2 -29 56186.4 2229.66  19
   0   2 -29 56361.1 2235.77  50
   0  -2 -29 61851.4 2333.56  10
   0  -2 -30 19839.0 1250.11  39
   0   2 -30 18600.4 1304.78  50
   0  -2 -30 18095.5 1182.97  61
   0   2 -30 20523.4 1250.46  61
   0   2 -30 18175.1 1313.98  23
   0  -2 -30 20056.3 1372.31  10
   0   2 -30 22544.7 1509.78  28
   0   2 -30 16005.9 1218.12  19
   0  -2 -30 18802.6 1295.73  18
   0  -2 -30 19797.5 1346.53  23
   0  -2  30 23494.3 1406.43   4
   0   2  30 18627.3 1245.19   4
   0  -2 -30 20416.7 1392.01  28
   0   2 -30 20316.3 1409.60  40
   0  -2 -31 6249.18 760.108  18
   0   2 -31 7407.35 749.053  61
   0  -2 -31 6768.29 782.515  23
   0  -2 -31 6921.93 738.071  61
   0   2 -31 5680.89 751.157  23
   0   2 -31 6748.57 794.658  19
   0  -2 -31 6727.83 808.788  10
   0  -2  31 6556.11 788.572   4
   0   2 -31 6836.93 846.109  28
   0   2  31 6415.63 759.698   4
   0   2 -31 6690.55 790.346  50
   0  -2 -31 6042.23 697.483  39
   0  -2 -31 7151.46 836.687  28
   0   2 -32 18021.2 1330.14  23
   0  -2 -32 18921.0 1241.15  39
   0  -2 -32 19995.9 1373.40  23
   0  -2 -32 18786.1 1236.74  61
   0   2 -32 22857.2 1549.79  28
   0   2 -32 17269.8 1154.62  61
   0  -2 -32 19093.7 1345.98  18
   0   2 -32 20466.5 1393.29  39
   0  -2 -32 19987.0 1399.31  10
   0   2 -33 10824.4 1082.18  28
   0  -2 -33 9751.00 888.657  39
   0  -2 -33 10585.3 1018.20  10
   0  -2 -33 9882.99 967.912  23
   0  -2 -33 11094.3 1104.19  40
   0  -2 -33 11705.2 1130.29  16
   0   2 -33 8955.45 945.934  23
   0   2 -33 10340.5 989.116  39
   0  -2 -33 10351.7 998.978  18
   0   2 -33 11512.0 941.596  61
   0  -2 -34 656.684 273.406  18
   0  -2 -34 830.496 319.653  40
   0   2 -34 398.901 257.505  39
   0  -2 -34 554.416 262.414  10
   0  -2 -34 387.558 259.855  23
   0   2 -34 311.023 163.651  61
   0   2 -34 542.509 274.233  50
   0  -2 -34 778.535 327.594  16
   0   2 -34 422.523 243.059  23
   0  -2 -34 194.264 83.3313  39
   0   2 -34 596.390 255.691  18
   0   2 -34 480.858 256.608  28
   0  -2 -35 3675.28 553.092  39
   0   2 -35 4216.81 642.971  39
   0   2 -35 3834.87 544.143  61
   0  -2 -35 3796.83 619.904  10
   0  -2 -35 1498.15 366.718  23
   0  -2 -35 4094.31 686.887  16
   0   2 -35 3814.78 629.422  40
   0   2 -35 3402.60 532.950  18
   0   2 -35 2693.28 536.632  28
   0   2 -35 3570.45 584.615  50
   0  -2 -35 3344.62 620.676  40
   0   2 -35 3776.82 607.134  23
   0  -2 -35 3169.03 550.053  18
   0  -2 -36 7522.21 890.181  40
   0   2 -36 6968.87 827.407  23
   0  -2 -36 6373.26 715.091  39
   0  -2 -36 3818.69 585.383  23
   0  -2 -36 7318.37 819.155  18
   0   2 -36 6895.13 787.964  50
   0   2 -36 6609.18 747.314  18
   0   2 -36 7181.40 854.552  10
   0  -2 -36 7347.80 849.198  10
   0   2 -36 6329.99 697.029  61
   0   2 -36 6929.20 885.507  40
   0  -2 -36 8395.91 953.286  16
   0   2 -36 6617.45 763.133  39
   0   2 -36 5977.58 774.757  28
   0  -2 -37 13116.1 1106.96  10
   0  -2 -37 13351.0 1162.40  40
   0   2 -37 11957.6 1094.51  28
   0  -2 -37 12461.3 1062.66  18
   0   2 -37 13015.0 1114.72  10
   0  -2 -37 13598.1 1198.31  16
   0   2 -37 14353.8 1205.03  40
   0   2 -37 11844.4 975.265  18
   0   2 -37 13209.4 1066.62  39
   0  -2 -38 20842.6 1444.37  16
   0   2 -38 18222.3 1190.64  18
   0  -2 -38 19567.1 1323.46  10
   0   2 -38 21724.2 1409.70  16
   0  -2 -38 20058.6 1315.09  18
   0  -2 -38 16690.6 1276.73  40
   0   2 -38 19244.4 1261.07  39
   0   2 -38 19313.0 1362.64  28
   0   2 -38 20685.7 1410.23  40
   0   2 -38 19595.2 1337.97  10
   0   2 -39 1027.01 315.311  40
   0   2 -39 1033.63 364.026  10
   0  -2 -39 708.570 256.606  10
   0  -2 -39 996.145 340.276  16
   0   2 -39 684.012 239.871  39
   0   2 -39 786.435 294.287  16
   0   2 -39 1099.77 344.224  28
   0  -2 -39 769.705 287.620  18
   0   2 -39 819.356 263.488  62
   0   2 -39 792.702 263.578  18
   0   2 -40 1698.03 343.377  16
   0   2 -40 1701.06 332.859  18
   0   2 -40 1914.33 392.892  62
   0  -2 -40 1553.18 376.419  10
   0   2 -40 1312.80 325.567  39
   0   2 -40 1545.77 361.771  10
   0   2 -40 1112.74 335.689  40
   0  -2 -40 1547.59 378.237  18
   0   2 -41 50434.9 1786.47  39
   0  -2 -41 53759.2 1962.38  10
   0  -2 -41 51872.5 1905.64  18
   0   2 -41 54562.1 1983.36  10
   0   2 -41 51060.5 1776.37  18
   0   2 -41 45820.0 1841.14  16
   0   2 -41 50432.3 1640.55  62
   0  -2 -42 6109.19 619.461  18
   0  -2 -42 6590.08 693.529  73
   0   2 -42 4481.33 556.212  51
   0   2 -42 6014.69 575.252  39
   0   2 -42 5046.31 570.753  16
   0   2 -42 5826.78 568.370  18
   0  -2 -42 6220.00 634.324  10
   0   2 -42 6795.24 664.742  10
   0   2 -43 271.863 154.191  10
   0  -2 -43 309.800 130.832  10
   0   2 -43 108.897 144.207  51
   0   2 -43 339.971 140.334  18
   0  -2 -44 1224.21 247.513  10
   0   2 -44 1258.76 258.845  10
   0  -2 -45 6528.50 515.334  10
   0   2 -45 6489.77 511.158  10
   0  -2 -46 562.520 134.575  10
   0   2 -46 467.382 124.453  10
   0  -3   0 119.278 55.4832   8
   0   3   0 302.430 76.0586   5
   0  -3   0 268.066 63.2970   4
   0   3  -1 8386.02 353.167   5
   0   3   1 8531.69 322.428   5
   0  -3   1 9548.42 311.198   4
   0  -3  -1 9163.09 298.160   4
   0  -3   1 8874.66 348.603   8
   0   3   2 4509.60 220.905   5
   0  -3   2 4812.25 261.052   8
   0  -3  -2 4558.78 220.918   4
   0   3  -3 163751. 1293.03   7
   0  -3   3 178429. 1510.82   4
   0   3  -3 145254. 1540.92   5
   0   3   3 152745. 1169.39   5
   0  -3   3 175675. 1596.37   8
   0   3  -4 13675.8 375.887   7
   0   3  -4 13078.7 476.448   5
   0  -3   4 13558.7 445.316   4
   0   3   4 13760.5 321.806   5
   0  -3  -5 8422.42 343.867   8
   0  -3   5 8245.66 364.606   4
   0   3   5 8698.28 231.701   5
   0   3  -5 7491.84 379.460   5
   0   3   6 4024.45 140.371   5
   0  -3   6 4254.80 264.831   4
   0  -3  -6 3694.32 239.926   8
   0   3  -7 9692.32 462.154   5
   0   3   7 10090.1 191.295   5
   0  -3  -8 31235.8 711.323   8
   0   3  -8 30457.7 812.438   5
   0  -3  -8 29727.7 455.810   3
   0   3   8 31608.5 1051.88   1
   0  -3  -9 14602.7 497.674   8
   0  -3   9 15429.3 590.219   4
   0   3  -9 13739.4 572.992   5
   0   3   9 13846.3 722.897   1
   0  -3  -9 14137.2 326.214   3
   0  -3  10 346.227 106.618   4
   0  -3 -10 246.126 50.3168   3
   0   3  10 174.739 107.152   1
   0   3 -10 152.712 64.3342   5
   0  -3 -10 175.232 72.2858   8
   0  -3 -11 27936.9 726.463   8
   0   3 -11 27402.5 842.201   5
   0  -3 -11 26949.5 497.461   3
   0   3  11 26713.7 1030.03   1
   0   3 -12 14305.7 624.569   5
   0   3  12 15201.0 792.488   1
   0  -3 -12 14726.7 389.344   3
   0  -3  12 16343.5 692.220   4
   0   3 -12 15353.6 693.473   3
   0  -3 -12 15204.8 551.978   8
   0   3 -13 7866.48 509.824   3
   0  -3 -13 8034.48 413.090   8
   0  -3  13 8458.72 518.026   4
   0  -3 -13 7337.97 292.086   3
   0   3 -13 7401.90 458.764   5
   0   3  13 8212.43 603.507   1
   0  -3  14 5002.93 415.051   4
   0  -3 -14 4984.93 248.724   3
   0   3 -14 4911.58 385.890   5
   0  -3 -14 4627.89 318.810   8
   0   3  14 5208.82 502.300   1
   0   3 -14 5197.79 430.556   3
   0  -3 -15 1722.38 208.612   8
   0  -3 -15 1577.81 148.859   3
   0  -3  15 2293.87 295.994   4
   0   3 -15 1771.60 264.560   3
   0   3 -15 1417.87 219.767   5
   0   3  15 1885.86 325.968   1
   0   3  16 93557.7 2204.71   1
   0   3 -16 99273.2 1993.05   3
   0  -3 -16 95640.3 1541.81   8
   0  -3 -16 98096.3 1210.79   3
   0  -3  16 99688.6 1980.93   4
   0  -3  17 196697. 2878.50   4
   0   3 -17 194121. 2878.75   3
   0  -3 -17 186599. 2220.24   8
   0  -3 -18 4091.61 335.880   8
   0  -3  18 3971.29 448.692   4
   0   3 -18 3280.69 401.032   3
   0  -3  19 29645.7 1195.95   4
   0  -3 -19 31059.4 954.164   8
   0   3 -19 29886.9 1210.92   3
   0   3  19 29663.4 1147.08   2
   0  -3  20 34606.5 1339.04   4
   0   3  20 35771.1 1312.63   2
   0   3 -20 38579.2 1432.61   3
   0  -3 -20 36119.8 1051.69   8
   0   3 -21 27831.2 1250.60   3
   0   3  21 26728.3 1170.74   2
   0  -3  21 28466.5 1253.57   4
   0   3 -22 1390.69 310.987   3
   0  -3  22 1311.48 290.542   4
   0   3  22 1387.25 279.951   2
   0   3 -23 2634.67 424.040   3
   0  -3  23 2598.30 397.611   4
   0   3  23 2668.28 407.967   2
   0  -3  24 32653.5 1462.42   4
   0   3  24 31308.0 1404.56   2
   0  -3  25 155596. 3263.50   4
   0   3  25 151114. 3174.25   2
   0   3 -26 16582.6 1081.26   3
   0  -3  26 13634.8 999.354   4
   0   3  26 14305.5 1007.55   2
   0  -3 -27 5240.66 687.207  10
   0  -3 -27 5242.78 659.181  28
   0   3 -27 4928.09 629.149  49
   0   3 -27 5977.08 713.270  23
   0   3 -27 4858.28 639.166  19
   0   3  27 5352.26 631.734   2
   0   3 -27 6657.11 706.346   3
   0   3 -27 6671.49 780.460  28
   0   3  27 3456.44 525.696   4
   0  -3  27 5176.00 618.150   4
   0   3 -27 6275.82 728.510  50
   0   3 -27 4625.14 640.508  40
   0   3 -28 4903.11 647.723  19
   0   3 -28 4966.74 667.143  40
   0  -3 -28 4425.06 566.306  61
   0   3 -28 4762.60 660.924  23
   0  -3  28 6105.34 694.450   4
   0  -3 -28 4937.90 662.415  10
   0   3 -28 6484.16 702.166   3
   0   3 -28 4517.29 640.185  16
   0   3 -28 5099.15 669.740  50
   0   3 -28 5831.69 752.024  28
   0   3  28 4040.83 558.888   4
   0  -3 -28 5805.67 697.611  18
   0  -3  29 80449.3 2591.66   4
   0   3 -29 70742.4 2528.31  19
   0   3 -29 76350.2 2758.08  28
   0   3 -29 69344.6 2508.62  50
   0   3 -29 69807.5 2561.39  16
   0  -3 -29 70452.9 2498.86  10
   0   3 -29 68554.9 2513.85  23
   0  -3 -29 64861.4 2234.99  61
   0   3 -29 84127.3 2515.12   3
   0   3 -29 74158.5 2638.19  40
   0   3  29 54306.3 2099.52   4
   0  -3 -29 73682.0 2513.30  23
   0  -3 -29 69830.2 2445.25  18
   0   3 -30 4556.59 662.736  23
   0  -3 -30 5652.94 732.291  10
   0  -3 -30 4175.31 621.237  18
   0  -3 -30 5073.13 623.049  61
   0   3  30 4267.12 594.766   4
   0   3 -30 4187.66 638.631  19
   0  -3 -30 5071.80 672.500  23
   0   3 -30 5505.21 654.161  61
   0  -3 -30 5794.55 787.367  16
   0   3 -30 5533.43 723.973  50
   0  -3  30 5500.65 709.113   4
   0   3 -30 5511.80 770.283  28
   0   3 -31 2706.66 517.398  23
   0  -3 -31 2696.75 514.197  10
   0  -3  31 2474.03 518.541   4
   0   3 -31 2569.30 552.464  28
   0   3 -31 2024.30 438.218  61
   0  -3 -31 3385.64 557.446  23
   0   3 -31 2004.67 446.546  19
   0  -3 -31 2475.97 476.926  18
   0  -3 -31 3353.17 606.473  16
   0   3 -31 2294.86 499.083  50
   0   3  31 1350.08 415.214   4
   0  -3 -32 2298.08 470.457  10
   0   3 -32 2041.11 460.479  19
   0  -3 -32 2034.97 468.098  16
   0   3 -32 2062.89 478.268  23
   0  -3 -32 2106.57 456.989  18
   0   3 -32 2176.17 421.328  61
   0  -3 -32 2676.13 510.009  23
   0  -3 -32 2123.13 502.243  40
   0   3 -32 2322.40 513.471  28
   0   3 -33 15021.6 1213.11  23
   0  -3 -33 18956.0 1436.89  16
   0   3 -33 17482.4 1371.71  28
   0  -3 -33 19374.4 1444.97  40
   0   3 -33 18443.1 1182.56  61
   0  -3 -33 17363.7 1303.21  10
   0   3 -33 16654.4 1293.47  19
   0  -3 -33 15621.8 1223.19  18
   0  -3 -33 15714.7 1202.86  23
   0  -3  34 2254.54 463.918  44
   0  -3 -34 3945.55 652.829  40
   0  -3 -34 3777.52 594.009  18
   0   3 -34 3766.38 612.936  23
   0   3 -34 4012.84 641.340  50
   0  -3 -34 5002.01 753.478  16
   0   3 -34 4658.85 592.178  61
   0   3 -34 3846.28 606.091  39
   0   3 -34 4337.93 607.657  18
   0  -3 -34 3902.36 609.004  10
   0   3 -34 4180.19 677.204  28
   0  -3 -34 3331.82 549.967  23
   0   3 -35 6414.63 769.519  39
   0  -3 -35 6895.33 886.965  40
   0  -3 -35 6198.07 830.786  16
   0   3 -35 7065.24 716.345  61
   0   3 -35 5827.47 763.592  23
   0   3 -35 7096.36 861.651  40
   0   3 -35 5771.36 744.428  50
   0  -3 -35 6734.01 813.276  18
   0  -3 -35 4515.02 615.860  23
   0  -3 -35 5986.54 760.803  10
   0  -3  35 4306.43 584.710  44
   0   3 -35 6678.18 739.084  18
   0   3 -35 5431.26 776.631  28
   0   3 -36 661.264 303.104  39
   0  -3 -36 522.836 242.760  40
   0  -3 -36 434.364 240.593  16
   0  -3 -36 305.760 231.035  18
   0   3 -36 664.028 241.088  40
   0   3 -36 552.473 245.609  28
   0   3 -36 360.713 203.198  18
   0  -3 -36 517.081 280.911  10
   0   3 -36 281.811 122.665  50
   0  -3 -37 43410.3 1975.71  10
   0   3 -37 40639.5 1993.98  28
   0   3 -37 41907.3 1902.97  39
   0  -3 -37 50407.7 2276.13  16
   0   3 -37 44936.8 2016.75  10
   0   3 -37 40458.8 1755.93  18
   0  -3 -37 35171.1 1860.28  40
   0  -3 -37 44069.9 1971.54  18
   0   3 -37 42461.8 2036.36  40
   0   3 -38 16467.5 1192.95  16
   0   3 -38 15961.8 1175.18  10
   0  -3 -38 15475.6 1140.33  18
   0   3 -38 14173.5 1011.15  18
   0   3 -38 14107.7 1134.68  28
   0  -3 -38 15427.8 1151.58  10
   0   3 -38 14988.1 1111.24  39
   0   3 -38 15238.3 1200.06  40
   0  -3 -39 408.461 212.104  10
   0   3 -39 609.033 237.329  39
   0   3 -39 446.153 198.096  18
   0  -3 -39 534.049 225.466  18
   0   3 -39 301.203 223.445  40
   0   3 -39 773.079 267.552  16
   0   3 -39 691.290 253.810  10
   0   3 -39 439.267 226.190  28
   0   3 -40 1760.17 358.797  39
   0   3 -40 1411.48 346.350  10
   0   3 -40 1442.35 378.714  40
   0  -3 -40 1720.52 393.549  73
   0  -3 -40 1910.70 380.253  18
   0   3 -40 1614.79 353.587  16
   0  -3 -40 1538.82 358.494  10
   0   3 -40 933.329 273.645  28
   0   3 -40 1783.10 335.766  18
   0   3 -40 1203.68 287.942  62
   0   3 -41 199.256 159.240  16
   0   3 -41 299.790 184.578  10
   0  -3 -41-8.18499 123.567  18
   0   3 -41 125.980 154.595  39
   0   3 -41 90.2458 124.122  18
   0  -3 -41 210.007 215.108  73
   0   3 -41 336.548 151.307  62
   0  -3 -41 148.615 140.343  10
   0   3 -42 249.532 162.120  16
   0   3 -42 158.975 104.849  51
   0   3 -42 272.012 174.792  10
   0   3 -42 238.187 130.944  18
   0   3 -42 310.884 134.457  62
   0  -3 -42 240.965 134.081  10
   0  -3 -42 327.791 179.082  18
   0   3 -42 227.709 140.936  39
   0   3 -43 2511.87 373.589  10
   0   3 -43 2276.89 331.024  39
   0  -3 -43 2331.94 350.241  10
   0   3 -43 1572.89 310.083  51
   0   3 -43 2550.42 338.893  18
   0   3 -44 1241.24 255.840  10
   0  -3 -44 1450.88 266.902  10
   0   3 -45 33963.0 1122.16  10
   0  -3 -45 37363.0 1158.33  10
   0   3 -46 1893.45 229.018  10
   0   4   0 112001. 1388.61   5
   0  -4   0 116669. 1257.05   4
   0   4  -1 60872.2 1053.12   5
   0   4   1 60676.0 992.781   5
   0  -4   1 66302.3 955.869   4
   0  -4  -1 65263.8 918.054   4
   0   4   2 300.991 76.3910   5
   0  -4  -2 337.764 96.8662   4
   0   4  -2 477.624 126.382   5
   0  -4   2 568.369 97.5897   4
   0  -4   2 588.359 114.932   8
   0   4  -3 72110.4 1210.34   5
   0   4  -3 77052.5 1032.90   7
   0  -4  -3 77782.6 1026.93   4
   0   4   3 75339.7 1013.21   5
   0  -4   3 82432.5 1133.10   4
   0  -4   3 83201.0 1272.21   8
   0  -4   4 21904.8 684.656   8
   0  -4   4 21846.9 623.601   4
   0   4  -4 22188.0 559.988   7
   0   4   4 20924.0 506.269   5
   0   4   5 337.759 69.4481   5
   0  -4   5 336.358 96.2922   4
   0   4  -5 289.624 73.7344   7
   0   4  -5 367.831 112.183   5
   0  -4  -6 215.467 101.206   8
   0   4   6 115.615 47.0871   5
   0   4  -6 126.966 77.3927   5
   0  -4   6 119.354 78.3353   4
   0   4  -7 1881.69 224.791   5
   0   4   7 1919.70 119.903   5
   0  -4  -7 2048.68 208.326   8
   0   4  -8 2469.21 286.184   5
   0  -4   8 2830.92 253.854   4
   0   4   8 2749.93 108.011   5
   0  -4  -8 2974.22 254.532   8
   0  -4  -9 103458. 1484.22   8
   0  -4   9 105796. 1616.51   4
   0  -4  10 13980.1 621.502   4
   0   4  10 13348.2 807.482   1
   0  -4 -10 14802.6 574.671   8
   0   4 -10 13751.0 626.949   5
   0   4 -11 15069.4 664.877   5
   0  -4  11 15787.0 677.531   4
   0  -4 -11 16691.0 626.482   8
   0   4  11 14640.7 845.707   1
   0  -4  12 34221.1 1037.48   4
   0  -4 -12 35397.0 928.924   8
   0   4 -12 31360.3 991.193   5
   0   4  12 34762.2 1312.02   1
   0   4 -13 64093.5 1464.31   5
   0  -4 -13 69399.3 1333.60   8
   0  -4 -13 65616.3 756.438   3
   0  -4  13 72532.2 1548.76   4
   0   4 -13 67218.0 1590.61   3
   0   4  13 67986.3 1909.25   1
   0  -4  14 1644.28 255.549   4
   0   4  14 1845.25 343.512   1
   0   4 -14 1858.54 268.796   5
   0   4 -14 1953.63 293.195   3
   0  -4 -14 1601.91 217.761   8
   0   4  15 54334.6 1801.34   1
   0   4 -15 56696.4 1440.09   5
   0  -4 -15 58911.5 1299.67   8
   0   4 -15 59479.4 1573.51   3
   0   4 -16 442.864 149.304   5
   0  -4  16 767.211 207.557   4
   0   4 -16 640.030 178.175   3
   0  -4 -16 507.410 130.378   8
   0   4  16 716.644 244.907   1
   0   4  17 15745.8 1007.71   1
   0  -4  17 16966.9 858.117   4
   0  -4 -17 16788.1 721.526   8
   0   4 -17 16249.2 875.085   3
   0  -4  18 5644.33 505.033   4
   0   4 -18 5654.97 535.738   3
   0   4  18 4750.65 569.814   1
   0  -4 -18 4640.79 400.663   8
   0  -4  19 377.470 168.354   4
   0   4 -19 181.585 124.840   3
   0  -4 -19 318.954 115.472   8
   0  -4  20 142593. 2739.35   4
   0  -4 -20 138314. 2261.63   8
   0   4 -21 41336.4 1579.32   3
   0   4  21 39082.7 1428.66   2
   0  -4  21 37908.0 1461.04   4
   0   4  22 972.704 250.648   2
   0   4 -22 1398.49 319.512   3
   0  -4  22 1615.79 323.606   4
   0   4  23 211.707 174.472   2
   0   4 -23 261.480 191.006   3
   0  -4  23 448.220 211.007   4
   0   4  24 98234.3 2492.90   2
   0  -4  24 98200.0 2567.05   4
   0   4  25 5469.56 601.986   2
   0   4 -25 5979.05 687.606   3
   0  -4  25 5454.17 619.354   4
   0   4  26 625.424 220.351   2
   0  -4  26 926.619 275.891   4
   0   4 -26 1219.36 314.443   3
   0  -4  27 14111.6 1048.54   4
   0  -4 -27 13964.2 1052.01  18
   0   4 -27 12260.2 1001.64  49
   0   4 -27 9127.80 842.998  34
   0   4 -27 16926.8 1161.99   3
   0   4 -27 13244.7 1052.71  40
   0   4 -27 13057.8 1054.75  19
   0   4 -27 13312.9 1066.36  23
   0   4 -27 13210.1 1065.73  50
   0  -4 -27 13701.2 1050.03  10
   0   4 -27 13830.3 1163.46  28
   0  -4 -27 15055.5 1191.20  16
   0   4 -27 12270.8 968.248  15
   0   4 -28 24285.2 1547.53  28
   0   4 -28 22225.7 1386.83  40
   0  -4 -28 20514.7 1174.15  55
   0  -4 -28 21440.1 1339.02  18
   0  -4 -28 25789.5 1574.81  16
   0   4 -28 20420.8 1349.50  23
   0  -4  28 24383.4 1410.52   4
   0   4 -28 25460.3 1459.17   3
   0   4 -28 22506.4 1388.78  49
   0   4 -28 21517.5 1392.69  50
   0   4 -28 21389.4 1377.53  19
   0  -4 -28 22612.8 1373.55  10
   0   4 -29 71404.6 2552.43  40
   0   4 -29 76733.7 2809.10  28
   0   4 -29 68727.9 2516.70  23
   0   4 -29 86820.3 2672.50   3
   0  -4 -29 68692.6 2435.80  18
   0   4 -29 68165.3 2516.16  50
   0  -4 -29 70568.2 2499.53  10
   0   4 -29 64659.1 2412.98  16
   0  -4 -29 79095.8 2813.04  16
   0   4 -29 63955.1 2416.06  19
   0  -4 -29 61899.2 2066.40  55
   0  -4  29 76826.8 2584.80   4
   0  -4  30 2169.02 450.719   4
   0   4 -30 1646.67 390.646  16
   0  -4 -30 2119.31 480.815  40
   0   4 -30 1488.42 416.998  23
   0   4  30 826.411 241.345   4
   0   4 -30 2287.49 447.521   3
   0   4 -30 1571.80 446.172  28
   0   4 -30 1450.95 385.721  19
   0  -4 -30 1605.81 380.921  18
   0   4 -30 1613.08 395.259  50
   0  -4 -30 1956.61 501.252  16
   0  -4 -30 1656.79 418.787  10
   0   4 -31 751.268 282.469  28
   0   4 -31 859.417 306.832  19
   0   4 -31 375.828 218.924  50
   0  -4 -31 36.1377 116.620  18
   0  -4 -31 552.186 273.305  40
   0  -4 -31 458.889 232.295  10
   0   4 -31 307.515 179.266  61
   0  -4 -31 529.489 287.596  16
   0  -4  31 191.682 91.9819   9
   0   4 -31 464.880 225.289  23
   0   4 -32 7967.43 924.773  28
   0   4 -32 7237.50 841.533  23
   0  -4 -32 7951.63 874.500  10
   0   4 -32 7708.94 861.897  19
   0  -4 -32 8143.55 870.763  18
   0  -4 -32 6197.84 918.945  40
   0  -4 -32 8178.04 940.769  16
   0   4 -32 8671.84 809.694  61
   0   4 -33 354.622 187.365  61
   0   4 -33 345.950 244.234  28
   0  -4 -33 462.098 261.995  10
   0  -4 -33 700.370 292.310  16
   0   4 -33 400.108 266.950  23
   0  -4 -33 456.328 229.740  18
   0   4 -33 265.916 197.504  19
   0  -4 -33 640.924 289.711  40
   0   4 -34 4763.26 696.248  23
   0  -4 -34 6375.88 834.757  16
   0   4 -34 6095.57 760.563  19
   0  -4 -34 6011.96 753.892  18
   0  -4  34 5135.84 654.446  44
   0   4 -34 5658.43 667.725  18
   0   4 -34 6339.34 820.033  28
   0  -4 -34 5749.55 734.614  10
   0  -4 -34 5772.56 770.390  40
   0   4 -34 6577.63 683.179  61
   0   4 -35 7007.47 820.125  50
   0  -4 -35 6576.87 784.807  40
   0   4 -35 7296.87 847.697  40
   0  -4 -35 6967.46 801.926  10
   0   4 -35 6307.01 689.650  18
   0  -4 -35 6849.46 800.265  18
   0  -4 -35 7430.58 894.364  16
   0   4 -35 6983.87 813.211  39
   0  -4  35 5845.53 722.255  44
   0   4 -35 7038.63 863.294  28
   0  -4 -36 5031.30 677.640  10
   0   4 -36 5564.43 712.430  39
   0   4 -36 4886.47 706.529  28
   0   4 -36 4098.14 550.446  18
   0  -4 -36 4808.17 652.660  18
   0   4 -36 5143.51 696.199  50
   0   4 -36 5285.10 719.186  40
   0   4 -37 452.485 251.437  40
   0   4 -37 265.585 154.119  18
   0   4 -37 97.5229 120.950  50
   0  -4 -37 119.236 127.054  10
   0   4 -37 307.516 180.586  28
   0  -4  37 247.472 155.516  44
   0   4 -37 288.467 201.937  39
   0  -4 -37 376.886 221.451  18
   0   4 -38 1263.28 346.396  16
   0  -4 -38 1330.61 365.253  18
   0   4 -38 932.217 298.272  10
   0  -4 -38 1231.22 336.621  73
   0  -4  38 500.059 197.883  44
   0   4 -38 1025.23 305.092  39
   0   4 -38 1069.64 346.563  40
   0   4 -38 1089.10 326.160  28
   0   4 -38 774.883 236.503  18
   0  -4 -38 787.863 283.784  10
   0   4 -39 265.718 187.420  10
   0   4 -39 437.547 190.469  18
   0   4 -39 932.847 295.933  16
   0   4 -39 262.560 175.460  40
   0  -4  39 330.044 153.451  44
   0   4 -39 528.119 280.367  39
   0  -4 -39 324.590 215.372  18
   0  -4 -39 334.164 173.721  73
   0   4 -39 393.128 191.758  28
   0  -4 -39 483.350 220.182  10
   0   4 -40 13636.6 998.328  10
   0   4 -40 14066.0 1058.02  28
   0   4 -40 13518.4 957.585  16
   0   4 -40 14160.5 895.984  18
   0  -4 -40 13803.8 983.076  10
   0  -4 -40 14253.0 1007.19  18
   0   4 -40 14150.6 988.221  39
   0   4 -41 24748.6 1174.54  62
   0   4 -41 28595.4 1339.56  39
   0   4 -41 28912.8 1211.26  18
   0   4 -41 31098.2 1476.11  28
   0   4 -41 24755.4 1219.38  16
   0  -4 -41 29768.4 1366.42  10
   0   4 -41 29815.1 1368.58  10
   0   4 -42 24099.3 1027.83  18
   0   4 -42 24617.3 1165.22  39
   0   4 -42 16346.6 928.608  16
   0   4 -42 18475.3 908.835  62
   0   4 -42 24672.7 1183.37  10
   0  -4 -42 25473.7 1194.91  10
   0  -4 -43 1091.37 227.081  10
   0   4 -43 466.793 185.697  51
   0   4 -43 1144.39 239.268  39
   0   4 -43 950.743 217.639  10
   0   4 -43 1075.87 200.494  18
   0   4 -44 310.962 127.553  10
   0  -4 -44 190.146 97.7733  73
   0  -4 -44 395.751 133.506  10
   0   4 -44 190.994 112.815  51
   0  -4 -45 106.405 52.9535  10
   0   4 -45 86.3600 57.5702  10
   0   5   0 73.6736 71.9629   5
   0  -5   0 0.27182 65.7179   8
   0  -5   0-7.23578 54.4686   4
   0   5  -1 4850.12 329.749   5
   0  -5  -1 4860.19 285.359   4
   0   5   1 4541.07 305.147   5
   0  -5   1 4954.68 295.437   4
   0  -5   1 4556.35 341.422   8
   0   5  -2 278.106 99.8911   5
   0  -5   2 434.003 99.0583   4
   0  -5  -2 387.224 90.0899   4
   0   5   2 491.233 99.6319   5
   0  -5   2 442.228 128.704   8
   0  -5   3 6134.82 356.697   4
   0  -5  -3 5316.83 316.477   4
   0   5   3 5647.70 315.915   5
   0   5  -3 6049.49 388.970   5
   0   5  -3 5573.60 330.339   7
   0  -5   3 6144.28 403.332   8
   0  -5   4 19912.7 754.414   8
   0   5  -4 23101.4 639.581   7
   0   5  -4 19618.4 710.486   5
   0  -5  -4 21554.5 701.700   8
   0  -5   4 23135.7 681.317   4
   0   5   4 19445.3 566.718   5
   0  -5   5 99.8436 69.4788   4
   0   5   5 181.787 61.9209   5
   0   5  -5 87.2825 57.4555   7
   0  -5  -5 265.213 108.844   8
   0   5  -5 45.9445 68.2907   5
   0   5  -6 90827.2 1261.62   7
   0  -5  -6 92068.9 1489.85   8
   0   5   6 92213.9 1079.13   5
   0   5  -6 88812.4 1554.20   5
   0  -5   7 14935.6 626.597   4
   0   5   7 15455.6 404.886   5
   0  -5  -7 14269.6 598.144   8
   0   5  -7 14666.6 643.784   5
   0   5  -8 4639.23 389.435   5
   0  -5   8 5456.13 399.504   4
   0  -5  -8 5436.86 373.037   8
   0   5   8 5221.98 201.480   5
   0  -5   9 35933.6 1007.66   4
   0  -5  -9 35236.5 962.667   8
   0   5  -9 34197.3 1035.51   5
   0   5 -10 8506.24 539.294   5
   0  -5 -10 9030.43 496.727   8
   0  -5  10 8390.59 517.524   4
   0   5  10 8193.40 685.540   1
   0   5  11 49878.6 1682.67   1
   0  -5  11 50168.3 1253.39   4
   0  -5 -11 49077.0 1174.71   8
   0   5 -11 47360.8 1259.99   5
   0  -5  12 67265.1 1514.33   4
   0   5  12 67947.8 2004.22   1
   0  -5 -12 70440.4 1434.51   8
   0   5 -12 64054.1 1524.97   5
   0  -5  13 19323.6 836.242   4
   0  -5 -13 20263.4 785.981   8
   0   5  13 20513.3 1128.82   1
   0   5 -13 18302.1 828.601   5
   0  -5 -14 17229.4 746.375   8
   0   5 -14 17449.3 879.526   3
   0   5  14 16704.6 1050.46   1
   0  -5  14 17174.7 803.945   4
   0   5 -14 16740.2 802.453   5
   0  -5  15 16359.2 844.280   4
   0   5  15 16656.5 1073.02   1
   0   5 -15 16427.5 885.881   3
   0  -5 -15 17521.3 773.479   8
   0   5 -15 15155.3 799.255   5
   0   5 -16 244583. 3450.49   3
   0  -5  16 240887. 3211.65   4
   0   5  16 236098. 4118.27   1
   0  -5 -16 244683. 2958.99   8
   0   5  17 20494.1 1252.42   1
   0  -5 -17 22273.5 911.797   8
   0   5 -17 22765.4 1093.37   3
   0  -5  17 22575.3 1025.15   4
   0   5 -18 82991.5 2129.26   3
   0   5  18 78464.7 2491.90   1
   0  -5  18 80750.9 1979.94   4
   0  -5 -18 85732.9 1816.16   8
   0   5  19 66209.9 2304.43   1
   0  -5 -19 64128.7 1610.71   8
   0   5 -19 67252.4 1976.82   3
   0  -5  19 63447.3 1805.84   4
   0   5  20 15557.1 1158.49   1
   0  -5 -20 15126.8 798.957   8
   0   5 -20 15862.3 990.947   3
   0  -5  20 15837.4 915.449   4
   0  -5  21 11012.2 801.836   4
   0   5 -21 12445.1 891.489   3
   0  -5 -21 11331.3 714.111   8
   0   5  22 42313.3 1548.64   2
   0   5 -22 43812.1 1724.96   3
   0   5 -23 1541.01 339.109   3
   0  -5  23 1376.75 309.264   4
   0   5  23 1431.51 310.040   2
   0   5 -24 67080.3 2286.48   3
   0   5  24 63496.5 2009.71   2
   0  -5  25 40434.4 1725.43   4
   0   5 -25 47731.7 1969.82   3
   0   5 -26 67672.8 2393.57  23
   0   5 -26 69554.2 2368.54  40
   0   5 -26 78532.7 2724.56  28
   0   5 -26 70891.5 2397.64  49
   0   5 -26 71744.7 2450.24  50
   0   5 -26 73014.5 2463.07  19
   0  -5 -26 75985.8 2407.55  18
   0  -5 -26 84012.4 2747.84  16
   0  -5  26 79531.8 2470.70   4
   0  -5 -26 72552.0 2386.65  10
   0   5 -26 70363.5 2268.16  15
   0   5 -27 6489.89 754.430  19
   0  -5 -27 7536.27 847.157  16
   0  -5 -27 5640.13 618.998  55
   0   5 -27 6705.46 752.305  49
   0  -5 -27 6408.24 726.786  10
   0   5 -27 6367.77 693.778  15
   0   5 -27 7516.14 863.795  28
   0   5 -27 6480.20 763.548  50
   0   5 -27 8662.16 897.366   3
   0  -5 -27 6348.45 711.148  18
   0  -5  27 7617.24 772.871   4
   0   5 -27 4319.72 550.390  34
   0   5 -27 6554.77 730.304  40
   0   5 -27 6740.73 730.781  17
   0   5 -27 7092.86 803.710  23
   0  -5 -28 81116.1 2596.16  10
   0   5 -28 84165.3 2929.02  28
   0   5 -28 77888.1 2655.66  50
   0   5 -28 74943.5 2621.49  23
   0  -5 -28 89844.0 2948.17  16
   0  -5 -28 84756.3 2753.39  40
   0   5 -28 73845.7 2575.41  19
   0   5 -28 97776.0 2941.56   3
   0   5 -28 76755.4 2448.87  15
   0   5 -28 79595.5 2641.46  40
   0   5 -28 74687.8 2565.91  49
   0  -5 -28 72486.4 2253.81  55
   0  -5  28 86314.6 2696.72   4
   0   5 -28 78108.8 2518.19  17
   0  -5 -28 76966.8 2523.08  18
   0   5 -29 1072.61 358.363  50
   0   5 -29 1302.74 322.195  16
   0  -5 -29 994.131 354.852  40
   0  -5  29 995.000 317.081   4
   0  -5 -29 992.382 293.490  18
   0   5 -29 1484.58 375.288   3
   0   5  29 496.595 210.187   4
   0   5 -29 790.570 282.327  19
   0   5 -29 791.358 313.347  28
   0  -5 -29 1359.29 381.235  16
   0   5 -29 1099.25 354.736  23
   0  -5 -29 930.861 281.591  55
   0  -5 -29 980.306 310.122  10
   0   5 -29 1083.08 307.387  49
   0  -5 -30 715.634 281.982  40
   0   5 -30 425.983 249.358  23
   0  -5 -30 736.260 258.991  10
   0   5 -30 698.858 289.706  49
   0   5 -30 610.860 263.890  16
   0  -5 -30 707.909 333.821  16
   0   5 -30 658.182 244.987  19
   0   5 -30 448.511 267.333  28
   0  -5  30 607.381 291.317   4
   0  -5 -30 816.463 292.356  18
   0   5 -30 739.091 299.277  50
   0   5 -30 465.890 211.164   3
   0  -5 -31 393.261 224.657  40
   0   5 -31 629.155 335.299  28
   0  -5 -31 642.142 279.408  16
   0  -5 -31 479.411 214.048  10
   0   5 -31 470.478 216.791  23
   0  -5 -31 359.500 223.666  18
   0   5 -31 535.893 253.810  19
   0   5 -31 290.512 151.066  50
   0  -5  31 347.360 225.893   9
   0   5 -32 7123.80 814.555  19
   0   5 -32 6347.91 805.438  23
   0  -5 -32 7735.72 908.201  16
   0   5 -32 6799.38 722.425  61
   0   5 -32 6758.13 850.430  28
   0  -5 -32 6675.31 777.130  18
   0  -5 -32 6942.49 788.564  10
   0  -5 -32 5237.05 751.436  40
   0   5 -33 1282.91 391.351  28
   0  -5 -33 1681.65 429.480  16
   0   5 -33 2016.24 385.696  61
   0  -5 -33 2161.11 453.863  10
   0  -5 -33 1799.22 470.618  40
   0  -5 -33 2168.64 457.036  18
   0  -5  33 1726.48 394.661  44
   0   5 -33 2232.28 465.182  19
   0   5 -34 6046.22 787.834  28
   0  -5 -34 5933.66 723.055  18
   0  -5  34 5608.04 607.078   9
   0  -5  34 5840.42 751.735  44
   0   5 -34 6026.47 754.813  19
   0   5 -34 5130.52 714.177  40
   0  -5 -34 5929.68 716.170  10
   0   5 -34 5289.77 620.581  18
   0   5 -35 2410.32 484.832  19
   0  -5  35 2444.94 398.615   9
   0   5 -35 3165.93 587.873  28
   0   5 -35 2882.94 512.606  50
   0  -5 -35 3016.50 557.757  73
   0   5 -35 2736.84 440.251  18
   0  -5 -35 2864.33 502.823  10
   0   5 -35 2880.54 540.329  40
   0  -5 -35 2683.34 487.710  18
   0   5 -36 444.536 227.351  50
   0  -5 -36 249.208 174.068  73
   0  -5 -36 844.869 300.015  10
   0   5 -36 525.963 262.172  39
   0   5 -36 183.067 138.295  40
   0   5 -36 590.286 268.324  28
   0  -5 -36 466.236 220.949  18
   0   5 -36 535.497 199.233  18
   0   5 -37 439.559 189.202  18
   0   5 -37 588.043 257.996  39
   0   5 -37 720.346 267.125  50
   0  -5 -37 725.177 268.117  10
   0   5 -37 463.907 266.033  28
   0   5 -37 573.834 300.200  40
   0  -5 -37 543.413 241.061  18
   0  -5  37 266.909 197.108  44
   0   5 -38 27664.6 1462.66  10
   0   5 -38 28562.1 1577.47  28
   0   5 -38 30567.5 1487.73  16
   0   5 -38 27026.9 1464.09  39
   0   5 -38 27151.7 1268.19  18
   0  -5 -38 28928.4 1490.60  18
   0  -5  38 24769.1 1324.31  44
   0  -5 -38 28404.7 1462.73  10
   0   5 -39 36.6956 142.838  10
   0   5 -39 446.713 233.794  28
   0   5 -39 602.932 223.932  16
   0  -5 -39 446.769 234.502  18
   0  -5  39 475.337 203.107  44
   0   5 -39 226.019 145.071  18
   0  -5 -39 216.480 179.559  10
   0   5 -39 258.271 204.440  40
   0   5 -39 355.643 191.228  39
   0   5 -40-244.481 142.808  16
   0  -5  40 114.451 100.851  44
   0   5 -40 78.6670 98.1577  18
   0  -5 -40 136.872 85.1997  10
   0   5 -40 9.86024 140.258  28
   0   5 -40 230.777 156.933  39
   0   5 -40 136.409 145.655  10
   0  -5  41 33.2269 72.7739  44
   0   5 -41 139.204 148.626  28
   0   5 -41 19.5473 102.875  39
   0   5 -41 83.3809 59.4987  18
   0   5 -41-90.6878 80.0430  16
   0  -5 -41 186.247 131.409  10
   0   5 -41-23.8375 101.599  10
   0   5 -42 232.492 129.371  62
   0   5 -42 193.449 68.2187  18
   0  -5 -42 88.0853 74.9903  10
   0   5 -42 162.113 136.236  39
   0   5 -42 80.5461 103.557  10
   0   5 -43 412.858 119.178  62
   0  -5 -43 44.6536 75.3294  10
   0   5 -43 115.062 98.0982  10
   0   5 -43 50.6119 73.4382  39
   0  -5 -43 109.443 88.1506  73
   0   5 -43 170.641 139.165  51
   0   5 -44 2494.18 291.491  10
   0   5 -44 2551.83 344.392  51
   0  -5 -44 3211.99 323.678  10
   0  -5 -45 860.971 178.907  16
   0  -6   0 52424.7 1242.85   8
   0   6   0 51329.5 1130.52   5
   0  -6  -1 98465.0 1405.32   4
   0   6  -1 95653.3 1593.14   5
   0  -6   1 96774.6 1700.02   8
   0  -6  -1 103040. 1710.20   8
   0   6   1 99907.7 1530.78   5
   0  -6   1 100446. 1447.95   4
   0   6  -2 618.235 149.072   5
   0  -6   2 548.032 146.204   8
   0   6  -2 443.548 117.741   7
   0   6   2 736.423 136.689   5
   0  -6  -2 820.061 171.072   8
   0  -6  -2 470.279 127.565   4
   0  -6   2 613.415 118.911   4
   0  -6  -3 19033.0 741.202   8
   0  -6   3 18499.2 679.942   4
   0  -6  -3 17170.8 595.432   4
   0   6   3 18705.4 626.064   5
   0   6  -3 17958.7 714.457   5
   0  -6   3 18895.5 765.067   8
   0   6  -4 906.917 147.003   7
   0  -6  -4 810.250 163.482   8
   0  -6   4 524.379 123.771   4
   0   6   4 713.248 121.920   5
   0   6  -4 678.432 166.389   5
   0  -6   4 324.446 141.978   8
   0   6  -5 103334. 1824.30   5
   0  -6   5 124300. 1772.07   4
   0   6  -5 129099. 1700.45   7
   0   6   5 113798. 1435.15   5
   0  -6  -5 113984. 1826.19   8
   0   6   6 103.936 50.5656   5
   0  -6   6 104.562 74.0440   4
   0   6  -6 217.235 129.567   5
   0  -6  -6 205.227 119.750   8
   0   6  -6 160.222 86.3739   7
   0  -6  -7 8539.24 514.223   8
   0   6  -7 8212.59 541.946   5
   0   6   7 9167.15 359.425   5
   0  -6   7 9431.20 519.140   4
   0   6  -8 48923.2 1307.41   5
   0   6   8 50490.7 738.541   5
   0  -6  -8 52834.1 1278.56   8
   0  -6   8 54596.6 1281.16   4
   0  -6   9 2155.95 261.835   4
   0   6  -9 2496.01 312.300   5
   0  -6  -9 2227.51 275.400   8
   0  -6  10 578.365 150.906   4
   0  -6 -10 530.893 145.978   8
   0   6 -10 472.873 159.405   5
   0   6  11 55107.9 2019.29   1
   0  -6 -11 58323.3 1407.21   8
   0   6 -11 56436.2 1475.25   5
   0  -6  11 61360.9 1442.18   4
   0   6  12 211198. 3928.04   1
   0  -6  12 193722. 2691.03   4
   0  -6 -12 208999. 2707.75   8
   0   6 -12 193172. 2794.01   5
   0   6  13 36730.0 1625.27   1
   0  -6  13 35014.7 1188.60   4
   0   6 -13 34333.4 1269.24   3
   0  -6 -13 36223.1 1145.97   8
   0   6 -13 32414.6 1165.00   5
   0  -6  14 17537.8 875.651   4
   0   6 -14 20377.9 1004.71   3
   0   6  14 19764.3 1241.80   1
   0  -6 -14 19740.8 873.816   8
   0   6 -14 18754.3 911.048   5
   0   6  15 989.242 345.493   1
   0  -6  15 872.669 207.723   4
   0   6 -15 1004.62 233.929   5
   0  -6 -15 952.639 202.730   8
   0   6 -15 960.348 239.417   3
   0   6  16 655.311 276.482   1
   0   6 -16 201.152 174.002   3
   0  -6  16 416.792 166.588   4
   0   6 -16 138.677 117.160   5
   0  -6 -16 287.090 136.340   8
   0  -6  17 34736.0 1304.48   4
   0   6 -17 39393.3 1505.82   3
   0   6 -17 34819.7 1327.66   5
   0   6  17 33417.8 1708.93   1
   0  -6 -17 38159.7 1284.99   8
   0  -6 -18 21617.6 989.356   8
   0   6 -18 21374.1 1139.84   3
   0  -6  18 18714.7 993.941   4
   0   6  18 19733.0 1346.28   1
   0  -6 -19 5700.49 520.852   8
   0   6  19 5392.85 732.705   1
   0   6 -19 5372.83 584.893   3
   0  -6  19 4263.33 510.222   4
   0  -6 -20 136200. 2574.47   8
   0   6  20 128353. 3524.50   1
   0   6 -20 137360. 3028.30   3
   0   6  21 14473.0 1191.97   1
   0   6 -21 17374.8 1098.13   3
   0  -6  21 14320.5 947.683   4
   0  -6 -21 16237.9 914.330   8
   0  -6  22 32877.6 1466.27   4
   0   6 -22 40480.5 1741.12   3
   0   6 -23 13233.1 1011.31   3
   0  -6  23 9739.19 814.807   4
   0   6 -24 80872.8 2586.80   3
   0  -6  24 60276.9 2085.41   4
   0   6 -25 2230.20 454.838   3
   0  -6 -25 1677.05 357.952  10
   0   6 -25 1494.96 353.714  23
   0   6 -25 1855.18 360.974  15
   0  -6 -25 1790.94 353.015  18
   0   6 -25 2293.55 405.764  40
   0  -6 -25 2243.19 466.930  16
   0   6 -25 1454.20 343.045  13
   0   6 -25 1865.13 407.688  19
   0  -6  25 2192.62 433.651   4
   0   6 -25 1948.68 397.009  49
   0   6 -25 1929.38 408.015  50
   0  -6 -26 9306.36 855.470  18
   0   6 -26 9162.17 852.330  40
   0   6 -26 9161.67 899.161  50
   0   6 -26 13064.4 1111.50   3
   0   6 -26 8717.12 853.129  17
   0   6 -26 10017.9 928.246  49
   0   6 -26 9269.65 827.905  15
   0  -6 -26 9115.15 842.502  10
   0   6 -26 7748.87 823.557  23
   0  -6  26 8777.77 841.898   4
   0  -6 -26 9066.02 766.812  20
   0  -6  26 8881.52 794.368  11
   0  -6 -26 10628.3 978.545  16
   0   6 -26 9714.15 910.074  19
   0  -6 -27 166.593 126.669  20
   0   6 -27-69.7565 119.995  49
   0   6 -27 494.639 214.205  40
   0  -6 -27 344.049 167.187  16
   0   6 -27 320.477 196.007  15
   0   6 -27 362.219 151.955  23
   0  -6 -27 315.098 205.261  18
   0   6 -27 196.902 195.737  50
   0   6 -27 312.506 170.129  19
   0  -6 -27 364.253 182.998  10
   0   6 -27 654.146 278.563   3
   0   6 -27 293.468 135.755  28
   0   6 -27 362.060 159.912  17
   0  -6  27 369.494 220.988   4
   0  -6 -28 29367.6 1565.69  10
   0   6 -28 27517.6 1459.69  15
   0   6 -28 31898.1 1814.96  28
   0  -6 -28 32492.7 1775.93  16
   0   6 -28 30906.5 1668.82  49
   0   6 -28 28363.8 1625.23  50
   0  -6  28 25014.7 1611.57   4
   0   6 -28 29286.9 1650.61  23
   0   6 -28 37420.9 1879.29   3
   0  -6 -28 29048.2 1549.03  18
   0   6 -28 30321.7 1599.70  17
   0   6 -28 27327.2 1587.45  19
   0   6 -29 4166.61 639.954   3
   0  -6 -29 2554.85 476.069  10
   0   6 -29 3642.61 562.622  17
   0   6 -29 3103.78 518.807  16
   0   6 -29 2968.99 538.550  19
   0   6 -29 3011.97 522.186  49
   0  -6 -29 2866.23 504.134  18
   0  -6  29 3176.78 560.272   4
   0   6 -29 2644.63 541.597  23
   0   6 -29 2614.14 497.167  50
   0   6 -29 3334.63 630.438  28
   0   6 -29 2890.71 476.969  15
   0   6 -30 9673.28 949.989  19
   0   6 -30 9416.19 932.710  49
   0   6 -30 9040.03 902.913  16
   0   6 -30 9479.30 958.499  50
   0  -6 -30 7800.08 828.808  18
   0   6 -30 9604.01 902.196  17
   0   6 -30 8707.91 929.436  23
   0   6 -30 10050.2 1028.13  28
   0  -6  30 7933.26 773.488   9
   0  -6 -30 11004.1 1078.84  73
   0  -6 -30 10544.9 950.079  10
   0   6 -31 321.092 122.060  17
   0  -6  31 51.9657 123.579   9
   0  -6 -31 105.403 111.217  18
   0   6 -31-35.4476 183.373  19
   0  -6 -31-163.194 167.283  10
   0   6 -31 117.441 140.960  49
   0   6 -31-83.8737 181.197  28
   0   6 -31 208.280 217.196  50
   0  -6 -31 105.788 133.758  73
   0  -6 -32 410.555 251.329  18
   0   6 -32 671.872 250.304  19
   0  -6  32 269.087 215.562  44
   0   6 -32 548.807 270.802  28
   0  -6 -32 134.647 164.552  73
   0  -6 -32 431.152 232.435  10
   0   6 -33 6322.90 764.043  40
   0  -6 -33 6475.61 746.171  18
   0  -6 -33 6694.51 754.786  10
   0   6 -33 6144.39 768.322  19
   0  -6  33 5830.01 722.317  44
   0   6 -33 6113.35 806.377  28
   0   6 -33 5235.28 585.608  18
   0  -6 -33 7456.27 884.120  73
   0   6 -34 9714.63 790.913  18
   0  -6 -34 11629.9 994.308  18
   0  -6 -34 11651.7 986.379  10
   0  -6  34 11581.8 886.621   9
   0   6 -34 12012.3 1043.01  19
   0   6 -34 11235.9 1065.88  28
   0   6 -34 12244.8 1085.75  50
   0   6 -34 12135.1 1048.00  40
   0   6 -35 107.613 172.676  19
   0   6 -35 83.8979 178.522  50
   0   6 -35-169.869 217.281  40
   0  -6 -35 0.49844 139.262  18
   0  -6  35 21.1434 80.8477   9
   0   6 -35 198.855 236.771  28
   0   6 -35 107.521 86.3324  18
   0  -6 -35 148.149 156.272  10
   0   6 -36 225.905 191.539  40
   0  -6 -36 558.759 238.521  18
   0   6 -36 283.069 94.0720  18
   0  -6  36 344.139 168.521   9
   0  -6 -36 157.929 130.111  10
   0   6 -36 130.750 158.547  50
   0   6 -36 652.694 285.201  39
   0  -6  36 331.458 232.252  44
   0   6 -36 421.509 201.217  28
   0  -6 -37 2323.49 414.507  10
   0   6 -37 2053.57 445.189  28
   0  -6  37 2125.14 361.824   9
   0   6 -37 1077.19 338.369  40
   0   6 -37 2214.26 338.252  18
   0   6 -37 2377.58 444.901  39
   0  -6 -37 2762.59 462.473  18
   0  -6  37 1854.36 418.261  44
   0   6 -38 424.759 228.574  10
   0  -6 -38 479.010 192.800  10
   0   6 -38 809.815 264.829  39
   0  -6  38 245.334 124.931   9
   0   6 -38 212.307 133.816  18
   0   6 -38 794.147 299.236  28
   0  -6  38 571.557 194.166  44
   0   6 -38 498.805 232.634  16
   0   6 -38 243.863 182.019  40
   0   6 -39 0.38741 99.9769  10
   0  -6 -39 147.525 125.894  10
   0   6 -39 80.0817 155.889  28
   0  -6  39 92.4526 146.599  44
   0   6 -39 65.1804 111.814  39
   0   6 -39 127.776 108.283  16
   0   6 -40 20491.2 1140.21  39
   0   6 -40 16608.7 978.678  10
   0   6 -40 14921.3 861.147  16
   0  -6  40 16356.5 938.197  44
   0   6 -40 22485.5 1246.61  28
   0  -6 -40 19884.1 1051.87  10
   0   6 -41 544.580 189.845  39
   0  -6 -41 301.479 144.480  10
   0   6 -41 297.981 142.668  10
   0   6 -41 755.874 232.358  28
   0  -6 -41 279.053 170.700  73
   0  -6  41 201.432 121.594  44
   0   6 -41 246.489 133.593  16
   0   6 -42 14055.7 822.278  39
   0  -6 -42 14119.8 864.456  73
   0   6 -42 7837.96 558.363  62
   0   6 -42 8041.18 603.719  10
   0  -6 -42 10732.6 676.457  10
   0  -6  42 2141.09 277.809  44
   0   6 -42 15977.3 918.687  28
   0   6 -43 627.830 136.353  62
   0   6 -43 847.323 176.642  10
   0   6 -44 1116.56 221.073  51
   0   6 -44 711.560 136.733  10
   0  -7   0 122.837 116.779   8
   0  -7   0 31.4066 51.6609   4
   0  -7   1 54692.6 1401.57   8
   0  -7  -1 50510.1 1137.47   4
   0   7  -1 54121.1 1276.27   5
   0  -7  -1 53005.4 1362.44   8
   0  -7   1 52072.4 1137.13   4
   0   7   1 51790.5 1214.58   5
   0   7  -2 265.260 78.0215   7
   0  -7   2 349.623 126.102   8
   0  -7   2 249.584 103.112   4
   0   7  -2 349.656 135.932   5
   0   7   2 412.134 113.164   5
   0  -7  -2 262.519 117.088   8
   0  -7  -2 220.155 81.5535   4
   0   7   3 28820.8 851.144   5
   0   7  -3 27835.3 966.399   5
   0  -7   3 28410.9 1037.28   8
   0  -7   3 28480.9 872.967   4
   0  -7  -3 28305.8 827.911   4
   0   7  -3 31641.6 903.236   7
   0  -7  -3 29411.2 1017.10   8
   0   7  -4 120829. 1769.81   7
   0   7  -4 113410. 1954.18   5
   0  -7  -4 124272. 2090.30   8
   0   7   4 117887. 1658.87   5
   0  -7   4 115509. 2081.29   8
   0  -7   4 109430. 1823.47   4
   0   7   5 35062.9 875.193   5
   0   7  -5 38405.7 1005.94   7
   0  -7   5 36541.8 1039.01   4
   0  -7  -5 35930.8 1137.41   8
   0   7  -5 35834.9 1111.07   5
   0   7  -6 2943.07 285.427   7
   0  -7  -6 2883.50 330.749   8
   0  -7   6 2552.59 300.996   4
   0   7   6 3072.21 249.477   5
   0   7  -6 3003.08 351.468   5
   0   7   7 75689.7 1140.66   5
   0  -7  -7 72592.2 1641.86   8
   0  -7   7 76842.6 1554.90   4
   0  -7  -8 106798. 1995.49   8
   0  -7   8 108589. 1893.58   4
   0   7  -9 140167. 2371.27   5
   0  -7  -9 143915. 2344.38   8
   0  -7 -10 372.719 179.800   8
   0   7 -10 362.890 178.869   5
   0  -7  10 280.290 101.476   4
   0   7 -11 9426.94 651.173   5
   0  -7  11 9761.80 596.705   4
   0   7  11 10297.9 927.913   1
   0  -7 -11 10143.8 642.902   8
   0  -7  12 45819.1 1347.70   4
   0   7  12 43533.7 1943.19   1
   0   7 -12 42066.5 1396.40   5
   0  -7 -12 45779.8 1377.69   8
   0  -7 -13 20550.7 933.814   8
   0   7  13 20865.1 1334.25   1
   0   7 -13 19873.5 967.441   5
   0   7 -13 19850.2 1018.85   3
   0  -7  13 20573.3 926.516   4
   0   7 -14 2778.92 383.880   5
   0  -7  14 3289.48 383.752   4
   0   7  14 3309.01 577.002   1
   0  -7 -14 2995.93 386.795   8
   0   7 -14 3565.85 440.218   3
   0   7 -15 12012.9 793.189   5
   0  -7  15 13941.4 808.203   4
   0   7 -15 12451.7 856.884   3
   0   7  15 13643.5 1129.38   1
   0  -7 -15 13327.5 779.190   8
   0   7  16 62440.3 2463.09   1
   0   7 -16 59353.7 1778.35   5
   0  -7  16 59232.4 1757.09   4
   0  -7 -16 65230.8 1771.15   8
   0   7 -16 63438.8 1948.35   3
   0   7 -17 49480.6 1757.24   3
   0  -7  17 45590.4 1544.32   4
   0  -7 -17 49180.4 1564.91   8
   0   7  17 48887.3 2217.78   1
   0  -7 -18 5117.89 515.228   8
   0  -7  18 4153.36 498.793   4
   0   7 -18 5047.59 580.869   3
   0   7  18 5037.93 726.129   1
   0  -7 -19 19584.9 1032.08   8
   0   7  19 18113.7 1404.34   1
   0  -7  19 18155.7 1010.37   4
   0   7 -19 21802.5 1215.68   3
   0  -7  20 55030.5 1809.95   4
   0  -7 -20 62447.0 1864.88   8
   0   7  20 57341.1 2538.22   1
   0   7 -20 62324.0 2130.99   3
   0   7 -21 3439.65 499.725   3
   0  -7  21 3169.88 458.652   4
   0  -7 -21 3614.28 481.532   8
   0   7  21 4188.52 695.856   1
   0   7 -22 2464.77 446.285   3
   0  -7 -22 2345.15 379.396   8
   0   7  22 3184.74 627.436   1
   0  -7  22 2193.19 428.658   4
   0  -7  23 1071.40 339.551   4
   0   7 -23 1419.54 386.663  66
   0   7 -23 2267.09 431.592  19
   0   7 -23 1781.88 399.523   3
   0   7 -23 1737.09 367.769  49
   0   7 -23 1496.89 353.722  50
   0  -7 -23 1387.82 365.080  73
   0  -7 -24 76058.1 2380.02  10
   0  -7 -24 82946.1 2763.25  73
   0   7 -24 74057.3 2507.64  17
   0   7 -24 79119.8 2544.28  19
   0  -7 -24 74623.4 2216.05  20
   0  -7  24 72803.4 2289.57  11
   0   7 -24 70833.4 2204.95  15
   0   7 -24 75398.0 2503.93  49
   0   7 -24 76282.4 2307.41  13
   0  -7  24 79635.1 2442.80   4
   0   7 -24 80251.2 2540.41  23
   0   7 -24 75585.7 2479.05  50
   0  -7 -24 80343.7 2390.30  18
   0  -7  25 84400.4 2532.45   4
   0  -7 -25 75891.2 2352.61  18
   0  -7 -25 75875.9 2407.60  10
   0  -7 -25 76700.0 2286.71  20
   0   7 -25 74119.4 2303.27  15
   0  -7  25 71089.0 2271.48  11
   0   7 -25 76185.8 2540.77  49
   0   7 -25 72041.8 2478.48  50
   0   7 -25 72507.9 2304.67  13
   0   7 -25 78894.5 2585.24  19
   0   7 -25 75286.4 2555.41  17
   0  -7 -25 82601.2 2802.50  73
   0   7 -25 70230.1 2298.73  40
   0   7 -25 76401.7 2542.19  23
   0   7 -26 42360.3 1932.72  19
   0  -7 -26 44144.9 1758.17  20
   0   7 -26 41237.1 1898.38  17
   0  -7  26 41309.1 1749.91  11
   0   7 -26 42346.5 1771.71  15
   0   7 -26 43124.5 1960.84  50
   0   7 -26 43779.1 1958.06  49
   0   7 -26 43233.2 1938.40  23
   0  -7 -26 43973.3 1839.86  18
   0  -7 -26 48305.9 2183.66  73
   0  -7  26 48206.4 1968.01   4
   0  -7 -26 42942.4 1832.49  10
   0   7 -27 936.649 256.526  15
   0  -7 -27 799.894 267.511  18
   0   7 -27 1414.66 341.418  17
   0   7 -27 1257.45 337.922  49
   0  -7 -27 1154.87 315.601  10
   0   7 -27 1273.28 346.757  50
   0   7 -27 1267.74 367.551  19
   0   7 -27 1695.13 448.501   3
   0  -7  27 910.295 281.184  11
   0  -7 -27 1018.82 262.887  20
   0   7 -27 1230.26 350.153  23
   0  -7  27 1292.93 354.722   4
   0  -7  28 2881.57 477.471  11
   0   7 -28 5298.00 709.938  49
   0  -7 -28 5497.50 621.874  20
   0  -7 -28 4931.55 633.599  10
   0  -7 -28 4486.82 614.304  18
   0   7 -28 5537.81 713.871  50
   0   7 -28 5283.05 638.846  15
   0   7 -28 6142.34 800.335  28
   0  -7  28 6475.23 763.100   4
   0   7 -28 6827.14 821.132   3
   0   7 -28 4901.28 674.558  19
   0   7 -28 5674.83 714.564  17
   0  -7  29 5495.75 637.576  11
   0   7 -29 6642.12 717.826  15
   0   7 -29 7808.18 826.047  17
   0   7 -29 7728.53 836.132  49
   0  -7 -29 6991.93 759.542  10
   0   7 -29 7602.81 844.789  50
   0   7 -29 7905.41 931.322  28
   0   7 -29 3506.96 535.568  16
   0  -7 -29 6358.33 676.420  20
   0  -7  29 5443.13 660.593   9
   0  -7 -29 6275.94 710.648  18
   0   7 -29 7565.56 830.786  19
   0  -7 -30 3839.97 585.164  10
   0  -7 -30 2820.81 482.820  18
   0   7 -30 3689.66 640.579  28
   0  -7 -30 3146.96 477.333  20
   0  -7  30 3454.95 514.239   9
   0   7 -30 3686.19 590.790  19
   0   7 -30 2238.01 459.590  16
   0   7 -30 2856.47 527.529  49
   0   7 -30 3153.14 529.501  17
   0   7 -30 3867.51 604.031  50
   0   7 -31 2537.78 501.374  19
   0  -7  31 2036.18 451.649  44
   0   7 -31 1812.37 423.563  49
   0   7 -31 2249.77 508.605  28
   0  -7 -31 1993.24 389.553  18
   0  -7 -31 2506.55 450.201  10
   0   7 -31 2168.20 441.808  17
   0   7 -31 2328.43 480.091  40
   0  -7 -32 4338.53 608.251  18
   0  -7 -32 4625.82 609.961  10
   0  -7  32 4928.21 678.700  44
   0   7 -32 5205.61 747.364  28
   0   7 -32 4663.86 652.080  19
   0   7 -32 4192.42 618.933  40
   0   7 -32 2789.26 482.206  17
   0   7 -33 12001.2 1018.22  40
   0   7 -33 14126.5 1118.15  19
   0  -7 -33 12980.6 1028.31  18
   0  -7 -33 14308.2 1063.33  10
   0   7 -33 12829.9 1150.42  28
   0  -7 -34 256.565 203.931  10
   0   7 -34 27.3981 140.843  28
   0   7 -34 130.924 130.274  19
   0  -7  34 146.766 117.675   9
   0   7 -34 53.4054 170.651  50
   0   7 -34 56.9957 165.165  40
   0  -7 -34 312.971 200.351  18
   0   7 -35 6813.21 811.720  28
   0   7 -35 7020.76 794.197  50
   0   7 -35 4923.68 682.155  40
   0   7 -35 8465.88 850.320  19
   0  -7  35 7302.95 687.656   9
   0  -7 -35 7081.32 726.102  10
   0   7 -36 3294.56 530.465  39
   0   7 -36 1439.30 366.308  40
   0  -7 -36 3311.70 486.552  10
   0  -7  36 3222.18 520.780  44
   0   7 -36 2887.26 514.713  28
   0   7 -36 3234.39 508.647  19
   0   7 -36 2798.88 518.641  50
   0  -7  36 2935.90 434.033   9
   0   7 -37 9839.72 910.143  28
   0   7 -37 8005.23 713.919  16
   0  -7  37 8166.87 672.295   9
   0   7 -37 8830.03 825.861  39
   0  -7  37 9224.41 814.393  44
   0  -7 -37 7812.19 716.227  10
   0  -7  38 20428.6 993.532   9
   0   7 -38 17571.7 968.009  16
   0  -7  38 20124.4 1137.01  44
   0   7 -38 18335.2 1214.57  28
   0  -7 -38 19289.6 1076.79  10
   0   7 -38 21185.9 1227.14  39
   0  -7  39 1658.42 314.883  44
   0  -7 -39 1403.88 288.855  10
   0   7 -39 1406.24 283.872  10
   0   7 -39 1843.91 361.723  28
   0   7 -39 1621.10 339.356  39
   0  -7 -39 1912.77 394.396  73
   0  -7  39 1673.24 272.725   9
   0   7 -40 6176.98 601.949  39
   0   7 -40 7315.18 683.369  28
   0  -7 -40 5243.54 492.921  10
   0  -7 -40 7315.13 675.316  73
   0  -7  40 6288.89 561.055  44
   0   7 -41 2637.50 370.599  39
   0   7 -41 2887.31 406.641  28
   0  -7  41 809.765 189.255  44
   0  -7 -41 1423.95 240.349  10
   0   7 -41 857.097 190.960  10
   0   7 -42 261.791 96.5083  10
   0  -7  42 27.9359 91.7395  44
   0   7 -42 475.509 135.324  62
   0   7 -42 1177.47 238.020  28
   0  -7 -42 487.603 164.148  16
   0   7 -42 1022.47 218.470  39
   0   7 -42 646.219 214.271  51
   0   7 -43 279.938 104.471  10
   0   7 -43 554.767 171.355  51
   0  -8   0 54753.3 1521.97   8
   0   8   0 51306.3 1297.23   5
   0  -8   0 52534.3 1207.72   4
   0  -8   1 99769.8 2061.71   8
   0   8  -1 96632.3 1820.57   5
   0   8   1 94638.4 1731.56   5
   0  -8  -1 94651.3 1617.37   4
   0  -8  -1 100099. 2056.79   8
   0  -8   1 97656.8 1681.42   4
   0  -8  -2 60827.6 1603.48   8
   0  -8   2 59023.4 1612.29   8
   0  -8   2 52698.6 1320.45   4
   0  -8  -2 57764.8 1266.68   4
   0   8  -2 58653.8 1438.53   5
   0   8  -2 54816.6 1328.69   7
   0   8   2 59214.6 1340.48   5
   0  -8   3 72676.8 1501.17   4
   0  -8  -3 68996.1 1704.36   8
   0   8  -3 72787.6 1640.99   5
   0   8  -3 74440.5 1508.43   7
   0   8   3 73555.4 1460.36   5
   0   8  -4 1227.84 204.896   7
   0  -8  -4 912.030 210.126   8
   0   8   4 1153.71 179.492   5
   0  -8   4 1026.08 208.093   4
   0   8  -4 1245.49 230.832   5
   0   8  -5 242.752 124.727   5
   0  -8   5 226.495 104.652   4
   0   8   5 284.924 90.1524   5
   0   8  -5 231.111 107.886   7
   0  -8  -5 276.635 141.214   8
   0   8  -6 4238.45 426.213   5
   0  -8   6 3406.69 373.990   4
   0   8  -6 3921.33 355.561   7
   0  -8  -6 4514.29 447.778   8
   0   8   6 4334.80 322.031   5
   0  -8   7 11457.5 644.600   4
   0  -8  -7 11200.0 708.868   8
   0   8  -7 11236.6 696.083   5
   0  -8  -8 4133.36 436.506   8
   0  -8   8 3773.70 382.612   4
   0   8  -8 3651.83 415.896   5
   0   8  -9 109004. 2222.12   5
   0  -8  -9 115270. 2279.54   8
   0  -8   9 114039. 2122.77   4
   0  -8 -10 976.388 247.235   8
   0   8 -10 1001.88 246.205   5
   0  -8  10 879.087 206.965   4
   0   8  11 35501.1 1872.63   1
   0   8 -11 31969.7 1246.14   5
   0  -8  11 34596.4 1207.37   4
   0  -8 -11 35022.7 1295.57   8
   0   8  12 1661.12 456.225   1
   0   8 -12 2075.07 370.220   3
   0  -8 -12 2025.01 338.493   8
   0  -8  12 1673.73 286.257   4
   0   8 -12 1727.70 314.986   5
   0   8 -13 78272.5 2036.88   5
   0   8 -13 82136.4 2159.12   3
   0  -8 -13 85123.6 2071.30   8
   0  -8  13 84003.4 1967.63   4
   0   8  13 84706.1 2916.60   1
   0   8 -14 533.398 215.685   3
   0   8 -14 434.944 181.506   5
   0   8  14 953.558 382.264   1
   0  -8  14 546.167 188.125   4
   0  -8 -14 661.459 207.506   8
   0  -8  15 2435.52 348.872   4
   0   8  15 3001.92 601.849   1
   0   8 -15 2028.70 330.324   5
   0   8 -15 2441.77 402.841   3
   0  -8 -15 2683.44 390.571   8
   0  -8 -16 9955.39 752.568   8
   0   8  16 9352.53 1026.27   1
   0   8 -16 9284.72 775.241   3
   0  -8  16 9077.15 690.333   4
   0  -8 -17 46180.1 1639.03   8
   0   8 -17 46385.1 1777.77   3
   0   8  17 43710.2 2234.07   1
   0  -8  17 41866.9 1515.67   4
   0   8 -18 32811.5 1540.10   3
   0  -8 -18 30866.0 1369.80   8
   0  -8  18 33446.9 1389.89   4
   0   8  18 29658.7 1882.88   1
   0  -8  19 19929.0 1102.82   4
   0   8  19 19918.3 1566.11   1
   0  -8 -19 21599.6 1162.79   8
   0   8 -19 21689.5 1283.74   3
   0  -8 -20 10739.7 829.171   8
   0  -8  20 9837.95 801.416   4
   0   8 -20 9875.35 894.134   3
   0  -8  21 224777. 3953.54   4
   0  -8 -21 224541. 3897.06   8
   0   8 -22 963.050 312.430  66
   0   8 -22 1303.45 293.892  15
   0   8 -22 1558.96 389.326  17
   0   8  22 2547.87 590.370   1
   0   8 -22 1704.79 396.348   3
   0   8 -22 1361.94 337.018  19
   0   8 -22 2077.23 429.548  49
   0   8 -22 1128.70 273.197  13
   0  -8  22 2014.89 393.306   4
   0  -8 -22 2091.68 397.050  20
   0  -8 -22 1501.81 337.506   8
   0  -8  22 1505.53 368.967  11
   0   8 -22 1516.92 352.785  50
   0   8 -23 15531.4 1030.12  13
   0  -8 -23 16857.1 1081.17  18
   0  -8 -23 14119.9 1015.69  10
   0   8 -23 15950.3 1154.44  49
   0  -8 -23 11678.3 961.874  33
   0  -8  23 16695.0 1110.70   4
   0   8 -23 15534.8 1275.56  66
   0  -8  23 13016.5 977.892  59
   0   8 -23 15458.7 1133.87  19
   0  -8 -23 15136.1 1024.69  20
   0   8 -23 13190.5 1087.74  17
   0   8 -23 18544.4 1300.24   3
   0   8 -23 14341.3 977.094  15
   0   8 -23 14415.4 1076.44  50
   0  -8  23 14194.3 1033.13  11
   0  -8 -24 13079.0 984.609  10
   0   8 -24 12918.8 960.596  13
   0  -8 -24 13852.9 1012.47  20
   0  -8  24 11596.8 943.070  59
   0   8 -24 18559.7 1324.76   3
   0   8 -24 12735.8 945.272  15
   0   8 -24 12772.9 1089.27  17
   0   8 -24 15665.3 1150.78  19
   0  -8  24 13476.5 1013.42  11
   0  -8 -24 13904.1 989.546  18
   0  -8  24 15713.7 1090.69   4
   0   8 -24 14184.5 1109.22  49
   0   8 -24 12743.4 1039.57  50
   0  -8  25 22410.5 1316.33  11
   0   8 -25 20219.5 1201.48  15
   0   8 -25 20545.9 1227.41  13
   0  -8  25 16235.2 1107.59  59
   0  -8 -25 20503.8 1225.15  20
   0   8 -25 21214.6 1383.25  17
   0   8 -25 19991.1 1315.70  50
   0   8 -25 20229.5 1338.35  49
   0  -8  25 26615.5 1439.88   4
   0  -8 -25 21381.5 1269.34  10
   0  -8 -25 21335.0 1249.04  18
   0   8 -25 20981.1 1350.42  19
   0   8 -26 382.791 243.485  19
   0  -8  26 511.186 245.962  11
   0  -8  26 621.315 225.362   4
   0   8 -26 721.348 281.278   3
   0   8 -26 582.745 234.634  15
   0   8 -26 557.769 261.058  17
   0   8 -26 434.990 228.974  49
   0  -8 -26 728.590 258.684  20
   0  -8 -26 608.671 252.771  10
   0  -8  26 424.346 238.005  59
   0  -8 -26 395.743 172.133  18
   0   8 -26 488.636 250.642  50
   0   8 -27 1349.93 355.779  19
   0  -8  27 1197.42 325.134  11
   0   8 -27 1420.42 350.742  49
   0   8 -27 1205.01 282.621  15
   0   8 -27 1217.15 367.901  50
   0  -8 -27 1158.95 302.221  18
   0  -8 -27 1199.77 297.526  20
   0  -8 -27 1448.82 329.967  10
   0   8 -27 1313.94 379.539  17
   0   8 -28 4085.26 625.732  50
   0   8 -28 4790.78 672.485  49
   0  -8 -28 4032.64 561.146  10
   0   8 -28 3588.73 582.402  17
   0  -8  28 4345.81 581.539  11
   0  -8 -28 4106.05 551.583  20
   0  -8 -28 4400.82 594.430  18
   0  -8  28 4210.22 569.176   9
   0   8 -28 4492.37 646.067  19
   0   8 -28 4356.39 579.407  15
   0   8 -29 13682.5 1093.65  17
   0   8 -29 15937.4 1137.25  40
   0  -8 -29 15936.6 1121.11  10
   0  -8 -29 12879.6 1006.38  18
   0   8 -29 14420.0 1062.55  15
   0  -8 -29 14171.6 1031.32  20
   0   8 -29 14458.0 1155.19  49
   0  -8  29 14023.4 1058.15  11
   0  -8  29 16765.4 1222.99  44
   0   8 -29 14357.0 1229.93  28
   0  -8  29 14599.2 1042.77   9
   0   8 -29 14588.8 1162.15  50
   0   8 -29 15187.9 1171.52  19
   0  -8  30 6495.06 793.173  44
   0   8 -30 4344.57 610.208  17
   0  -8 -30 4008.94 564.218  18
   0   8 -30 6289.59 813.965  28
   0  -8 -30 3478.36 507.216  20
   0   8 -30 6906.79 801.118  49
   0  -8  30 6053.71 680.723  11
   0  -8 -30 6333.92 704.956  10
   0   8 -30 6747.09 789.146  19
   0   8 -30 6322.43 739.713  40
   0  -8  31 3583.26 514.055  11
   0   8 -31 3267.42 522.416  40
   0   8 -31 3202.22 541.538  49
   0  -8 -31 3636.00 536.028  10
   0   8 -31 1626.17 376.916  17
   0   8 -31 3293.32 549.154  19
   0   8 -31 3324.52 594.521  28
   0  -8 -31 1243.78 291.312  20
   0  -8  31 3669.65 569.851  44
   0  -8 -32 2673.75 460.427  10
   0   8 -32 1425.91 334.332  17
   0   8 -32 1774.29 452.175  40
   0   8 -32 2333.05 463.122  49
   0   8 -32 2692.96 528.986  28
   0  -8  32 2136.60 393.592  11
   0   8 -32 2323.57 454.033  19
   0  -8 -32 776.974 231.735  20
   0   8 -33 13965.2 1091.28  19
   0   8 -33 13745.5 999.175  17
   0   8 -33 11056.5 975.332  40
   0   8 -33 15771.5 1245.16  28
   0  -8 -33 13880.6 1004.63  10
   0  -8  33 13694.0 983.693   9
   0   8 -33 14515.8 1137.62  50
   0  -8  34 1709.50 440.552  44
   0   8 -34 2291.24 460.901  50
   0  -8  34 1896.51 373.733   9
   0  -8 -34 2306.93 405.690  10
   0   8 -34 2408.81 453.180  19
   0   8 -34 871.566 339.547  40
   0   8 -34 1980.25 451.835  28
   0  -8  35 1995.28 449.786  44
   0   8 -35 852.864 260.960  40
   0   8 -35 1682.00 373.551  50
   0  -8 -35 1855.73 353.566  10
   0   8 -35 1528.05 353.440  19
   0  -8 -35 1230.32 312.779  73
   0   8 -35 2170.47 471.942  28
   0  -8  35 1415.16 297.601   9
   0  -8  36 1430.52 339.356  44
   0   8 -36 1558.43 366.924  28
   0   8 -36 1372.86 337.054  19
   0   8 -36 1600.40 370.282  39
   0  -8  36 1153.99 267.264   9
   0  -8 -36 1191.42 280.092  10
   0  -8 -36 1282.97 353.339  73
   0   8 -37 764.123 300.406  28
   0  -8  37 628.068 226.078  44
   0  -8 -37 635.235 214.163  10
   0  -8 -37 330.999 223.627  73
   0  -8  37 641.989 171.492   9
   0   8 -37 627.679 265.017  39
   0   8 -38 187.796 108.787  10
   0  -8 -38 391.352 142.166  10
   0  -8  38 440.854 153.737   9
   0   8 -38 703.395 284.095  28
   0   8 -38 537.744 212.754  39
   0  -8  38 520.242 190.801  44
   0   8 -39 294.480 155.189  10
   0   8 -39 753.107 216.653  28
   0  -8  39 789.866 219.219  44
   0   8 -39 986.878 262.913  39
   0  -8  39 713.261 176.321   9
   0  -8 -40 1578.13 314.492  16
   0   8 -40 853.008 202.146  10
   0  -8  40 1236.91 254.450  44
   0   8 -41 4107.76 371.547  10
   0  -8  41 5671.79 462.916  44
   0   8 -41 19706.8 937.017  39
   0   8 -41 22729.0 1042.14  28
   0   8 -42 2085.52 282.938  39
   0   8 -42 671.215 150.785  62
   0   8 -42 2496.89 311.248  28
   0   8 -42 1527.32 297.684  51
   0  -8  42 225.731 83.1691  44
   0   8 -43 281.569 85.1678  39
   0   8 -43 234.852 109.210  51
   0   9   0 17.6945 83.8098   5
   0   9   0-1.80507 85.3163   7
   0  -9   0 38.0174 94.2515   8
   0  -9   0-1.18017 73.0720   4
   0  -9  -1 5153.98 423.355   4
   0   9   1 5739.80 457.271   5
   0   9  -1 6186.97 488.307   7
   0  -9   1 5686.15 438.041   4
   0   9  -1 5328.23 459.993   5
   0  -9   1 4292.82 528.381   8
   0  -9  -1 5715.16 554.679   8
   0   9   2 6293.98 466.495   5
   0  -9  -2 7270.84 616.815   8
   0   9  -2 5919.51 471.373   7
   0   9  -2 6327.21 507.792   5
   0  -9   2 6334.79 458.803   4
   0   9  -3 73293.2 1632.22   7
   0  -9   3 77806.7 1645.79   4
   0   9   3 74903.1 1572.57   5
   0  -9  -3 78134.6 1979.28   8
   0   9  -3 74559.1 1755.74   5
   0  -9   4 38232.8 1169.66   4
   0   9   4 36812.9 1074.14   5
   0   9  -4 40339.5 1211.02   7
   0   9  -4 36202.7 1241.90   5
   0  -9  -4 36245.8 1349.94   8
   0   9  -5 132239. 2432.28   5
   0   9  -5 128860. 2145.04   7
   0  -9   5 127706. 2232.28   4
   0  -9  -5 133959. 2619.93   8
   0   9  -6 796.532 194.068   7
   0   9  -6 1083.80 249.723   5
   0  -9  -6 974.663 276.962   8
   0  -9   6 1061.40 211.474   4
   0   9  -7 4776.74 481.609   5
   0  -9   7 4665.62 440.418   4
   0  -9  -7 5276.89 532.911   8
   0  -9  -8 1636.35 325.033   8
   0   9  -8 1890.73 324.138   5
   0  -9   8 1502.36 258.771   4
   0  -9   9 40760.6 1395.58   4
   0  -9  -9 45639.6 1573.86   8
   0   9  -9 44669.0 1513.90   5
   0  -9 -10 40998.8 1504.55   8
   0   9 -10 40774.9 1500.90   3
   0  -9  10 38206.7 1312.07   4
   0   9 -10 38733.9 1436.95   5
   0   9  10 40448.1 2128.35   1
   0  -9  11 114938. 2315.51   4
   0   9 -11 110617. 2466.52   5
   0   9 -11 113273. 2564.96   3
   0  -9  12 5146.74 525.697   4
   0  -9 -12 6332.82 611.118   8
   0   9 -12 5822.31 591.538   5
   0   9 -12 6207.29 618.464   3
   0   9  12 5903.53 827.949   1
   0   9 -13 4222.94 520.523   3
   0   9  13 4218.96 734.497   1
   0   9 -13 4251.01 509.169   5
   0  -9  13 5114.34 502.182   4
   0  -9 -13 5083.54 556.337   8
   0   9 -14 3562.07 473.747   5
   0  -9  14 3694.52 471.317   4
   0  -9 -14 4243.56 519.062   8
   0   9 -14 4276.36 532.762   3
   0   9  14 4644.40 755.814   1
   0   9  15 17950.4 1489.52   1
   0  -9  15 14579.7 898.117   4
   0   9 -15 16901.9 1082.80   3
   0  -9 -15 14706.9 979.502   8
   0   9  16 3940.31 742.362   1
   0  -9 -16 3416.36 464.942   8
   0   9 -16 3929.19 537.815   3
   0  -9  16 2989.33 424.047   4
   0   9 -17 41269.9 1749.58   3
   0   9  17 36414.6 2187.26   1
   0  -9 -17 34566.0 1523.40   8
   0  -9  17 37967.6 1509.69   4
   0  -9 -18 65282.8 2095.99   8
   0   9  18 69040.7 3061.20   1
   0  -9  18 67750.1 2021.21   4
   0   9 -18 73228.3 2397.20   3
   0   9 -19 12322.2 1053.23  66
   0   9 -19 10919.2 940.107  49
   0   9 -19 15494.5 1124.30   3
   0   9  19 14427.6 1400.46   1
   0  -9  19 14154.1 966.604   4
   0  -9 -19 14023.1 986.150   8
   0  -9  20 15481.6 1010.10   4
   0  -9 -20 13580.7 971.044  20
   0  -9  20 14248.8 1043.06  11
   0   9 -20 13431.3 990.567  50
   0   9 -20 14526.0 1078.11  49
   0   9 -20 17646.6 1229.60   3
   0  -9 -20 10584.7 896.296  33
   0   9  20 15226.2 1490.97   1
   0  -9  20 13103.8 999.005  59
   0  -9 -20 16448.9 1099.77   8
   0   9 -20 15408.6 1108.08  19
   0   9 -20 12470.9 886.858  13
   0   9 -20 13442.0 1090.09  17
   0   9 -20 14839.5 1160.97  66
   0   9 -21 544.314 295.223   3
   0  -9 -21 355.567 179.478  20
   0  -9  21 402.089 177.353   4
   0   9 -21 468.476 179.109  15
   0   9 -21 586.549 253.031  66
   0   9  21 1168.70 414.255   1
   0   9 -21 770.132 300.307  49
   0   9 -21 436.365 205.174  13
   0   9 -21 222.404 226.492  17
   0   9 -21 373.281 204.544  19
   0   9 -21 296.069 166.959  50
   0  -9  21 1352.25 396.569  11
   0   9 -21 290.796 195.085  60
   0  -9  21 490.080 208.767  59
   0  -9 -21 272.886 195.502   8
   0  -9 -21 368.708 217.802  33
   0   9 -22 9462.09 776.754  15
   0  -9  22 11013.0 925.000  11
   0  -9  22 8702.48 736.462  35
   0  -9 -22 9567.62 907.907  33
   0   9 -22 10912.7 956.377  19
   0   9 -22 14412.7 1158.21   3
   0   9 -22 8219.06 808.980  60
   0  -9  22 12067.0 926.330   4
   0   9 -22 10557.4 990.613  66
   0  -9  22 9769.92 868.643  59
   0   9 -22 9025.22 845.811  50
   0   9 -22 9351.98 802.029  13
   0   9 -22 9575.00 907.656  49
   0  -9 -22 10855.0 883.101  20
   0  -9 -22 12432.8 977.161   8
   0   9 -22 10455.7 976.572  17
   0   9  22 12437.5 1364.45   1
   0  -9 -22 8649.96 814.958  10
   0  -9  23 411.799 215.788  11
   0  -9  23 296.910 134.712  59
   0   9 -23 780.551 292.942   3
   0   9 -23 745.209 308.230  13
   0   9 -23 617.276 286.327  66
   0   9 -23 508.530 185.116  49
   0   9 -23 667.234 249.820  50
   0   9 -23 421.431 205.960  19
   0  -9 -23 408.513 186.324  10
   0  -9  23 414.156 207.282  35
   0   9 -23 445.883 181.286  15
   0   9 -23 564.836 290.368  17
   0  -9  23 921.558 264.044   4
   0  -9 -23 457.954 178.889  20
   0  -9 -24 5004.29 620.892  20
   0   9 -24 5455.65 725.130  17
   0  -9 -24 5317.82 672.237  33
   0   9 -24 5749.28 716.694  49
   0  -9  24 2877.11 424.314  35
   0  -9  24 4786.11 642.161  59
   0  -9  24 6330.10 683.514   4
   0  -9  24 4797.08 646.792  11
   0   9 -24 5327.15 681.466  19
   0   9 -24 5351.77 614.434  15
   0   9 -24 7420.20 878.881   3
   0  -9 -24 4581.21 590.101  10
   0   9 -24 5295.38 612.729  13
   0   9 -24 5116.31 663.115  50
   0  -9  25 21117.7 1157.12  35
   0   9 -25 35730.3 1774.58  19
   0  -9  25 34460.3 1661.98  11
   0  -9 -25 35452.7 1633.50  10
   0   9 -25 34690.7 1731.89  50
   0   9 -25 32611.7 1541.62  13
   0   9 -25 33846.7 1545.32  15
   0   9 -25 49143.2 2246.15   3
   0  -9  25 35322.1 1731.71  59
   0  -9  25 39553.7 1739.05   4
   0  -9 -25 36089.6 1641.56  20
   0   9 -25 31881.4 1731.15  17
   0   9 -25 35199.9 1790.67  49
   0  -9 -25 33357.7 1631.05  33
   0   9 -26 1740.13 401.741  17
   0  -9 -26 1729.40 363.769  20
   0  -9  26 1652.45 385.632   9
   0  -9 -26 2372.41 419.555  10
   0  -9  26 2121.02 369.993  35
   0   9 -26 2233.44 392.541  15
   0   9 -26 2360.75 470.636  19
   0  -9  26 1997.63 401.732  11
   0  -9 -26 1463.92 324.465  33
   0   9 -26 2231.14 455.357  50
   0  -9  26 1103.01 339.712  59
   0   9 -26 2482.30 484.287  49
   0   9 -27 1156.02 328.857  50
   0  -9 -27 535.300 231.544  20
   0  -9  27 758.743 293.511  11
   0   9 -27 1528.44 384.671  19
   0  -9 -27 1209.74 310.731  10
   0  -9  27 1207.99 332.111   9
   0   9 -27 1339.42 312.931  15
   0   9 -27 841.244 284.208  17
   0  -9  27 1238.04 375.603  44
   0   9 -27 1242.86 356.884  49
   0   9 -28 3095.92 529.331  17
   0   9 -28 4310.07 621.853  19
   0   9 -28 3398.87 490.461  15
   0  -9 -28 2703.49 449.692  20
   0  -9  28 3908.11 602.401  44
   0   9 -28 3665.40 574.670  50
   0  -9 -28 4062.32 541.187  10
   0  -9  28 3074.94 574.416  11
   0  -9  28 4036.86 561.937   9
   0   9 -28 4302.81 633.128  49
   0  -9 -29 396.078 205.496  73
   0   9 -29 357.454 149.393  17
   0   9 -29 704.611 299.955  28
   0  -9  29 703.327 268.630  44
   0  -9  29 285.405 160.614  11
   0   9 -29 757.905 260.793  15
   0   9 -29 494.000 250.767  19
   0  -9 -29 4.53104 107.281  20
   0   9 -29 453.410 207.322  49
   0  -9 -29 406.714 156.716  10
   0   9 -30 509.917 220.930  17
   0  -9 -30 175.742 125.320  10
   0  -9 -30 152.237 79.1840  20
   0   9 -30 514.152 225.451  19
   0  -9 -30 30.6605 120.366  73
   0  -9  30 103.866 176.288  11
   0   9 -30 270.205 207.113  28
   0   9 -30 128.684 148.626  49
   0   9 -31 14118.6 1106.08  49
   0  -9 -31 12673.4 941.874  10
   0  -9 -31 12326.9 941.054  20
   0   9 -31 13872.8 1047.04  17
   0   9 -31 12919.1 1137.55  28
   0  -9  31 11483.3 954.787  11
   0  -9 -31 11897.2 1180.31  73
   0   9 -31 13659.9 1075.05  19
   0   9 -32 406.238 228.253  28
   0  -9 -32 518.862 207.264  20
   0   9 -32 329.811 206.781  49
   0  -9  32 281.707 156.679   9
   0   9 -32 587.504 282.675  19
   0  -9 -32 192.434 226.950  73
   0   9 -32 218.770 162.737  50
   0   9 -32 480.988 201.124  17
   0  -9  32 446.518 183.116  11
   0  -9 -32 354.911 168.217  10
   0   9 -33 19909.8 1251.71  19
   0   9 -33 17321.3 1088.97  17
   0  -9 -33 18063.9 1076.20  10
   0  -9  33 17746.4 1238.49  44
   0  -9 -33 17619.8 1343.39  73
   0   9 -33 18932.4 1326.33  28
   0  -9  33 17683.7 1087.22   9
   0  -9 -33 17545.8 1039.79  20
   0   9 -33 18250.1 1234.14  50
   0   9 -34 21662.6 1380.87  28
   0  -9  34 20880.6 1148.60   9
   0  -9 -34 20914.0 1083.49  20
   0  -9 -34 18302.9 1053.35  10
   0   9 -34 21627.1 1159.36  17
   0   9 -34 20724.1 1290.51  50
   0  -9  34 24125.8 1370.10  44
   0   9 -34 22613.3 1305.08  19
   0  -9  35 206.067 134.096   9
   0   9 -35 224.432 181.738  19
   0   9 -35 127.394 231.616  28
   0  -9  35 135.008 145.445  44
   0  -9  36 6536.71 668.584  44
   0   9 -36 7147.50 703.095  19
   0   9 -36 7014.01 705.308  39
   0   9 -36 7055.20 736.345  28
   0  -9  36 6268.97 585.231   9
   0   9 -37 48517.2 1731.91  39
   0  -9  37 48790.2 1727.00  44
   0  -9  37 47164.8 1503.96   9
   0   9 -37 52148.6 1886.83  28
   0  -9  38 3828.30 462.680  44
   0   9 -38 3169.36 456.139  28
   0   9 -38 3025.93 428.931  39
   0  -9  38 3106.20 362.660   9
   0   9 -39 132.510 116.898  28
   0  -9  39 154.547 102.927  44
   0   9 -39 296.657 159.751  39
   0   9 -39 32.6170 92.5412  10
   0   9 -40 43.4581 67.5139  39
   0   9 -40 21.7545 39.9791  10
   0  -9  40 125.251 97.5671  44
   0   9 -40 230.165 124.677  28
   0   9 -41 4622.30 489.875  51
   0   9 -41 6337.75 479.724  39
   0   9 -42 228.772 75.8117  39
   0   9 -42 436.707 135.688  51
   0  10   0 132634. 2403.00   7
   0 -10   0 132426. 2829.02   8
   0 -10   0 129323. 2233.91   4
   0 -10  -1 17301.8 1054.45   8
   0  10   1 18011.3 891.389   7
   0  10   1 18406.9 860.780   5
   0  10  -1 17958.5 890.230   5
   0  10  -1 19143.4 905.537   7
   0 -10   1 19220.0 856.980   4
   0 -10   2 12996.7 712.945   4
   0  10   2 13745.2 726.749   5
   0  10  -2 12509.7 741.002   7
   0  10   2 13681.8 785.231   7
   0  10  -2 13508.6 778.449   5
   0 -10  -2 12599.3 881.588   8
   0  10  -3 558.009 176.629   7
   0 -10  -3 531.451 258.832   8
   0  10   3 279.942 124.896   5
   0  10  -3 529.754 176.653   5
   0 -10   3 226.166 104.559   4
   0 -10   4 88734.4 1881.67   4
   0  10  -4 86109.0 2032.87   5
   0  10  -4 84236.5 1870.10   7
   0  10  -5 53654.8 1481.21   7
   0  10  -5 57169.8 1676.20   5
   0 -10   5 58378.3 1555.19   4
   0 -10   6 7067.79 577.179   4
   0 -10  -6 8490.97 729.201   8
   0  10  -6 8479.02 664.299   5
   0 -10   7 12027.5 741.592   4
   0  10  -7 13742.0 859.500   5
   0 -10  -7 14203.6 938.988   8
   0  10  -7 14620.3 896.973   3
   0  10  -8 46861.4 1630.93   3
   0 -10   8 47699.8 1463.08   4
   0  10  -8 46459.3 1599.85   5
   0 -10  -8 49257.6 1747.37   8
   0  10   9 20268.7 1608.96   1
   0  10  -9 19164.2 1037.53   5
   0  10  -9 17959.0 1034.48   3
   0 -10  -9 18382.4 1082.10   8
   0 -10   9 15121.3 848.010   4
   0 -10 -10 5730.15 611.315   8
   0 -10  10 5453.09 503.350   4
   0  10 -10 5732.19 601.544   3
   0  10  10 6311.74 893.609   1
   0  10 -10 5847.34 590.874   5
   0 -10  11 331.135 140.614   4
   0  10  11 641.335 354.134   1
   0  10 -11 411.793 179.820   3
   0  10 -11 481.456 205.910   5
   0 -10 -11 689.029 266.484   8
   0  10 -12 73246.4 2145.05   5
   0  10 -12 73019.8 2197.58   3
   0 -10 -12 75891.4 2251.25   8
   0  10 -13 12617.8 936.727   3
   0 -10  13 11029.9 793.553   4
   0  10  13 14170.6 1394.25   1
   0 -10 -13 14684.3 990.464   8
   0  10  14 138523. 4369.23   1
   0 -10 -14 131815. 3016.51   8
   0  10 -14 134420. 3084.67   3
   0  10 -15 6689.08 703.700   3
   0 -10 -15 5767.01 655.852   8
   0  10  15 7216.29 1016.62   1
   0 -10  15 5568.78 554.900   4
   0  10 -16 10728.5 920.157   3
   0 -10 -16 9513.43 846.497   8
   0  10  16 9578.91 1177.63   1
   0 -10  16 8393.53 698.891   4
   0  10 -17 8899.28 892.435  27
   0  10  17 10649.8 1262.63   1
   0 -10 -17 9593.12 803.618  20
   0  10 -17 10910.0 952.355   3
   0 -10  17 9003.82 843.117  11
   0 -10 -17 10731.3 889.901   8
   0 -10 -17 8125.76 765.002  33
   0  10 -17 9065.89 898.505  17
   0 -10  17 8807.04 836.841  59
   0  10 -17 9770.13 924.207  66
   0 -10  17 9953.09 782.259   4
   0 -10 -18 5093.14 628.598  33
   0  10 -18 5860.10 738.337  66
   0  10 -18 5492.43 583.801  13
   0 -10 -18 6923.83 769.770   8
   0 -10 -18 6107.04 653.249  20
   0 -10  18 6649.41 660.100   4
   0  10 -18 8402.60 833.088   3
   0 -10 -18 4731.23 614.761  52
   0  10  18 7317.46 1075.10   1
   0 -10  18 6307.23 701.448  59
   0  10 -18 6549.56 671.484  50
   0  10 -18 5544.98 664.293  60
   0  10 -18 5739.69 713.622  17
   0 -10  18 7374.95 754.368  11
   0  10 -19 8748.83 880.586   3
   0  10  19 9577.23 1226.27   1
   0 -10 -19 8631.59 832.710   8
   0 -10  19 7635.67 784.921  59
   0  10 -19 7116.56 652.532  15
   0 -10  19 7296.84 726.477   4
   0  10 -19 6763.97 774.858  17
   0 -10 -19 5991.42 716.679  52
   0  10 -19 6716.49 728.000  60
   0  10 -19 7849.24 795.447  19
   0 -10 -19 7277.87 717.543  20
   0  10 -19 6869.29 697.439  50
   0 -10  19 6836.59 754.323  11
   0  10 -19 8443.92 884.797  66
   0  10 -19 6921.05 661.568  13
   0 -10 -19 7969.12 777.261  33
   0  10 -20 61569.4 2406.34  66
   0 -10  20 61000.8 2036.96   4
   0  10 -20 54229.1 2279.44  17
   0  10 -20 55270.2 1844.41  15
   0 -10 -20 56358.8 2022.74  20
   0  10 -20 57917.4 2073.04  50
   0 -10 -20 62456.5 2257.94  33
   0  10 -20 58523.5 2205.69  19
   0  10 -20 53384.4 1859.01  13
   0  10 -20 57764.0 2172.58  60
   0 -10  20 60699.5 2241.56  59
   0 -10 -20 66407.3 2339.72   8
   0 -10  20 52101.8 1854.17  35
   0  10  20 59573.6 3097.31   1
   0  10 -20 77563.8 2666.75   3
   0 -10 -20 48233.6 1999.96  52
   0  10 -20 56895.1 2193.18  49
   0 -10  20 61680.8 2220.86  11
   0 -10  21 38367.1 1787.59  59
   0 -10 -21 43412.7 1866.38  33
   0  10 -21 37295.5 1774.06  60
   0 -10 -21 32505.9 1644.72  52
   0 -10  21 41560.3 1704.92   4
   0 -10  21 38266.4 1785.47  11
   0  10  21 43807.6 2628.71   1
   0  10 -21 40032.5 1960.97  66
   0  10 -21 38676.9 1822.01  49
   0  10 -21 50075.8 2195.06   3
   0  10 -21 39526.6 1824.93  19
   0  10 -21 36613.4 1681.26  50
   0 -10 -21 37868.0 1676.46  20
   0  10 -21 35982.2 1510.56  15
   0 -10 -21 45094.8 1951.71   8
   0  10 -21 35965.4 1555.62  13
   0 -10  21 34643.1 1510.34  35
   0  10 -21 35487.6 1831.44  17
   0  10  22 9660.69 1262.71   1
   0 -10  22 8581.53 758.550  35
   0  10 -22 9822.16 983.027  66
   0  10 -22 9104.89 904.350  60
   0  10 -22 9177.34 957.516  17
   0  10 -22 10348.8 945.951  19
   0  10 -22 13959.4 1171.44   3
   0 -10 -22 10248.9 914.580  33
   0 -10 -22 9790.07 860.273  20
   0 -10  22 9632.71 913.133  59
   0 -10  22 10051.0 860.097   4
   0 -10  22 10399.6 941.437  44
   0  10 -22 9194.59 770.047  15
   0  10 -22 9052.05 851.863  50
   0 -10 -22 9773.94 899.206  52
   0 -10  22 10132.3 921.254  11
   0  10 -22 8658.39 766.077  13
   0  10 -22 10218.5 957.813  49
   0 -10 -23 7475.32 774.897  33
   0 -10 -23 6429.69 694.799  20
   0  10 -23 8446.53 936.531   3
   0  10 -23 5962.98 643.563  13
   0 -10  23 7015.74 761.973  11
   0  10 -23 6053.43 704.273  50
   0 -10  23 7829.42 772.183   4
   0  10 -23 6625.71 669.227  15
   0 -10 -23 6629.63 728.750  52
   0  10 -23 6700.53 788.268  49
   0  10 -23 6735.66 825.611  66
   0  10 -23 6803.01 803.903  17
   0  10 -23 7437.67 807.074  19
   0 -10  23 5764.66 717.896  44
   0 -10  23 5399.29 732.974  59
   0 -10  23 5613.79 614.566  35
   0 -10  24 1509.87 350.461  11
   0  10 -24 1017.90 331.200  17
   0  10 -24 1667.01 383.281  49
   0  10 -24 1152.32 289.937  13
   0  10 -24 1254.27 325.228  50
   0 -10 -24 915.740 258.282  20
   0  10 -24 1462.00 331.069  15
   0 -10  24 1438.49 410.611  44
   0 -10  24 1533.24 371.261   9
   0 -10 -24 1196.93 344.751  33
   0 -10  24 1443.31 320.052  35
   0 -10  24 1424.03 371.062  59
   0  10 -24 1873.33 412.236  19
   0  10 -25 4509.84 664.549  17
   0 -10 -25 5147.80 664.224  33
   0  10 -25 5452.40 717.268  49
   0  10 -25 5386.91 669.912  50
   0 -10  25 4740.68 564.518  35
   0 -10 -25 4144.04 571.391  20
   0 -10  25 4068.90 572.666   9
   0 -10  25 4407.06 637.360  59
   0  10 -25 4839.89 645.846  19
   0 -10  25 5223.35 676.143  11
   0 -10  25 5592.75 711.715  44
   0  10 -25 4852.21 590.015  13
   0  10 -25 5000.28 583.555  15
   0  10 -26 171.600 167.359  49
   0 -10 -26 134.259 180.654  33
   0 -10  26 329.095 168.928   9
   0  10 -26 160.134 170.358  19
   0  10 -26 349.926 255.804  50
   0 -10 -26 487.379 249.212  20
   0 -10  26 237.826 129.854  35
   0  10 -26 62.4350 137.579  15
   0  10 -26 262.893 167.892  17
   0 -10  26 545.579 222.363  44
   0 -10  26 200.139 133.595  11
   0  10 -27 203.327 138.835  17
   0 -10 -27-106.435 164.514  20
   0  10 -27 126.373 146.049  49
   0 -10 -27 176.741 135.029  33
   0  10 -27 50.3653 172.470  19
   0 -10  27 247.572 138.735  35
   0 -10 -27-34.4917 119.733  10
   0  10 -27 158.995 162.371  15
   0 -10  27 68.4803 147.158  11
   0 -10 -28 5097.20 589.882  10
   0  10 -28 6632.99 767.019  19
   0  10 -28 6061.84 647.211  15
   0  10 -28 7314.71 798.662  49
   0 -10  28 5138.43 711.053  11
   0 -10 -28 7197.48 724.066  33
   0  10 -28 5867.79 726.539  17
   0 -10 -28 6078.59 679.808  20
   0  10 -29 128.217 196.782  28
   0  10 -29-30.8403 172.264  49
   0  10 -29 179.259 129.213  19
   0 -10  29 323.778 234.478  11
   0 -10 -29 17.9776 123.502  20
   0  10 -29 189.299 167.523  17
   0 -10 -30 1121.02 283.997  20
   0 -10  30 814.109 272.384  11
   0  10 -30 1074.90 339.654  28
   0  10 -30 997.638 335.206  19
   0  10 -30 1015.08 298.929  17
   0 -10  30 1329.68 314.953   9
   0  10 -30 835.318 282.001  50
   0  10 -30 1096.24 337.291  49
   0  10 -31 665.409 247.242  50
   0 -10  31 625.995 288.176  44
   0 -10 -31 521.875 209.555  20
   0  10 -31 1071.82 289.267  17
   0  10 -31 441.211 234.036  28
   0  10 -31 930.581 295.691  19
   0 -10  31 674.151 236.910  11
   0  10 -31 677.490 266.384  49
   0 -10  31 528.408 201.655   9
   0  10 -32 24491.7 1370.26  19
   0  10 -32 24333.3 1485.06  28
   0  10 -32 22438.2 1326.64  50
   0 -10  32 23397.7 1247.87   9
   0 -10  32 26206.9 1442.36  44
   0 -10 -32 23400.3 1228.88  20
   0  10 -32 24248.9 1385.42  49
   0  10 -32 24988.7 1319.40  17
   0 -10  33 243.485 194.079  44
   0  10 -33 177.501 164.593  28
   0 -10  33 456.591 207.736   9
   0  10 -33 127.213 135.705  17
   0 -10 -33 204.049 127.063  20
   0  10 -33 247.379 193.770  19
   0 -10 -33 230.225 160.521  16
   0  10 -33 199.290 218.256  50
   0 -10  34 4659.71 519.812   9
   0 -10 -34 4974.43 517.240  20
   0  10 -34 5297.14 656.921  28
   0  10 -34 4494.56 502.940  17
   0 -10  34 4854.40 589.440  44
   0  10 -34 3997.72 522.637  19
   0 -10 -35 176.713 122.026  20
   0 -10  35 198.532 148.288  44
   0 -10  35 291.160 152.580   9
   0  10 -35 208.057 154.548  19
   0  10 -35-13.7929 134.833  28
   0  10 -36 1926.51 343.730  19
   0 -10  36 1477.16 280.256   9
   0 -10  36 1658.15 332.511  44
   0  10 -36 1398.86 306.703  28
   0  10 -36 1676.49 333.067  39
   0 -10 -37 1067.17 242.376  74
   0 -10  37 1426.43 281.595  44
   0 -10  37 1351.91 252.144   9
   0  10 -37 1437.58 287.239  39
   0  10 -37 1467.20 309.133  28
   0  10 -38 8372.23 630.574  39
   0 -10  38 8203.88 624.411  44
   0  10 -38 8478.57 675.024  28
   0 -10  38 7691.01 533.853   9
   0 -10  39 35.8541 80.2363  44
   0  10 -39 88.0602 97.5442  39
   0  10 -39 129.998 90.5606  28
   0  10 -40 21163.1 879.618  28
   0  10 -40 18181.8 788.001  39
   0  10 -41 4730.60 354.839  39
   0  10 -41 5351.88 387.373  28
   0  11   0 92.1757 81.0988   5
   0  11   0 321.465 146.078   7
   0  11  -1 10671.4 723.506   5
   0  11  -1 11894.9 760.645   7
   0  11   1 10491.8 697.205   5
   0  11   1 9708.07 710.178   7
   0  11  -1 9851.34 675.699   3
   0 -11  -2 13482.0 1005.46   8
   0  11  -2 15808.8 883.512   3
   0  11  -2 16193.7 910.254   5
   0  11   2 14145.3 867.205   7
   0  11  -2 15886.2 880.821   7
   0  11  -3 3490.11 419.628   7
   0  11   3 3925.88 468.124   7
   0  11  -3 3852.89 444.237   3
   0  11  -3 4096.14 464.635   5
   0 -11  -3 3175.49 490.403   8
   0  11  -4 157996. 2889.64   3
   0  11  -4 154612. 2880.18   5
   0 -11  -4 151315. 3277.27   8
   0  11  -5 9494.62 723.581   3
   0 -11  -5 9759.42 844.047   8
   0  11  -5 8192.19 638.013   7
   0  11  -5 9499.82 729.125   5
   0 -11  -6 8413.96 776.707   8
   0  11  -6 7590.13 655.104   5
   0  11  -6 7651.08 671.148   3
   0  11  -7 30062.7 1328.86   5
   0 -11  -7 31694.2 1508.63   8
   0  11  -7 29830.5 1355.64   3
   0  11   8 18950.8 1659.98   1
   0 -11  -8 16199.2 1089.36   8
   0  11  -8 16174.0 1005.91   3
   0  11  -8 16065.8 993.294   5
   0  11   9 108.042 204.372   1
   0 -11  -9 296.173 205.446   8
   0  11  -9 435.044 179.558   3
   0  11  -9 218.496 166.097   5
   0  11 -10 42419.2 1691.97   3
   0 -11 -10 44279.4 1814.19   8
   0  11  10 48030.5 2668.58   1
   0  11 -11 805.538 266.005   3
   0  11  11 1432.46 453.536   1
   0 -11 -11 1273.41 356.487   8
   0 -11 -12 37356.2 1709.70   8
   0  11 -12 35879.0 1625.55   3
   0  11  12 41148.2 2495.27   1
   0 -11  13 1404.20 376.831  59
   0 -11  13 1732.87 368.923  11
   0  11 -13 1690.80 383.094  17
   0 -11 -13 1763.14 338.202  20
   0 -11 -13 1651.52 333.566  33
   0  11 -13 1567.64 382.996  27
   0 -11 -13 2048.08 424.066   8
   0  11  13 2647.90 672.641   1
   0 -11  13 637.688 273.747   4
   0  11 -13 2263.29 444.368   3
   0 -11  14 2149.30 365.328   4
   0 -11 -14 2813.25 472.103  33
   0  11 -14 3527.38 573.115  17
   0  11 -14 3438.18 514.864  68
   0 -11  14 2590.13 455.606  59
   0 -11  14 3422.57 501.555  11
   0  11 -14 4392.17 594.247   3
   0 -11 -14 3118.21 459.461  20
   0  11 -14 3446.45 541.766  66
   0 -11 -14 3135.33 550.016   8
   0  11 -14 2841.83 533.109  27
   0  11  14 5320.71 929.681   1
   0 -11 -14 2580.53 474.101  52
   0  11 -14 3641.26 557.071  60
   0  11 -15 1753.51 356.415  68
   0  11 -15 1569.50 368.242  60
   0 -11  15 928.488 229.860   4
   0  11 -15 2078.56 447.809  27
   0  11 -15 1424.87 347.525   3
   0 -11 -15 1904.73 377.966  33
   0 -11  15 1515.75 346.154  11
   0 -11  15 1594.17 321.362  31
   0 -11  15 1729.53 364.115  69
   0 -11 -15 1990.70 401.554   8
   0 -11 -15 1701.64 397.149  52
   0 -11  15 1931.18 403.218  59
   0 -11 -15 1621.04 340.275  20
   0 -11  15 1848.90 374.619  44
   0  11  15 3057.90 713.007   1
   0  11 -15 1627.63 388.210  17
   0  11 -15 1343.67 327.005  66
   0 -11  16 95432.9 2499.36  31
   0  11 -16 112419. 3181.01  66
   0 -11  16 104175. 2829.26  44
   0 -11  16 114789. 2793.16  35
   0 -11 -16 109170. 2790.81  20
   0 -11 -16 98801.3 2884.62  52
   0 -11  16 106319. 2645.22  69
   0 -11 -16 125565. 3249.87   8
   0 -11 -16 115787. 3013.98  33
   0  11 -16 97034.5 2411.21  13
   0 -11  16 113773. 3012.57  11
   0 -11  16 59385.1 1944.57   4
   0  11 -16 115293. 3259.74  27
   0  11  16 127155. 4539.89   1
   0  11 -16 101117. 3091.83  17
   0  11 -16 135188. 3389.55   3
   0  11 -16 109283. 3033.24  60
   0 -11  16 119077. 3145.54  59
   0 -11  17 11127.9 981.494  59
   0 -11  17 8563.89 824.177  44
   0 -11  17 9603.83 885.229  11
   0  11 -17 9486.73 890.265  60
   0  11 -17 8662.27 730.900  13
   0 -11  17 9502.16 792.772  69
   0 -11  17 8590.57 768.793  35
   0  11  17 10819.0 1346.47   1
   0  11 -17 8847.55 923.260  17
   0 -11 -17 8145.17 829.788  52
   0  11 -17 11733.9 1011.10   3
   0 -11  17 5265.13 585.336   4
   0  11 -17 9338.11 949.484  27
   0 -11 -17 9103.64 818.570  20
   0  11 -17 9361.30 927.253  66
   0 -11 -17 10979.9 974.896   8
   0 -11 -17 10538.2 923.548  33
   0 -11 -18 32504.0 1697.52  52
   0 -11 -18 37088.8 1787.26   8
   0  11 -18 29710.4 1367.54  13
   0 -11  18 31382.8 1473.33  35
   0 -11 -18 33614.3 1586.01  20
   0  11  18 36716.7 2484.23   1
   0  11 -18 32607.2 1761.26  17
   0 -11  18 34619.8 1721.52  11
   0  11 -18 33478.9 1688.82  60
   0 -11 -18 40761.5 1824.67  33
   0  11 -18 32534.2 1504.33  50
   0 -11  18 44453.7 1967.97  59
   0  11 -18 31069.3 1346.43  15
   0  11 -18 45325.4 2019.16   3
   0 -11  18 30163.0 1584.18  44
   0  11 -18 34897.9 1809.55  66
   0  11 -19 12616.3 889.628  13
   0  11  19 15076.1 1600.77   1
   0 -11  19 13236.7 972.928  35
   0  11 -19 14401.5 1109.65  19
   0 -11 -19 15161.4 1143.56   8
   0  11 -19 18715.5 1326.80   3
   0  11 -19 13127.3 979.300  50
   0 -11  19 14755.5 1136.79  59
   0  11 -19 14059.9 1170.88  17
   0 -11 -19 12215.4 1040.60  52
   0 -11 -19 13191.8 999.094  20
   0  11 -19 14783.6 1115.91  60
   0 -11  19 11681.0 943.299   9
   0 -11 -19 17839.6 1212.96  33
   0  11 -19 15019.8 1199.90  66
   0 -11  19 15290.0 1130.56  11
   0 -11  19 12415.8 1038.99  44
   0  11 -19 13942.3 910.864  15
   0  11 -20 638.897 253.361  66
   0 -11  20 740.711 280.490  11
   0 -11  20 493.151 256.939  44
   0 -11 -20 350.480 151.124  52
   0 -11  20 285.812 194.897  35
   0  11 -20 933.446 312.541  60
   0  11 -20 639.575 265.473  19
   0  11 -20 536.500 235.492  49
   0 -11 -20 669.763 251.501  20
   0  11 -20 222.368 83.7801  15
   0  11 -20 422.987 191.245  13
   0  11 -20 493.290 292.883  17
   0  11  20 1207.96 454.482   1
   0 -11  20 558.626 218.008  59
   0 -11  20 480.271 225.029   9
   0 -11 -20 666.808 252.257  33
   0  11 -20 449.938 187.145  50
   0  11 -20 794.838 290.182   3
   0 -11 -20 1317.22 377.433   8
   0  11 -21 11997.1 1084.97  66
   0  11 -21 9620.69 774.157  15
   0 -11  21 11050.7 982.600  11
   0  11 -21 11202.7 1000.31  49
   0 -11  21 11014.0 1007.19  59
   0  11 -21 10184.0 877.697  50
   0 -11 -21 9972.46 936.509  52
   0 -11 -21 11554.4 949.990  20
   0  11 -21 11116.4 853.372  13
   0  11 -21 12910.1 1050.09  19
   0 -11 -21 10575.2 958.754   8
   0 -11  21 10385.9 849.245  35
   0  11 -21 12411.6 1018.60  60
   0 -11 -21 13904.4 1077.23  33
   0  11  21 12365.0 1506.54   1
   0  11 -21 9273.09 944.119  17
   0 -11  21 11886.9 943.350   9
   0 -11 -22 15292.2 1135.11  33
   0 -11 -22 12165.1 987.333  20
   0  11 -22 11750.9 866.646  15
   0  11 -22 12162.9 897.214  13
   0 -11 -22 12272.1 1040.93  52
   0  11 -22 10114.3 1003.21  17
   0  11 -22 12401.3 1059.09  49
   0 -11  22 13005.8 1082.79  11
   0 -11  22 11616.7 1065.33  59
   0  11 -22 11484.6 942.756  50
   0 -11  22 12283.8 961.201   9
   0  11 -22 13149.9 1144.84  66
   0  11 -22 13320.5 1082.92  19
   0 -11  22 12041.3 910.038  35
   0  11 -22 12832.0 1040.24  60
   0  11 -23 1076.29 342.686  17
   0 -11  23 1037.73 284.840  35
   0 -11  23 823.213 254.486   9
   0  11 -23 922.905 267.622  15
   0 -11  23 988.240 328.620  11
   0  11 -23 1328.77 318.450  13
   0  11 -23 1075.36 295.660  50
   0 -11 -23 1503.43 366.219  20
   0  11 -23 1398.81 375.454  49
   0 -11 -23 1527.13 356.193  33
   0  11 -23 1260.36 351.035  19
   0 -11 -23 1624.67 384.948  52
   0  11 -23 1617.11 396.699  66
   0  11 -24 7159.48 755.608  50
   0 -11  24 6111.63 787.332  11
   0 -11 -24 6946.01 761.755  52
   0 -11 -24 7013.46 755.251  20
   0 -11  24 5872.66 629.090  35
   0  11 -24 7510.56 815.118  49
   0  11 -24 6789.00 767.734  19
   0  11 -24 5651.82 734.403  17
   0 -11 -24 8100.19 833.338  33
   0  11 -24 6965.55 678.463  15
   0  11 -24 6357.45 666.783  13
   0 -11 -25 2454.53 453.652  20
   0  11 -25 2198.33 470.891  17
   0 -11 -25 2288.71 446.820  33
   0  11 -25 2163.04 438.832  49
   0  11 -25 2204.42 435.606  19
   0  11 -25 2236.23 409.696  13
   0  11 -25 1772.90 331.560  15
   0 -11  25 1604.16 328.943  35
   0 -11  25 2294.13 481.049  11
   0 -11 -26 364.359 210.484  33
   0 -11  26 67.2482 112.443  35
   0  11 -26 314.626 199.427  17
   0  11 -26 362.316 184.193  49
   0 -11  26 200.425 133.591  11
   0 -11 -26 390.455 231.073  20
   0  11 -26 384.180 248.886  19
   0  11 -26 489.903 156.287  15
   0 -11  27 3808.84 601.576  44
   0  11 -27 4021.83 586.323  49
   0 -11 -27 4711.75 605.993  33
   0 -11  27 4105.98 494.773  35
   0  11 -27 4562.22 615.494  19
   0 -11  27 3428.77 592.148  11
   0  11 -27 4195.56 615.688  17
   0 -11 -27 4063.38 551.468  20
   0  11 -27 3811.24 505.442  15
   0 -11 -28 6293.96 671.367  33
   0 -11  28 4480.27 627.919  11
   0 -11  28 4928.29 680.122  44
   0  11 -28 5108.21 663.292  17
   0  11 -28 4763.84 622.025  50
   0 -11  28 4595.17 515.271  35
   0 -11 -28 4908.58 621.398  20
   0  11 -28 5057.37 638.302  19
   0 -11  28 5067.00 608.284   9
   0  11 -28 5588.18 695.954  49
   0 -11  29 20062.7 1300.46  44
   0 -11 -29 18477.3 1143.49  20
   0  11 -29 18801.5 1220.07  19
   0  11 -29 17701.8 1207.08  17
   0  11 -29 18408.7 1348.32  28
   0 -11  29 17729.5 973.475  35
   0 -11  29 19173.8 1205.01  11
   0  11 -29 18125.9 1226.56  49
   0 -11 -29 20459.8 1175.03  33
   0 -11  29 18079.4 1128.57   9
   0  11 -29 18168.4 1183.71  50
   0 -11 -30 3603.71 494.401  20
   0  11 -30 3650.75 527.712  50
   0  11 -30 4151.32 581.765  49
   0  11 -30 4349.98 564.239  17
   0  11 -30 4286.91 574.885  19
   0  11 -30 4538.15 640.384  28
   0 -11  30 4457.49 608.799  44
   0 -11  30 3774.61 519.169   9
   0  11 -31 59.1695 134.898  19
   0  11 -31-80.7421 164.810  50
   0 -11 -31 89.3058 124.406  20
   0  11 -31 94.5159 100.837  17
   0  11 -31-5.88956 133.263  49
   0 -11  31-26.8009 120.243   9
   0  11 -31 44.7680 177.630  28
   0 -11  31 28.3423 178.480  44
   0  11 -32 2616.83 423.496  19
   0  11 -32 2680.30 465.241  28
   0  11 -32 2833.98 419.353  17
   0 -11  32 2881.77 424.352   9
   0  11 -32 2440.78 420.068  49
   0 -11 -32 3233.74 441.820  20
   0 -11  32 2767.05 454.998  44
   0 -11  33 7928.78 735.949  44
   0 -11  33 7402.40 654.366   9
   0  11 -33 7525.23 696.255  19
   0 -11 -33 6982.59 617.834  20
   0  11 -33 7598.36 772.972  28
   0  11 -33 7923.45 667.125  17
   0  11 -34 14103.5 906.480  19
   0  11 -34 13074.4 792.476  17
   0 -11  34 14719.8 965.185  44
   0 -11 -34 11709.2 761.017  20
   0  11 -34 14626.9 1013.49  28
   0 -11  34 13778.2 855.457   9
   0  11 -35-0.95557 115.102  19
   0  11 -35 217.749 163.777  28
   0 -11 -35 31.3599 82.2684  20
   0 -11  35 72.1110 116.614  44
   0 -11  35 233.166 104.525   9
   0  11 -35 273.842 137.845  39
   0  11 -36 21613.1 1102.73  28
   0 -11  36 19221.8 1028.57  44
   0  11 -36 18989.5 965.529  39
   0 -11  36 19250.4 901.815   9
   0 -11  37 2976.90 334.607   9
   0 -11  37 2767.77 367.100  44
   0  11 -37 3883.34 439.304  28
   0  11 -37 3254.65 384.101  39
   0 -11  38 9003.37 601.507  44
   0  11 -38 15251.9 802.450  28
   0  11 -38 10707.3 732.106  51
   0 -11  38 6624.77 398.251  57
   0  11 -38 14723.4 748.558  39
   0  11 -39 156.396 83.4041  51
   0 -11  39 300.945 119.753  44
   0  11 -39 431.108 130.061  28
   0  11 -39 340.386 119.904  39
   0  12   0 129878. 2699.66   7
   0  12   1 27271.8 1239.91   7
   0  12  -1 27633.1 1247.56   7
   0  12   2 3655.76 455.328   7
   0  12  -2 3430.92 440.380   7
   0  12   3 41879.6 1562.45   7
   0  12  -3 40765.8 1465.42   7
   0  12  -4 2192.75 360.594   7
   0  12  -4 2405.39 398.398   3
   0  12   4 2103.94 368.265   7
   0  12  -5 3175.24 475.550   3
   0  12   5 4313.39 519.939   7
   0 -12  -5 3681.65 580.684   8
   0 -12  -6 6061.99 724.896   8
   0  12   6 6655.98 645.995   7
   0  12   6 8688.78 1184.02   1
   0  12  -6 6755.94 641.454   3
   0 -12  -7 20181.5 1317.45  52
   0 -12  -7 21623.5 1333.93   8
   0  12  -7 23486.9 1231.47   3
   0  12   8 118952. 2761.30   7
   0 -12   8 102869. 2593.11  35
   0 -12  -8 108719. 2702.70  20
   0 -12  -8 117925. 3138.71   8
   0 -12   8 117921. 2928.00  69
   0  12  -8 125997. 2921.04   3
   0 -12   8 113704. 3020.67  11
   0 -12  -8 117264. 3174.72  52
   0 -12  -8 114340. 2840.57  33
   0 -12  -9 25019.8 1489.78  52
   0 -12   9 25956.6 1421.23  11
   0 -12  -9 28651.6 1531.14   8
   0 -12  -9 23632.5 1274.70  20
   0 -12   9 25361.3 1353.95  69
   0  12   9 33502.9 2387.24   1
   0  12  -9 29524.0 1439.20   3
   0  12  -9 22093.1 1384.15  66
   0  12  -9 21883.5 1299.09  68
   0 -12   9 24430.7 1264.23  35
   0  12  -9 25614.0 1513.83  27
   0 -12  -9 25783.3 1366.24  33
   0  12  -9 25867.0 1537.98  17
   0  12  -9 20674.4 1286.44  71
   0 -12  10 36952.4 1743.55  11
   0  12 -10 34213.2 1721.10  66
   0 -12  10 40225.0 1699.36  69
   0  12 -10 41217.7 1925.14  27
   0 -12 -10 36813.7 1604.73  20
   0  12  10 49185.7 2863.26   1
   0  12 -10 35692.8 1669.53  68
   0 -12  10 32087.3 1657.62  52
   0 -12 -10 39672.0 1863.38  52
   0 -12 -10 40337.4 1845.93   8
   0 -12  10 31074.9 1483.30  31
   0  12 -10 38260.1 1870.52  17
   0 -12  10 38970.9 1604.89  35
   0 -12 -10 41476.4 1747.68  33
   0  12 -10 44543.8 1797.75   3
   0 -12 -10 40899.3 1719.14  31
   0  12 -10 35248.5 1676.03  71
   0  12 -11 16773.4 1159.16  71
   0 -12  11 18772.6 1157.03  69
   0 -12  11 16573.3 1063.12  35
   0 -12 -11 20986.5 1338.08   8
   0 -12  11 19999.0 1263.98  11
   0  12 -11 19129.9 1331.37  17
   0 -12  11 17489.9 1027.35   9
   0  12 -11 18653.1 1331.30  27
   0  12 -11 20578.3 1237.50   3
   0 -12 -11 19237.9 1309.79  52
   0  12  11 21852.0 1930.76   1
   0  12 -11 16741.8 1151.45  68
   0 -12 -11 18105.4 1128.44  20
   0 -12 -11 21211.2 1262.35  33
   0 -12  11 14606.5 1025.87  31
   0  12 -11 18834.9 1279.56  66
   0 -12 -12 10275.2 948.918   8
   0 -12 -12 8926.38 891.930  52
   0  12 -12 9716.84 954.361  17
   0  12 -12 7982.58 901.256  27
   0  12 -12 9658.54 924.682  66
   0 -12  12 9403.38 895.734  11
   0  12 -12 8946.81 870.682  71
   0 -12  12 8067.38 711.329   9
   0  12 -12 9200.71 861.244  68
   0 -12 -12 8430.96 788.057  20
   0 -12 -12 10165.1 873.114  33
   0  12  12 11356.3 1405.45   1
   0 -12  12 7251.16 729.195  31
   0 -12  12 10560.7 875.276  69
   0  12 -12 10151.5 896.624   3
   0 -12  12 8915.05 817.612  44
   0 -12  12 9091.12 793.504  35
   0  12  13 45430.0 2802.07   1
   0  12 -13 33191.0 1759.02  27
   0 -12  13 34297.9 1543.88  35
   0 -12  13 36312.2 1610.91  69
   0 -12  13 28748.8 1425.50  31
   0 -12  13 39166.5 1789.17  11
   0  12 -13 33488.8 1792.48  17
   0 -12 -13 33510.5 1732.34  52
   0 -12  13 32990.9 1458.88   9
   0 -12 -13 33362.2 1553.69  20
   0  12 -13 34487.4 1776.89  66
   0 -12 -13 36473.0 1795.33   8
   0  12 -13 44257.6 1893.79   3
   0  12 -13 34435.8 1682.60  68
   0 -12  13 31608.1 1528.97  44
   0 -12 -13 37888.5 1721.79  33
   0 -12  14 29136.3 1438.18  69
   0 -12  14 26323.6 1326.83   9
   0  12 -14 27170.5 1607.58  17
   0  12  14 37217.1 2553.64   1
   0  12 -14 26847.8 1571.28  66
   0 -12 -14 30316.6 1555.60  33
   0 -12 -14 29653.9 1618.64   8
   0 -12  14 24629.4 1368.02  44
   0  12 -14 27390.4 1616.08  27
   0  12 -14 31836.2 1687.57  60
   0 -12  14 32121.8 1614.96  11
   0 -12  14 23560.5 1277.81  31
   0 -12  14 27019.3 1370.17  35
   0  12 -14 35190.1 1709.84   3
   0 -12 -14 24770.4 1360.79  20
   0 -12 -14 25511.7 1527.31  52
   0  12 -14 26749.9 1479.34  68
   0  12 -15 33155.0 1789.81  27
   0  12 -15 41064.8 1876.14   3
   0  12  15 39868.4 2662.39   1
   0 -12  15 26685.3 1372.27  31
   0 -12  15 31118.6 1440.62   9
   0 -12  15 34643.4 1692.38  11
   0 -12  15 27899.1 1472.02  44
   0 -12  15 32224.3 1513.44  69
   0 -12 -15 36922.2 1723.66  33
   0  12 -15 33981.6 1721.44  60
   0 -12  15 30521.7 1475.40  35
   0  12 -15 31494.6 1625.25  68
   0 -12 -15 28551.3 1472.49  20
   0 -12 -15 31997.0 1718.89  52
   0  12 -15 33927.2 1777.06  66
   0 -12 -15 34830.7 1802.45   8
   0  12 -15 29975.2 1715.99  17
   0  12 -16 1321.98 319.662  13
   0  12 -16 2143.21 454.578  27
   0  12 -16 1770.15 432.174  17
   0 -12 -16 1333.37 360.762  52
   0 -12  16 1073.53 289.209  31
   0 -12 -16 1348.60 336.582  20
   0 -12 -16 1807.50 373.694  33
   0 -12  16 1810.27 362.168  69
   0  12 -16 2527.15 495.381   3
   0 -12  16 1506.00 338.019   9
   0 -12  16 1952.92 405.606  11
   0 -12 -16 1890.77 433.827   8
   0  12 -16 1364.40 362.923  60
   0  12 -16 1241.65 359.755  66
   0 -12  16 1824.01 374.212  35
   0 -12  16 703.625 304.127  44
   0  12  16 2123.46 682.710   1
   0  12 -17 5288.25 701.555   3
   0 -12 -17 2744.91 574.745   8
   0 -12  17 2976.49 449.783  69
   0  12 -17 3122.48 547.731  60
   0  12 -17 3796.69 482.476  13
   0  12 -17 3160.61 573.361  17
   0 -12 -17 4165.45 616.432  52
   0 -12 -17 5411.39 678.988  33
   0 -12 -17 3580.67 533.441  20
   0 -12  17 4030.03 531.965   9
   0  12 -17 4543.00 664.027  66
   0  12  17 5275.18 970.168   1
   0 -12  17 4109.73 554.299  35
   0 -12  17 4881.50 661.036  11
   0 -12  17 2240.60 395.583  31
   0 -12  17 2989.72 526.614  44
   0 -12  18 11442.0 878.502  69
   0 -12  18 6647.44 816.912  44
   0 -12 -18 9934.40 884.573  20
   0 -12  18 10393.5 869.478  35
   0 -12 -18 9748.54 944.803  52
   0  12 -18 6629.53 639.101  13
   0 -12  18 10487.3 855.969   9
   0  12 -18 10026.3 987.854  17
   0  12  18 12331.8 1506.94   1
   0 -12  18 10838.2 1002.81  11
   0  12 -18 12245.4 1026.71  60
   0  12 -18 11696.3 1075.24  66
   0 -12 -18 11706.7 1017.88  33
   0  12 -19 3932.41 621.738  17
   0 -12 -19 5558.13 681.965  33
   0 -12 -19 4230.32 582.798  20
   0 -12 -19 4453.88 628.417  52
   0  12 -19 4193.79 509.610  13
   0  12 -19 5116.84 657.440  60
   0  12 -19 5187.32 663.604  19
   0  12 -19 4535.66 635.044  49
   0 -12  19 3599.29 528.329  35
   0  12 -19 3364.81 583.654  24
   0  12 -19 4107.47 632.694  66
   0 -12  19 3787.76 623.199  11
   0 -12  19 2793.12 539.728  44
   0  12 -20 4484.31 614.324  24
   0  12 -20 4118.56 619.480  19
   0  12 -20 3920.62 578.278  60
   0  12 -20 3900.24 590.302  49
   0 -12  20 3989.30 612.671  11
   0 -12  20 3513.06 534.325  35
   0 -12 -20 4142.63 612.561  52
   0 -12 -20 3285.56 521.098  20
   0  12 -20 3991.70 498.906  13
   0  12 -20 4382.13 494.774  15
   0 -12  20 3257.06 553.766  44
   0  12 -20 4390.75 666.972  66
   0  12 -20 3879.56 631.176  17
   0 -12 -20 4545.88 638.366  33
   0  12 -21 17710.6 1023.25  15
   0  12 -21 16155.1 1267.44  17
   0 -12 -21 18747.6 1295.45  52
   0 -12  21 18189.8 1297.51  11
   0  12 -21 19586.2 1309.92  49
   0 -12 -21 20025.4 1315.71  33
   0  12 -21 18421.7 1256.07  19
   0  12 -21 19013.0 1360.59  66
   0  12 -21 16585.0 1025.97  13
   0  12 -21 18701.6 1232.97  60
   0 -12  21 16194.2 1080.20  35
   0 -12  21 15982.8 1194.06  44
   0 -12 -21 19238.6 1238.38  20
   0 -12 -22 744.627 270.184  52
   0  12 -22 408.498 228.263  17
   0 -12  22 95.8628 186.779  44
   0  12 -22 534.756 187.901  13
   0  12 -22 459.040 185.047  15
   0  12 -22 580.744 260.535  49
   0  12 -22 187.459 142.047  60
   0 -12 -22 455.764 232.409  20
   0  12 -22 465.052 245.999  19
   0 -12 -22 705.637 267.365  33
   0 -12  22 304.940 215.310  11
   0 -12  22 362.762 202.984  35
   0  12 -22 288.500 204.612  66
   0 -12 -23 1003.16 308.310  33
   0  12 -23 690.079 294.558  17
   0  12 -23 527.073 166.622  15
   0 -12 -23 1053.74 315.112  52
   0  12 -23 645.178 267.959  19
   0 -12 -23 705.080 252.910  20
   0  12 -23 682.405 239.775  13
   0 -12  23 990.875 319.858  11
   0 -12  23 495.753 209.059  35
   0  12 -23 571.591 271.905  49
   0  12 -23 976.183 338.402  66
   0 -12  23 608.685 268.901  44
   0 -12  24 2969.47 466.643  35
   0 -12 -24 3829.32 565.278  52
   0  12 -24 2864.68 430.572  13
   0 -12 -24 3551.05 557.900  33
   0  12 -24 4568.32 713.396  49
   0 -12 -24 2965.46 490.056  20
   0 -12  24 2724.89 532.736  11
   0 -12  24 2509.63 502.429  44
   0  12 -24 3241.94 516.290  19
   0  12 -24 3478.38 450.593  15
   0  12 -24 4110.94 623.111  17
   0  12 -25 236.153 140.575  19
   0 -12 -25 438.577 190.351  20
   0 -12  25 430.357 201.530  35
   0  12 -25 91.8478 94.2046  50
   0  12 -25 428.333 222.938  49
   0 -12 -25 544.780 232.572  33
   0 -12  25 500.034 210.692   9
   0 -12  25 349.449 171.529  44
   0  12 -25 534.867 247.952  17
   0  12 -25 432.587 158.579  15
   0 -12  25 470.854 236.856  11
   0 -12 -25 255.324 155.526  52
   0  12 -26 552.349 207.050  15
   0 -12 -26 992.415 295.746  20
   0 -12  26 720.342 235.119  35
   0 -12  26 606.783 246.248  11
   0 -12  26 871.834 277.461   9
   0  12 -26 667.212 252.907  19
   0 -12 -26 843.759 257.655  33
   0 -12  26 1009.69 339.369  44
   0  12 -26 750.374 274.618  17
   0  12 -26 847.919 257.278  50
   0  12 -26 813.051 292.849  49
   0 -12 -27 20709.9 1217.64  33
   0  12 -27 19216.8 1206.72  19
   0 -12  27 19510.3 1062.26  35
   0  12 -27 17828.2 1132.74  50
   0  12 -27 18433.7 1226.79  49
   0 -12  27 19662.8 1234.78  11
   0 -12  27 19105.5 1235.22  44
   0 -12 -27 19115.7 1182.14  20
   0  12 -27 19939.8 1288.87  17
   0 -12  27 18899.7 1131.65   9
   0 -12  28 704.546 287.430  44
   0  12 -28 400.711 251.282  49
   0  12 -28 610.931 253.490  17
   0 -12  28 296.551 158.846  35
   0 -12 -28 401.462 162.633  33
   0 -12  28 332.056 200.200   9
   0 -12 -28 436.071 175.910  20
   0  12 -28 218.937 137.243  19
   0  12 -28 193.161 125.278  50
   0 -12  29 1833.84 302.896  35
   0  12 -29 1603.64 338.065  19
   0 -12  29 1718.66 375.539  44
   0 -12 -29 2095.28 372.142  33
   0  12 -29 2115.13 429.272  28
   0  12 -29 1981.85 370.710  50
   0 -12  29 1982.46 363.827   9
   0 -12 -29 2093.77 379.245  20
   0  12 -29 1874.99 388.877  17
   0  12 -29 2138.94 407.964  49
   0  12 -30 5525.82 605.623  19
   0 -12 -30 3456.50 440.492  33
   0 -12 -30 4946.46 562.928  20
   0  12 -30 5408.59 692.904  28
   0 -12  30 6238.97 682.492  44
   0  12 -30 5849.42 652.510  49
   0 -12  30 6357.21 634.977   9
   0  12 -30 5841.92 627.640  17
   0  12 -31 187.849 143.845  19
   0  12 -31 256.969 93.9383  17
   0  12 -31-2.30387 151.923  28
   0 -12  31 90.3425 183.595   9
   0 -12  31 225.424 164.796  44
   0  12 -31 542.663 226.045  49
   0 -12 -31 68.0141 94.1159  20
   0 -12 -32 3187.89 405.360  20
   0 -12  32 3468.15 432.598   9
   0  12 -32 3484.29 502.613  28
   0  12 -32 3395.12 450.594  19
   0  12 -32 3574.84 436.677  17
   0 -12  32 3853.32 503.011  44
   0  12 -32 2969.25 440.178  49
   0  12 -33 4841.89 504.664  19
   0  12 -33 4670.69 554.511  28
   0 -12  33 4199.28 457.474   9
   0  12 -33 5024.60 488.764  17
   0 -12  33 5446.41 569.449  44
   0 -12 -33 4298.20 455.365  20
   0  12 -34 1049.93 244.987  39
   0 -12  34 997.992 219.943   9
   0 -12  34 1019.94 253.407  44
   0 -12 -34 932.803 200.396  20
   0 -12 -34 871.141 243.597  74
   0  12 -34 1147.00 242.918  19
   0  12 -34 977.960 199.196  17
   0  12 -34 1324.96 282.918  28
   0 -12  35 815.550 183.008   9
   0  12 -35 809.735 192.310  19
   0  12 -35 895.456 216.846  28
   0 -12 -35 757.089 168.695  20
   0  12 -35 721.760 191.313  39
   0 -12  35 470.824 195.673  44
   0 -12 -35 460.365 152.035  74
   0 -12  36 1067.48 226.177  44
   0 -12 -36 763.496 184.402  74
   0  12 -36 1167.17 239.507  51
   0  12 -36 1687.74 280.556  28
   0  12 -36 1749.55 261.408  39
   0 -12  36 1139.45 198.318  57
   0  12 -37 106.745 69.2940  39
   0  12 -37 69.9189 77.4863  28
   0 -12  37-70.7758 53.9472  57
   0 -12  37 51.4391 58.6795  44
   0  12 -38 8793.08 510.285  28
   0  12 -38 6861.70 415.916  39
   0 -13   0 352.475 167.560  35
   0  13   0 106.834 94.8037  66
   0  13   0 271.877 128.421   7
   0 -13   0 228.200 215.174  52
   0 -13   0 258.655 237.633  74
   0 -13   0 122.853 102.886  31
   0 -13   0 166.941 124.751  20
   0 -13   0 449.586 177.187  33
   0  13   0 593.953 246.047  68
   0 -13   1 15993.3 1014.83  20
   0 -13   1 21354.5 1281.11  31
   0  13   1 21443.1 1285.98  66
   0 -13  -1 22137.8 1211.47  33
   0  13   1 26718.6 1302.87   7
   0 -13   1 24052.4 1232.28  33
   0 -13  -1 18761.5 1107.12  20
   0 -13  -1 23910.9 1465.42  52
   0  13  -1 23297.5 1194.00   7
   0 -13   1 22983.5 1425.80  52
   0 -13  -1 22183.4 1324.65  31
   0  13  -1 23103.9 1304.99  68
   0  13  -1 20209.7 1344.26  71
   0 -13   1 22975.0 1227.06  35
   0  13   1 20718.6 1250.69  68
   0  13  -1 21314.6 1305.97  66
   0 -13  -1 23130.9 1223.34  35
   0  13  -1 19119.9 1236.09  48
   0 -13  -1 22604.6 1373.77  74
   0 -13   2 13776.5 953.907  35
   0  13  -2 13208.6 1029.96  48
   0 -13   2 17350.8 1250.73  52
   0 -13  -2 14937.0 1001.40  33
   0  13   2 16241.4 1015.31   7
   0 -13   2 12833.6 1001.73  31
   0  13  -2 14721.5 1050.18  68
   0 -13  -2 15078.9 1085.39  31
   0  13   2 14859.2 1086.61  68
   0 -13  -2 16140.8 1219.81  52
   0 -13  -2 17592.6 1231.68  74
   0 -13  -2 14019.5 972.998  20
   0  13  -2 15492.6 956.650   7
   0  13  -2 14495.4 1082.36  71
   0  13  -2 15870.0 1126.15  66
   0 -13  -3 58515.3 2301.78  52
   0  13  -3 46990.2 1985.23  66
   0  13   3 65588.3 2044.16   7
   0 -13   3 55732.1 1924.94  35
   0 -13  -3 58057.7 1981.25  33
   0 -13  -3 47210.9 1801.70  20
   0  13  -3 53993.0 2090.78  71
   0  13  -3 52446.3 1990.72  68
   0 -13  -3 62516.0 2298.60  74
   0  13   3 75013.6 3490.44   1
   0  13  -3 47711.8 1979.79  48
   0 -13  -3 54493.7 2074.14  31
   0 -13   3 50104.3 1969.11  31
   0 -13   3 57524.9 2267.76  52
   0  13  -4 8559.59 808.796  68
   0 -13  -4 10152.6 947.488  74
   0 -13   4 9704.81 868.958  31
   0 -13  -4 10663.2 880.981  33
   0 -13  -4 11015.8 1023.18  52
   0  13   4 11822.7 875.051   7
   0  13  -4 7919.57 821.929  66
   0 -13   4 10992.7 865.658  35
   0  13  -4 8828.21 868.336  71
   0  13  -4 8104.80 810.119  48
   0 -13  -4 9506.34 818.209  20
   0 -13  -4 9382.14 873.356  31
   0 -13   4 10860.9 989.771  52
   0  13   4 12875.0 1457.02   1
   0 -13   5 60817.5 2338.06  52
   0  13  -5 51594.2 1997.68  68
   0 -13  -5 58148.4 2025.35  20
   0  13  -5 50978.4 2065.02  66
   0 -13  -5 64043.7 2390.76  74
   0 -13  -5 64044.6 2426.72  52
   0 -13  -5 63544.3 2134.00  33
   0  13   5 80666.6 3674.95   1
   0 -13  -5 56428.4 2121.49  31
   0  13  -5 52713.8 2125.03  48
   0  13  -5 50432.0 2042.18  71
   0 -13   5 58507.2 1989.95  35
   0 -13   5 56123.6 2076.47  31
   0  13   5 72192.8 2179.99   7
   0 -13  -6 7699.20 853.480  74
   0  13  -6 6765.95 744.648  71
   0  13   6 8714.72 771.189   7
   0  13  -6 5910.65 673.625  68
   0 -13   6 7335.89 757.037  31
   0  13  -6 6569.21 753.287  48
   0 -13   6 7606.48 826.509  52
   0 -13  -6 7988.32 783.997  33
   0 -13   6 7954.60 735.797  35
   0 -13  -6 8589.39 900.026  52
   0  13  -6 5957.79 718.015  66
   0 -13  -6 7091.88 715.053  20
   0 -13  -6 7710.91 784.015  31
   0 -13  -7 60661.1 2123.97  33
   0 -13   7 58022.4 2270.95  52
   0  13  -7 49841.2 2070.07  66
   0 -13   7 50316.1 1967.62  31
   0 -13  -7 61937.3 2402.33  52
   0 -13   7 55357.7 1952.67  35
   0  13  -7 49250.7 1970.22  68
   0 -13   7 58388.4 2255.60  11
   0 -13  -7 55108.3 1995.71  20
   0 -13  -7 56530.2 2131.91  31
   0  13  -7 50094.8 2030.82  71
   0  13   7 60546.1 2033.63   7
   0 -13  -8 1248.43 349.850  33
   0 -13   8 1164.13 287.677  69
   0 -13  -8 1789.55 384.424  31
   0 -13   8 1384.26 338.113  35
   0  13  -8 885.770 302.209  27
   0  13   8 1996.00 562.457   1
   0  13   8 1784.26 371.481   7
   0 -13  -8 1015.94 293.830  20
   0  13  -8 779.172 277.341  71
   0 -13   8 1543.03 379.793  11
   0  13  -8 1018.95 351.512  17
   0  13  -8 980.239 255.651  68
   0 -13   8 879.986 252.719  31
   0  13  -8 1246.65 294.680   3
   0 -13  -8 1508.82 403.214  52
   0 -13   8 1325.96 346.645  52
   0  13  -8 1255.23 367.591  66
   0  13  -9 4494.70 600.882  68
   0  13  -9 4790.07 593.912   3
   0 -13   9 4131.79 625.906  52
   0 -13  -9 5439.44 684.452  33
   0  13  -9 5039.64 672.385  66
   0 -13  -9 5235.90 642.455  31
   0 -13   9 5378.14 653.495  69
   0  13  -9 5304.30 714.696  27
   0 -13  -9 4789.92 684.175  52
   0 -13   9 5170.87 681.526  11
   0 -13   9 4325.32 563.215  35
   0  13   9 6741.02 1110.08   1
   0 -13   9 4254.03 566.066  31
   0  13   9 5353.61 611.420   7
   0 -13  -9 4988.26 621.246  20
   0  13  -9 4237.83 610.092  71
   0  13  -9 4824.12 684.247  17
   0  13 -10 808.902 298.287  17
   0  13 -10 718.294 243.339  68
   0 -13  10 1115.45 327.408  69
   0  13  10 572.894 192.128   7
   0 -13 -10 1131.46 290.298  20
   0  13 -10 1100.35 314.048  71
   0 -13 -10 690.265 252.761  33
   0 -13  10 460.024 157.409  31
   0  13 -10 560.235 222.878  66
   0  13 -10 1143.46 356.932  27
   0  13 -10 625.984 208.663   3
   0 -13  10 679.251 190.842  35
   0 -13  10 926.611 278.991   9
   0 -13 -10 541.538 254.109  52
   0 -13  10 609.120 316.456  11
   0  13  10 1670.30 647.559   1
   0 -13 -10 1279.03 322.511  31
   0 -13  11 3131.11 494.238  69
   0 -13 -11 2301.10 416.651  20
   0 -13  11 2207.80 417.962  35
   0  13 -11 2492.91 457.934  71
   0 -13 -11 3032.99 495.050  31
   0 -13  11 2239.57 400.040  31
   0 -13 -11 2262.87 465.727  52
   0 -13  11 1986.62 431.560  11
   0  13 -11 2605.96 474.967  68
   0 -13  11 2522.00 394.231   9
   0  13 -11 2397.28 440.031   3
   0  13  11 2334.14 405.336   7
   0 -13 -11 2973.15 496.493  33
   0  13 -11 2634.10 506.974  66
   0  13 -11 2313.17 481.099  17
   0  13 -11 2428.33 506.628  27
   0  13  11 3401.81 808.769   1
   0 -13  12-86.1922 117.414  31
   0 -13  12 352.276 211.165  69
   0  13 -12 154.930 155.792  27
   0  13 -12 157.734 197.938  71
   0  13  12 239.182 140.187   7
   0  13 -12-13.1335 141.244   3
   0 -13  12-1.95061 129.814   9
   0  13 -12 309.796 206.785  17
   0 -13 -12 415.410 271.930  52
   0  13 -12 249.507 185.767  66
   0 -13 -12 144.220 147.337  31
   0 -13 -12 181.306 176.191  20
   0 -13  12 177.570 167.751  11
   0  13 -12 141.930 166.907  68
   0 -13  12 54.3735 124.406  35
   0 -13 -12 124.989 143.800  33
   0  13 -13 29494.6 1578.80  68
   0 -13  13 32394.4 1548.86  44
   0  13 -13 35761.6 1776.49   3
   0 -13  13 31948.5 1698.67  11
   0  13 -13 27554.7 1648.51  27
   0 -13 -13 31219.9 1541.51  20
   0  13 -13 30559.0 1743.39  17
   0  13 -13 31145.9 1704.42  60
   0  13  13 40866.4 2779.05   1
   0 -13 -13 34982.6 1688.56  33
   0  13 -13 30859.7 1685.25  66
   0 -13 -13 32458.7 1749.12  52
   0 -13  13 30047.5 1477.36  35
   0  13  13 33480.1 1584.53   7
   0 -13  13 28681.6 1456.15  31
   0  13 -14 360.274 227.505   3
   0  13 -14 311.076 160.759  66
   0  13 -14 217.336 214.115  60
   0 -13 -14 188.889 143.544  20
   0  13 -14 169.663 96.4300  68
   0 -13  14-58.9096 88.8274  31
   0 -13  14 360.583 178.383  44
   0  13 -14 190.898 201.069  27
   0 -13 -14 180.663 133.208  33
   0  13 -14 252.524 228.638  17
   0 -13  14 384.022 230.275  11
   0 -13 -14 297.230 190.985  52
   0 -13  14 359.683 174.370  35
   0  13  14 898.762 414.958   1
   0 -13 -15 1328.09 338.433  33
   0  13 -15 1342.82 386.026  60
   0 -13  15 1113.58 296.680  31
   0 -13  15 876.202 272.591  44
   0 -13 -15 1485.44 417.021  52
   0 -13  15 1020.79 316.001  11
   0  13 -15 678.050 276.695  17
   0 -13 -15 1145.88 309.388  20
   0  13 -15 1129.86 347.230  66
   0 -13  15 1082.32 290.385  35
   0  13 -15 1016.03 328.762  27
   0 -13  16 6541.84 682.248  31
   0 -13  16 6612.35 748.716  44
   0  13 -16 6892.71 788.185  60
   0 -13 -16 6896.39 750.221  20
   0 -13  16 7015.42 796.699  11
   0 -13 -16 7315.09 832.210  52
   0 -13 -16 7630.99 816.782  33
   0  13 -16 6027.18 778.694  27
   0  13 -16 6584.98 820.804  17
   0 -13  16 6211.93 686.259  35
   0  13 -16 7185.60 828.736  66
   0  13 -17 8392.29 912.809  66
   0 -13  17 7446.27 792.935  44
   0 -13  17 7380.44 710.187  31
   0 -13 -17 8716.47 909.078  52
   0 -13  17 7666.36 744.519  35
   0  13 -17 7006.51 826.466  17
   0 -13 -17 7792.74 783.227  20
   0  13 -17 8150.45 851.147  60
   0 -13  17 7617.34 829.511  11
   0 -13 -17 8903.14 859.702  33
   0 -13  18 50.2540 128.855  11
   0 -13  18 389.371 166.735  31
   0  13 -18 143.305 130.646  17
   0 -13  18 65.8680 111.156  44
   0 -13 -18 20.6920 141.554  52
   0  13 -18 116.759 128.795  13
   0 -13  18 194.503 159.754   9
   0 -13 -18 127.066 182.815  33
   0  13 -18 72.4360 153.706  66
   0  13 -18 112.854 128.662  19
   0 -13  18 117.738 128.174  35
   0  13 -18 102.831 155.737  60
   0 -13 -18 77.4535 128.360  20
   0  13 -19 2854.39 399.367  13
   0 -13 -19 3041.82 518.790  52
   0  13 -19 1864.90 446.258  24
   0  13 -19 3097.86 561.386  66
   0  13 -19 2230.50 427.672  49
   0 -13  19 3105.15 472.291   9
   0 -13  19 2673.45 454.635  35
   0 -13  19 2538.10 553.181  11
   0  13 -19 2806.84 529.562  17
   0  13 -19 2995.72 524.916  19
   0 -13  19 3026.28 510.619  44
   0  13 -19 3732.74 563.299  60
   0 -13 -19 3222.69 517.076  20
   0 -13 -19 3645.01 565.655  33
   0 -13  20 73.1888 153.530  44
   0 -13  20 44.0074 124.919  35
   0  13 -20 271.412 217.101  49
   0 -13 -20-103.512 188.736  52
   0  13 -20 95.9551 169.858  24
   0  13 -20 118.559 141.381  66
   0  13 -20 277.600 136.133  17
   0  13 -20 174.900 101.278  19
   0  13 -20 177.935 126.138  13
   0 -13  20-58.2222 126.267   9
   0 -13 -20 81.2790 139.522  33
   0 -13 -20 225.432 214.029  20
   0 -13  20 290.937 227.860  11
   0  13 -20 202.938 180.699  60
   0 -13 -21 907.328 281.210  20
   0 -13 -21 627.530 235.357  52
   0 -13  21 689.844 240.818   9
   0  13 -21 454.640 254.247  66
   0  13 -21 858.557 287.985  19
   0  13 -21 811.037 255.786  60
   0 -13  21 671.012 274.088  11
   0 -13  21 849.985 296.597  44
   0  13 -21 204.932 91.1935  24
   0  13 -21 746.895 216.206  13
   0 -13  21 641.728 240.452  35
   0  13 -21 833.214 293.709  49
   0 -13 -21 626.153 222.993  33
   0  13 -21 823.383 316.975  17
   0 -13  22 9112.34 872.229  44
   0 -13 -22 10292.2 896.775  20
   0 -13  22 9643.34 820.888   9
   0  13 -22 10765.2 928.279  19
   0  13 -22 10609.4 901.724  60
   0 -13  22 9437.48 921.236  11
   0  13 -22 9904.08 905.375  49
   0  13 -22 8900.99 714.796  13
   0  13 -22 9340.59 943.333  17
   0 -13 -22 11019.4 962.382  33
   0  13 -22 10337.9 1012.03  66
   0 -13  22 8817.66 776.521  35
   0 -13 -22 10395.1 933.456  52
   0  13 -23 504.694 229.301  17
   0 -13 -23 465.187 132.950  52
   0  13 -23 378.043 176.944  13
   0 -13  23 589.017 224.168   9
   0  13 -23 574.816 218.973  50
   0 -13 -23 539.478 246.300  20
   0  13 -23 340.389 202.836  49
   0 -13  23 333.064 263.383  44
   0  13 -23 804.171 283.445  19
   0 -13  23 245.926 150.887  11
   0 -13 -23 547.136 226.572  33
   0 -13  23 486.537 195.914  35
   0 -13  24 3636.72 534.706  44
   0 -13 -24 4005.96 563.712  33
   0 -13 -24 3494.60 522.807  20
   0 -13  24 3989.83 586.416  11
   0  13 -24 2791.91 506.688  49
   0  13 -24 3224.25 502.892  19
   0  13 -24 2909.80 456.714  50
   0 -13  24 3581.58 496.757   9
   0  13 -24 3544.34 554.959  17
   0 -13 -24 3484.56 526.124  52
   0 -13  24 3564.91 480.624  35
   0 -13 -25 35793.0 1605.75  52
   0  13 -25 30910.0 1413.61  50
   0 -13  25 31110.8 1454.81   9
   0  13 -25 34217.3 1686.54  17
   0  13 -25 34523.9 1583.46  19
   0  13 -25 31858.8 1577.94  49
   0 -13 -25 32715.5 1548.79  20
   0 -13 -25 36839.8 1667.21  33
   0  13 -25 29828.3 1240.87  15
   0 -13  25 33791.8 1600.85  44
   0 -13  25 31585.0 1374.67  35
   0 -13 -26 1418.08 331.676  20
   0 -13  26 1271.88 267.701  35
   0 -13  26 1161.86 306.343  44
   0  13 -26 1737.42 393.696  17
   0  13 -26 1624.56 356.133  19
   0 -13  26 1432.69 300.509   9
   0  13 -26 1205.29 313.760  49
   0 -13 -26 1034.99 290.085  33
   0  13 -27 731.586 258.344  17
   0 -13  27 622.609 192.044  35
   0 -13 -27 993.681 289.161  33
   0  13 -27 794.952 225.980  19
   0  13 -27 851.951 273.393  49
   0 -13 -27 685.103 223.460  20
   0 -13  27 686.792 249.491  44
   0 -13  27 690.341 237.610   9
   0 -13  28 1139.33 288.039  44
   0  13 -28 1260.29 296.811  19
   0  13 -28 595.103 187.647  49
   0 -13 -28 832.749 247.427  33
   0 -13  28 918.789 239.849   9
   0 -13  28 1028.57 222.785  35
   0 -13 -28 791.193 243.587  20
   0  13 -28 1075.47 278.330  17
   0 -13  29 8332.53 606.614  35
   0  13 -29 8822.91 822.822  28
   0  13 -29 8853.72 727.824  19
   0 -13 -29 9081.12 736.493  20
   0  13 -29 9095.26 759.373  17
   0 -13  29 9500.05 742.028   9
   0  13 -29 9165.79 773.089  49
   0 -13  29 9409.63 781.546  44
   0 -13 -30 174.886 158.734  20
   0  13 -30-24.2576 97.5645  19
   0 -13  30 52.9905 64.7338  35
   0  13 -30 150.763 147.700  28
   0 -13 -30-8.41446 91.4685  33
   0  13 -30 300.817 133.406  17
   0  13 -30 101.364 142.695  49
   0 -13  30 40.2820 115.459  44
   0 -13  30 176.637 131.053   9
   0 -13  31 6802.78 576.100   9
   0  13 -31 6618.03 668.191  28
   0 -13 -31 6346.00 571.768  20
   0  13 -31 6957.34 642.860  49
   0  13 -31 7098.17 607.598  19
   0  13 -31 6458.14 572.120  17
   0 -13  31 6849.65 644.077  44
   0 -13 -31 5908.88 597.704  74
   0  13 -32 80.6821 84.4352  19
   0  13 -32 200.870 114.891  17
   0  13 -32 63.0142 130.331  28
   0 -13  32 80.5815 105.652  44
   0 -13 -32 141.735 138.736  74
   0 -13  32-56.3007 107.333   9
   0 -13 -32 19.3706 77.2247  20
   0  13 -33 778.858 207.927  28
   0 -13 -33 337.148 143.051  74
   0 -13 -33 573.781 159.962  20
   0 -13  33 477.324 170.248  44
   0  13 -33 612.767 160.862  39
   0  13 -33 612.311 170.992  19
   0  13 -33 652.620 154.435  17
   0 -13  33 509.151 159.642   9
   0  13 -34 8892.68 570.278  39
   0 -13  34 9056.43 579.561   9
   0  13 -34 5761.17 499.385  51
   0  13 -34 9534.75 585.164  19
   0 -13  34 6023.37 545.607  44
   0  13 -34 9573.06 668.979  28
   0 -13  35 241.601 118.656  44
   0  13 -35 311.305 117.151  28
   0  13 -35 561.094 143.200  39
   0 -13  35 537.293 144.969  57
   0 -13 -35 342.509 109.863  74
   0  13 -35 9.30294 43.6077  51
   0  13 -36 2270.08 277.809  28
   0 -13  36 1479.11 182.788  57
   0 -13  36 1181.81 190.188  44
   0  13 -36 2149.49 233.014  39
   0 -14   0 46489.3 2091.77  52
   0 -14   0 37424.2 1599.10  33
   0 -14   0 44242.8 1903.16  31
   0  14   0 25391.4 1442.60  66
   0  14   0 58978.7 3141.92   1
   0  14   0 37940.0 1755.37  48
   0  14   0 41165.4 1770.46  68
   0  14   0 44373.2 1938.22  71
   0  14   0 45788.6 1747.28   7
   0 -14   0 44097.9 1736.71  35
   0 -14   0 28119.6 1573.91  74
   0  14   1 19182.4 1242.61  66
   0 -14  -1 28600.1 1524.22  31
   0 -14  -1 28176.9 1408.89  20
   0 -14  -1 32415.5 1677.29  74
   0 -14   1 29544.3 1567.72  31
   0 -14   1 29856.7 1705.11  52
   0 -14  -1 31027.4 1438.49  35
   0  14  -1 28054.3 1468.32  68
   0 -14   1 29184.4 1576.60  74
   0  14  -1 25173.5 1450.13  66
   0  14   1 28501.9 1379.61   7
   0 -14   1 28334.5 1403.07  35
   0 -14  -1 30163.3 1456.99  33
   0  14   1 28727.3 1481.61  68
   0  14   1 25726.8 1427.35  48
   0  14   1 39167.2 2583.69   1
   0  14  -1 17189.9 1195.21  48
   0  14  -1 38138.9 2502.63   1
   0 -14  -1 31144.4 1716.14  52
   0 -14   1 31473.8 1444.37  33
   0  14  -1 29435.8 1579.66  71
   0  14   1 27240.6 1550.66  71
   0  14   2 2341.76 412.645  68
   0 -14  -2 2178.80 449.377  74
   0 -14  -2 2080.66 410.259  31
   0  14  -2 2221.01 597.789   1
   0  14   2 2113.55 391.543   7
   0  14   2 3078.79 755.200   1
   0  14  -2 1082.30 281.206  48
   0  14   2 2243.19 409.147  66
   0 -14   2 2691.12 484.611  31
   0 -14   2 2465.12 412.240  35
   0  14  -2 1852.35 420.437  71
   0 -14  -2 2189.26 384.640  35
   0  14  -2 2011.92 396.361  68
   0  14  -2 1019.23 339.291  66
   0 -14  -2 1981.52 390.881  20
   0 -14  -2 2752.21 449.775  33
   0 -14   2 2561.56 507.505  52
   0 -14  -2 2293.89 479.386  52
   0 -14  -3 17544.3 1116.19  33
   0  14   3 21856.2 1956.01   1
   0  14  -3 14297.2 1105.24  48
   0  14   3 15194.1 1076.76  68
   0 -14   3 16218.5 1064.31  35
   0 -14  -3 17266.2 1301.37  74
   0 -14  -3 16659.2 1293.32  52
   0 -14   3 15881.1 1147.80  31
   0  14  -3 12553.0 1048.57  71
   0 -14   3 17429.5 1295.65  52
   0  14  -3 13059.3 1030.94  68
   0 -14  -3 16018.9 1092.99  20
   0  14  -3 12749.6 1040.51  66
   0  14   3 17584.6 1111.47   7
   0  14   3 14577.1 1068.94  66
   0  14  -3 24332.0 1970.92   1
   0 -14  -3 17341.8 1201.44  31
   0  14   4 16999.3 1092.32   7
   0  14  -4 12068.0 1031.77  66
   0  14  -4 13108.5 1055.90  71
   0  14   4 15727.5 1084.99  68
   0 -14  -4 14052.2 1041.69  20
   0 -14  -4 16078.3 1218.73  74
   0  14  -4 13821.0 1099.95  48
   0 -14  -4 16376.3 1126.85  33
   0 -14   4 15191.9 1041.26  35
   0 -14   4 15960.0 1216.93  52
   0 -14   4 14691.2 1098.27  31
   0 -14  -4 16579.0 1165.93  31
   0  14   4 23730.6 2060.36   1
   0  14  -4 21489.0 1842.76   1
   0 -14  -4 16558.0 1274.47  52
   0  14  -4 13257.0 1028.39  68
   0  14   5 1289.48 327.856  68
   0 -14   5 2019.81 404.246  31
   0 -14  -5 2821.21 456.676  20
   0 -14  -5 2410.05 462.742  31
   0  14   5 2462.12 432.040   7
   0 -14  -5 1506.24 410.099  74
   0  14  -5 2327.51 429.990  71
   0 -14  -5 2172.53 422.667  33
   0 -14   5 1879.94 449.458  52
   0  14  -5 1698.41 402.331  66
   0 -14   5 2053.33 398.593  35
   0  14  -5 2115.17 418.174  68
   0  14   5 2953.07 763.538   1
   0 -14  -5 2742.25 522.819  52
   0  14  -5 2921.11 668.089   1
   0 -14   6 208.079 190.075  31
   0 -14  -6 301.259 229.086  52
   0 -14  -6-20.0039 113.712  74
   0 -14  -6 146.482 110.051  20
   0 -14  -6 114.176 135.309  31
   0  14   6 179.985 147.399   7
   0  14   6 389.040 320.212   1
   0  14  -6 416.055 245.969  66
   0  14   6-325.652 162.926  68
   0  14  -6 181.261 142.356  68
   0 -14   6 259.847 218.218  35
   0 -14  -6-178.530 129.232  33
   0 -14   6 355.989 227.952  52
   0  14  -6-58.1345 171.203  71
   0  14  -7 8115.69 812.231  68
   0  14  -7 11114.8 1294.72   1
   0 -14  -7 9665.28 860.890  33
   0  14  -7 8182.09 898.110  27
   0 -14   7 9387.08 818.612  35
   0 -14  -7 10143.6 985.895  52
   0  14  -7 8564.22 849.486  71
   0  14   7 12114.9 1532.49   1
   0 -14  -7 10813.8 945.071  31
   0  14  -7 9547.50 971.252  17
   0 -14   7 8453.06 905.004  52
   0  14  -7 8550.82 867.903  66
   0 -14  -7 8893.03 827.926  20
   0 -14   7 7929.90 797.102  31
   0  14   7 10877.4 889.560   7
   0 -14  -7 10192.5 1010.33  74
   0 -14   8 15294.7 1109.47  31
   0 -14   8 15722.7 1222.47  52
   0  14  -8 15130.7 1107.67  68
   0 -14  -8 19028.6 1340.74  74
   0 -14  -8 17398.6 1199.12  31
   0 -14  -8 15338.5 1089.95  20
   0 -14  -8 18196.6 1203.73  33
   0 -14   8 15401.5 1068.00  35
   0 -14  -8 16669.5 1279.25  52
   0  14  -8 14709.0 1120.08  71
   0  14  -8 17225.5 1306.35  17
   0  14  -8 14725.2 1203.73  27
   0  14  -8 14463.9 1127.23  66
   0  14  -9 36744.6 1885.21  27
   0 -14  -9 41882.6 1849.38  31
   0  14  -9 34702.2 1770.36  66
   0  14  -9 36691.0 1757.76  71
   0 -14  -9 43436.9 2012.52  74
   0  14  -9 36167.4 1710.85  68
   0 -14  -9 40844.4 1785.47  33
   0 -14  -9 39494.5 1733.51  20
   0 -14   9 36911.4 1638.09  35
   0 -14  -9 39886.1 1954.26  52
   0 -14   9 35436.5 1673.26  31
   0  14  -9 38716.6 1948.29  17
   0 -14 -10 454.645 252.258  74
   0  14 -10 368.523 140.314  68
   0 -14 -10 670.067 263.838  33
   0 -14  10 253.678 130.653  31
   0 -14 -10 419.455 181.530  31
   0  14 -10 654.740 244.326  66
   0  14 -10 269.197 249.046  17
   0  14 -10 347.636 250.548  27
   0 -14 -10 650.319 293.104  52
   0 -14  10 258.187 195.941  35
   0  14 -10 257.016 188.972  71
   0 -14 -10 73.0289 116.225  20
   0 -14  11 2535.79 429.717  35
   0 -14 -11 2498.37 447.545  20
   0  14 -11 2037.57 451.108  27
   0  14 -11 2480.27 467.008  71
   0  14 -11 2210.21 480.744  17
   0 -14 -11 2363.42 423.517  33
   0 -14 -11 2838.54 473.944  31
   0 -14  11 2759.31 462.714  31
   0  14 -11 2366.02 486.662  66
   0  14 -11 2787.62 479.447  68
   0 -14 -11 2662.43 518.273  52
   0 -14 -12 217.666 208.117  52
   0 -14 -12 390.546 219.191  33
   0  14 -12 122.617 127.224  66
   0 -14  12 89.4201 91.5588   9
   0 -14  12 271.535 180.281  31
   0  14 -12 317.875 202.745  60
   0 -14  12 189.779 136.456  35
   0  14 -12 201.781 113.474  68
   0 -14 -12 158.406 119.591  20
   0 -14 -12-91.3325 158.358  31
   0  14 -12 194.364 187.251  27
   0  14 -12 25.8107 179.035  17
   0 -14  13 13350.7 995.181  31
   0  14 -13 13545.3 1109.37  66
   0  14 -13 12971.4 1110.20  27
   0 -14  13 13035.2 977.235  35
   0  14 -13 11891.8 1101.00  17
   0 -14 -13 14071.7 1165.46  52
   0 -14 -13 15244.8 1127.22  33
   0 -14 -13 13312.1 1020.69  20
   0 -14  13 13113.6 921.193   9
   0  14 -13 12509.2 1032.39  68
   0  14 -13 14313.2 1134.34  60
   0 -14 -14 801.529 315.829  52
   0  14 -14 761.337 255.804  66
   0  14 -14 1037.67 342.799  60
   0 -14 -14 1028.08 290.361  20
   0  14 -14 681.894 270.386  27
   0 -14  14 800.025 238.946  31
   0 -14  14 756.184 210.806   9
   0  14 -14 684.285 275.992  17
   0 -14 -14 845.435 271.318  33
   0 -14  14 691.480 231.414  35
   0 -14 -15 1418.30 351.208  33
   0 -14 -15 1292.78 382.191  52
   0 -14  15 1062.46 290.332  44
   0  14 -15 813.230 289.713  60
   0  14 -15 866.692 296.426  66
   0 -14  15 1020.82 275.020   9
   0  14 -15 749.096 293.538  17
   0 -14 -15 1241.90 329.283  20
   0  14 -15 943.729 322.588  27
   0 -14  15 1129.46 323.756  31
   0 -14  15 1401.83 354.390  35
   0  14 -16 508.847 251.328  17
   0 -14 -16 403.602 250.018  52
   0 -14  16 308.374 132.936   9
   0 -14  16 216.656 185.947  44
   0  14 -16 513.407 222.981  60
   0 -14  16 606.781 221.666  31
   0 -14 -16 253.588 164.702  20
   0 -14  16 359.454 173.309  35
   0  14 -16 341.026 202.982  66
   0 -14 -16 367.650 202.295  33
   0  14 -17 526.843 282.811  17
   0 -14  17 1113.96 283.591  35
   0  14 -17 742.923 303.117  66
   0 -14 -17 982.424 302.729  33
   0  14 -17 807.987 280.756  60
   0 -14 -17 1081.08 344.444  52
   0 -14  17 821.384 282.875  44
   0 -14  17 999.353 278.179   9
   0 -14 -17 940.390 294.097  20
   0 -14  17 1128.96 287.415  31
   0 -14 -18 523.076 326.236  52
   0  14 -18 27.1061 164.783  49
   0 -14  18 283.068 183.899   9
   0 -14 -18 235.799 231.155  33
   0  14 -18-27.0474 65.8682  24
   0  14 -18 194.777 168.102  60
   0 -14  18 17.4998 131.629  35
   0 -14  18-98.6600 148.357  31
   0 -14  18 113.130 169.905  44
   0  14 -18 47.9935 127.034  19
   0  14 -18-109.241 165.116  66
   0  14 -18 120.589 136.176  17
   0 -14 -18 179.988 194.133  20
   0 -14 -19 610.244 264.116  33
   0 -14  19 712.083 229.484  44
   0 -14  19 526.518 157.714  31
   0  14 -19 32.9383 110.463  24
   0 -14  19 892.066 255.278   9
   0  14 -19 1277.44 333.489  49
   0  14 -19 541.095 197.162  60
   0 -14 -19 1091.00 326.103  52
   0 -14 -19 860.305 283.190  20
   0  14 -19 556.665 236.342  17
   0  14 -19 625.695 260.145  66
   0  14 -19 416.181 247.663  19
   0 -14  19 596.702 204.603  35
   0 -14 -20 1176.87 308.908  52
   0  14 -20 1215.22 336.495  19
   0  14 -20 658.280 260.370  66
   0 -14  20 970.253 297.640  44
   0 -14  20 1032.50 264.226  35
   0  14 -20 1155.76 298.886  60
   0 -14 -20 963.125 304.717  33
   0  14 -20 276.264 156.175  24
   0  14 -20 1133.57 326.398  49
   0  14 -20 1153.49 330.723  17
   0 -14  20 1200.26 295.579   9
   0 -14 -20 931.506 299.028  20
   0  14 -21 7928.11 756.915  19
   0 -14  21 7978.96 718.388   9
   0 -14 -21 8264.59 823.302  52
   0 -14 -21 8429.71 814.622  33
   0  14 -21 8840.92 790.772  60
   0 -14  21 8405.24 791.914  44
   0 -14 -21 7677.11 767.528  20
   0  14 -21 8200.48 862.167  66
   0  14 -21 7867.62 842.887  17
   0  14 -21 8281.35 807.499  49
   0 -14  21 8209.83 737.464  35
   0  14 -22 1414.08 356.209  49
   0 -14  22 1272.27 303.652  35
   0  14 -22 1035.19 290.879  19
   0 -14  22 995.867 278.269   9
   0 -14  22 1265.45 317.154  44
   0 -14 -22 1102.65 303.508  33
   0 -14 -22 1131.91 299.357  52
   0  14 -22 1123.97 340.568  17
   0 -14 -22 1345.35 336.746  20
   0 -14 -23 5828.87 665.446  33
   0  14 -23 5493.91 676.339  17
   0 -14  23 5261.99 618.174  44
   0  14 -23 5606.18 620.149  19
   0  14 -23 5589.11 655.845  49
   0 -14 -23 6034.18 661.273  20
   0 -14  23 5354.77 591.263   9
   0 -14 -23 6072.62 677.842  52
   0 -14  23 4745.37 540.844  35
   0 -14  24 853.737 240.090  35
   0 -14 -24 852.827 297.951  52
   0 -14  24 950.124 257.116   9
   0 -14 -24 627.546 236.189  33
   0  14 -24 858.748 272.629  49
   0 -14 -24 951.515 288.327  20
   0 -14  24 1083.62 300.081  44
   0  14 -24 728.250 242.442  19
   0  14 -24 1128.21 309.906  17
   0 -14  25 3529.93 493.795  44
   0 -14  25 2913.94 409.803   9
   0 -14 -25 3070.67 451.849  52
   0  14 -25 2846.21 434.436  19
   0 -14 -25 2596.20 435.605  33
   0 -14  25 2887.40 395.057  35
   0  14 -25 3168.91 467.166  49
   0 -14 -25 3090.43 468.384  20
   0  14 -25 2757.49 446.371  17
   0  14 -26 1211.67 282.124  19
   0 -14 -26 939.574 264.775  20
   0 -14 -26 1095.73 247.467  52
   0  14 -26 1083.55 283.827  49
   0 -14  26 1362.17 290.428   9
   0  14 -26 1206.46 300.795  17
   0 -14  26 1314.75 308.534  44
   0 -14  26 897.321 222.537  35
   0 -14 -26 873.458 254.859  33
   0 -14  27 9408.87 707.937   9
   0 -14 -27 9883.73 849.150  74
   0  14 -27 9148.32 765.747  17
   0 -14  27 10243.5 782.042  44
   0 -14 -27 9370.02 747.027  20
   0  14 -27 9070.97 754.404  49
   0  14 -27 9277.82 720.504  19
   0 -14  27 8989.57 652.087  35
   0  14 -28 3886.53 519.726  28
   0  14 -28 4075.46 471.706  19
   0  14 -28 3990.96 486.376  17
   0  14 -28 3969.98 492.653  49
   0 -14 -28 4277.50 490.122  33
   0 -14  28 3965.51 410.024  35
   0 -14  28 5081.51 540.937  44
   0 -14  28 4458.76 484.960   9
   0 -14 -28 4617.49 558.030  74
   0 -14 -28 3745.14 467.575  20
   0  14 -29 29134.4 1262.28  49
   0 -14  29 29266.7 1177.54   9
   0  14 -29 27443.8 1303.98  28
   0 -14 -29 26587.4 1285.14  74
   0  14 -29 27133.2 1189.86  17
   0  14 -29 28792.9 1177.28  19
   0 -14 -29 23947.9 1085.61  33
   0 -14 -29 27976.1 1192.23  20
   0 -14  29 27574.5 1218.19  44
   0 -14  29 25123.1 964.450  35
   0  14 -30 116.588 120.723  49
   0  14 -30 266.590 124.708  17
   0 -14  30 71.2653 126.312  44
   0 -14  30 256.227 103.675  35
   0  14 -30 165.601 166.734  28
   0 -14 -30 229.193 163.359  74
   0 -14  30 54.4960 94.8349   9
   0 -14 -30 322.616 147.135  20
   0  14 -30 151.162 124.092  19
   0 -14 -31 150.528 84.5103  20
   0  14 -31 241.877 111.728  17
   0 -14 -31 210.420 134.474  74
   0  14 -31 282.700 126.742  19
   0 -14  31 169.722 137.868  44
   0  14 -31 325.774 125.077  39
   0  14 -31 261.812 168.864  28
   0 -14  31 225.452 115.330   9
   0 -14 -32 13.5889 103.780  74
   0  14 -32-50.1025 54.4722  39
   0 -14  32 209.954 112.168  44
   0  14 -32 172.339 117.579  28
   0  14 -32 214.494 106.808  19
   0  14 -32-15.8260 51.0040  17
   0 -14  33 16415.2 722.707  57
   0  14 -33 17144.4 691.727  19
   0  14 -33 14306.8 626.889  39
   0 -14 -33 15676.7 767.152  74
   0 -14  34 105.614 65.0797  44
   0  14 -34 320.733 121.767  28
   0 -14  34 140.678 68.3321  57
   0  15   0 110.862 126.168  68
   0 -15   0 5.50165 115.004  31
   0  15   0-59.8592 133.461  66
   0  15   0-139.780 167.861  71
   0  15   0 168.468 122.932  48
   0 -15   0 174.496 186.333  52
   0 -15   0-58.0830 134.197  33
   0 -15   0 15.5417 142.575  74
   0 -15   0-117.240 133.841  35
   0 -15   1 319.437 227.186  74
   0 -15  -1 237.082 149.725  33
   0  15   1 91.1173 112.394  68
   0 -15  -1 155.490 122.881  74
   0 -15   1 182.939 172.844  33
   0  15  -1 235.105 206.899  48
   0 -15  -1-92.1078 184.347  52
   0 -15   1 211.183 203.312  31
   0 -15  -1-19.5382 107.952  35
   0  15   1-76.3017 177.929  71
   0  15  -1 34.6639 120.911  68
   0  15  -1 89.5302 85.0953  66
   0  15  -1-157.178 183.434  71
   0 -15   1 50.7574 136.351  52
   0  15   1 363.904 176.231  66
   0 -15   1 117.372 141.133  35
   0 -15  -1 243.876 191.381  31
   0  15   2 8572.21 799.909  68
   0  15   2 8008.34 788.147  66
   0  15   2 8816.23 861.046  71
   0 -15   2 8606.87 900.502  52
   0  15  -2 7690.77 809.201  71
   0 -15   2 8694.33 778.338  35
   0 -15   2 8695.38 853.257  31
   0 -15  -2 9099.15 769.607  35
   0  15  -2 7394.18 764.030  68
   0  15  -2 6721.34 760.009  66
   0 -15  -2 9054.54 875.079  31
   0 -15  -2 8704.95 885.648  74
   0 -15  -2 8733.29 940.522  52
   0 -15  -2 8538.51 790.227  33
   0 -15  -3 1361.51 392.554  52
   0  15   3 1594.60 368.910  71
   0 -15   3 2149.82 516.828  52
   0 -15  -3 1948.13 420.015  74
   0 -15  -3 1840.19 385.556  33
   0  15   3 1514.55 358.363  68
   0  15  -3 1334.68 332.332  68
   0 -15  -3 1873.04 402.305  31
   0 -15   3 1631.05 337.202  35
   0  15  -3 2300.50 498.229  71
   0  15  -3 1653.33 374.800  66
   0 -15   3 1561.13 360.292  31
   0 -15  -4 961.326 304.489  31
   0  15   4 591.172 182.563  68
   0 -15   4 237.636 174.359  52
   0 -15  -4 898.182 317.584  74
   0 -15   4 997.356 275.045  35
   0 -15  -4 988.264 304.627  33
   0  15  -4 599.560 248.389  66
   0  15  -4 816.720 231.727  71
   0 -15   4 664.904 285.314  31
   0  15  -4 847.046 265.916  68
   0  15   4 526.327 326.086  71
   0 -15  -4 789.421 289.522  52
   0 -15  -4 607.862 224.606  20
   0 -15   5 4719.34 627.239  31
   0 -15  -5 4630.58 619.552  31
   0 -15  -5 4575.76 687.325  52
   0  15   5 3593.21 504.449  68
   0  15  -5 4686.42 693.349  17
   0 -15   5 4220.80 554.778  35
   0  15  -5 4421.26 657.640  27
   0 -15  -5 3718.75 554.009  20
   0 -15  -5 4943.62 686.091  74
   0  15  -5 3970.52 560.674  71
   0 -15  -5 4891.15 619.946  33
   0  15  -5 4295.60 614.832  66
   0  15  -5 3628.67 533.477  68
   0 -15   5 4380.53 658.390  52
   0 -15   6 844.683 247.758  35
   0 -15   6 778.963 306.086  52
   0 -15   6 931.818 279.155  31
   0  15  -6 451.406 249.080  17
   0  15  -6 678.386 237.482  68
   0 -15  -6 878.181 280.626  52
   0  15  -6 810.555 303.143  66
   0 -15  -6 814.148 278.483  33
   0  15  -6 585.726 262.812  71
   0  15   6 785.827 256.124  68
   0 -15  -6 606.514 234.576  31
   0 -15  -6 327.338 212.799  20
   0 -15  -6 385.248 193.344  74
   0  15  -6 769.761 312.828  27
   0 -15  -7 5444.21 650.057  20
   0 -15   7 4574.57 696.069  52
   0 -15  -7 6461.46 732.741  31
   0 -15   7 5402.05 624.995  35
   0  15  -7 5649.36 741.854  27
   0  15  -7 5603.14 764.523  17
   0 -15  -7 5452.27 788.603  74
   0  15   7 5536.40 623.544  68
   0  15  -7 5537.73 708.184  66
   0  15  -7 5920.10 692.723  71
   0 -15  -7 6120.49 766.865  52
   0  15  -7 5033.05 641.196  68
   0 -15  -7 6649.62 731.887  33
   0 -15   7 5562.39 679.679  31
   0 -15  -8 2483.79 501.918  52
   0 -15   8 2421.51 423.228  35
   0  15  -8 2370.57 490.787  27
   0  15   8 2908.82 454.888  68
   0 -15  -8 2556.41 466.681  33
   0 -15  -8 2771.13 554.029  74
   0 -15  -8 2195.00 421.815  20
   0 -15  -8 2756.22 481.551  31
   0  15  -8 2111.54 414.738  68
   0  15  -8 2104.01 423.461  66
   0  15  -8 2568.14 516.122  17
   0  15  -8 2525.58 448.249  71
   0 -15   8 2450.40 464.959  31
   0 -15   9 1053.34 296.794  31
   0  15  -9 1798.09 378.061  68
   0 -15  -9 1166.21 353.595  33
   0 -15  -9 1557.93 397.004  74
   0  15  -9 1496.71 409.626  17
   0 -15  -9 1333.58 356.532  20
   0  15  -9 1501.95 357.867  66
   0  15  -9 1091.80 310.721  71
   0 -15   9 1732.08 361.794  35
   0 -15  -9 1526.61 356.677  31
   0  15   9 1214.39 297.322  68
   0  15  -9 1302.98 367.950  27
   0 -15  -9 1599.67 389.024  52
   0 -15 -10 159.234 182.327  31
   0  15 -10 182.746 210.426  27
   0  15 -10 450.383 198.105  66
   0 -15 -10 339.282 213.101  52
   0  15 -10 169.579 131.773  68
   0 -15  10 433.162 206.906  35
   0  15  10 364.151 160.723  68
   0  15 -10 416.803 272.505  17
   0 -15 -10 371.397 207.255  33
   0 -15  10 310.540 206.488  31
   0 -15 -10 169.032 160.996  20
   0 -15 -10 298.753 166.185  74
   0  15 -11 1846.83 432.014  17
   0 -15 -11 2091.32 467.380  74
   0  15 -11 2152.77 396.995  68
   0 -15 -11 1908.20 387.558  20
   0  15 -11 2108.76 435.483  66
   0  15 -11 2603.12 509.146  60
   0 -15 -11 2970.64 487.703  31
   0 -15  11 2485.71 436.524  35
   0 -15 -11 2486.31 474.081  33
   0 -15 -11 2213.49 460.294  52
   0  15 -11 1427.30 380.778  27
   0 -15  11 2139.01 425.273  31
   0 -15  12 1249.90 322.548  35
   0 -15 -12 1255.41 320.155  31
   0 -15 -12 1695.95 421.480  52
   0  15 -12 1238.09 379.109  17
   0 -15 -12 1262.05 384.690  74
   0 -15 -12 1519.69 363.202  33
   0 -15 -12 1197.04 328.183  20
   0  15 -12 1211.81 364.398  27
   0  15 -12 1264.04 348.224  66
   0  15 -12 1595.21 372.569  60
   0 -15  12 1407.22 338.650  31
   0  15 -13 1403.78 388.551  17
   0 -15  13 1377.42 277.864   9
   0 -15 -13 1845.40 389.627  33
   0  15 -13 1393.93 379.657  60
   0 -15  13 1767.36 377.603  35
   0 -15  13 1770.73 348.995  31
   0  15 -13 1513.45 401.205  27
   0  15 -13 1485.54 380.067  66
   0 -15 -13 1903.88 399.481  20
   0 -15 -13 2528.24 497.979  74
   0 -15 -13 1579.95 411.620  52
   0 -15 -14 1337.02 403.665  74
   0 -15 -14 1435.14 409.954  52
   0  15 -14 1047.24 320.757  17
   0 -15 -14 1629.51 354.119  20
   0  15 -14 1582.05 388.398  60
   0 -15 -14 1836.42 399.884  33
   0 -15  14 1594.45 360.885  35
   0  15 -14 884.774 335.680  27
   0  15 -14 1328.98 384.501  66
   0 -15  14 1466.86 298.607   9
   0 -15  14 1633.62 370.955  31
   0 -15 -15 8794.80 889.261  52
   0 -15  15 7472.08 733.286  35
   0 -15 -15 7660.28 765.979  20
   0  15 -15 7146.01 767.979  60
   0  15 -15 8167.31 841.176  66
   0  15 -15 6632.45 809.538  17
   0 -15 -15 9312.53 913.800  74
   0 -15  15 8578.27 722.275   9
   0 -15 -15 8448.68 834.287  33
   0 -15  15 7779.56 745.921  31
   0 -15  16 7109.14 658.820   9
   0 -15  16 6544.37 670.208  31
   0 -15 -16 7924.74 866.760  74
   0 -15 -16 7546.46 794.269  33
   0  15 -16 7002.83 712.078  19
   0  15 -16 6248.58 777.334  17
   0 -15 -16 6513.66 716.908  20
   0  15 -16 7249.41 744.954  60
   0 -15  16 6811.66 695.182  35
   0 -15 -16 6816.39 779.724  52
   0  15 -16 7018.79 796.045  66
   0  15 -17 6464.49 743.959  66
   0 -15 -17 7208.06 786.441  52
   0 -15  17 6533.13 670.741  35
   0 -15  17 7183.78 650.142   9
   0  15 -17 6527.89 704.025  60
   0 -15  17 6907.76 668.507  44
   0 -15 -17 6553.26 710.803  20
   0  15 -17 6002.78 751.267  17
   0  15 -17 7007.39 718.348  19
   0 -15 -17 6410.05 784.029  74
   0  15 -17 7061.47 739.622  49
   0 -15 -17 8018.00 788.418  33
   0 -15  17 6533.01 652.264  31
   0  15 -17 4134.15 664.906  24
   0 -15  18 431.294 185.622  35
   0 -15 -18 966.609 352.189  74
   0 -15  18 1151.69 269.445   9
   0 -15  18 421.692 187.214  44
   0  15 -18 475.740 227.061  17
   0 -15 -18 755.808 284.160  33
   0  15 -18 576.173 247.209  66
   0  15 -18 900.016 301.931  49
   0  15 -18 376.466 191.996  19
   0  15 -18 1050.48 279.748  60
   0 -15  18 478.478 178.314  31
   0 -15 -18 614.965 243.387  20
   0 -15 -18 743.597 290.842  52
   0  15 -19 9791.16 860.307  49
   0 -15 -19 11381.3 1029.28  74
   0  15 -19 9889.98 829.203  60
   0  15 -19 10204.5 860.098  24
   0 -15 -19 10478.0 916.720  52
   0 -15 -19 11141.1 941.535  33
   0  15 -19 10397.3 946.443  17
   0 -15  19 9647.62 788.040  35
   0  15 -19 10693.2 944.621  66
   0 -15 -19 10547.1 891.003  20
   0 -15  19 10374.8 773.332   9
   0 -15  19 8144.16 730.101  44
   0 -15  19 10900.6 783.775  31
   0  15 -19 11521.2 888.184  19
   0 -15 -20 13003.1 962.205  20
   0 -15 -20 13856.8 1015.21  33
   0 -15  20 10924.7 845.056  44
   0  15 -20 11298.8 886.585  24
   0 -15 -20 12882.3 998.209  52
   0  15 -20 11695.0 899.192  60
   0  15 -20 12457.5 1020.43  17
   0  15 -20 13571.6 1040.19  66
   0  15 -20 13502.3 935.762  19
   0 -15  20 12779.7 857.065   9
   0  15 -20 13706.7 995.565  49
   0 -15 -20 13129.1 1067.95  74
   0 -15  20 12337.1 877.740  35
   0 -15  21 418.843 194.477  44
   0 -15 -21 332.660 197.260  52
   0  15 -21 483.558 234.213  17
   0 -15 -21 471.841 223.900  20
   0  15 -21 388.163 152.994  19
   0 -15 -21 167.625 182.625  74
   0  15 -21 408.457 158.146  24
   0 -15  21 707.635 229.167   9
   0  15 -21 524.199 221.821  49
   0 -15 -21 485.141 257.637  33
   0 -15  21 461.876 198.882  35
   0 -15 -22 126.755 170.326  20
   0 -15 -22 215.685 162.686  33
   0 -15  22 226.738 138.785  44
   0 -15 -22-51.1741 114.862  52
   0 -15  22 160.552 147.404   9
   0 -15  22 217.173 148.017  35
   0 -15 -22-87.0846 173.899  74
   0  15 -22 100.620 91.1382  19
   0  15 -22 361.702 203.742  17
   0  15 -22 346.125 202.986  49
   0  15 -23 2037.64 390.525  17
   0 -15 -23 1906.89 377.643  33
   0 -15  23 1374.13 313.147  44
   0 -15  23 1760.11 319.905  35
   0 -15 -23 2799.24 511.913  74
   0  15 -23 1579.54 326.775  49
   0 -15 -23 2185.39 382.555  52
   0  15 -23 1927.04 332.776  19
   0 -15 -23 2049.91 379.599  20
   0 -15  23 1694.55 307.909   9
   0  15 -24 14995.8 1009.16  17
   0  15 -24 15942.9 934.022  19
   0 -15  24 15682.7 891.175  35
   0 -15 -24 13181.8 907.474  33
   0 -15 -24 16070.4 966.104  52
   0 -15  24 15240.0 877.558   9
   0 -15  24 15319.3 942.870  44
   0 -15 -24 16365.6 1120.40  74
   0  15 -24 16073.1 993.725  49
   0 -15 -24 15736.3 980.849  20
   0  15 -25 23324.4 1200.14  17
   0  15 -25 23098.8 1087.09  19
   0 -15  25 22385.2 1024.88  35
   0 -15 -25 22942.4 1249.85  74
   0 -15  25 20358.4 1071.01  44
   0  15 -25 23914.3 1182.68  49
   0 -15  25 23551.7 1071.19   9
   0 -15 -25 22194.6 1079.11  52
   0 -15 -25 23892.4 1174.45  20
   0 -15  26 9442.13 703.633  44
   0  15 -26 12020.4 758.850  19
   0 -15 -26 10629.9 828.420  74
   0 -15 -26 12695.8 828.894  33
   0  15 -26 12496.7 829.441  49
   0 -15 -26 12935.8 834.897  20
   0 -15  26 12823.6 768.267   9
   0 -15  26 12189.9 725.686  35
   0  15 -26 12120.8 832.957  17
   0  15 -27 278.197 149.843  17
   0 -15 -27 362.115 192.425  74
   0 -15  27 334.567 136.158   9
   0  15 -27 250.910 138.908  49
   0  15 -27 557.777 215.611  28
   0 -15 -27 377.957 163.949  33
   0 -15 -27 386.538 166.029  20
   0 -15  27 328.667 131.891  44
   0  15 -27 450.773 177.004  19
   0 -15  27 331.537 144.845  35
   0  15 -28 8526.84 632.222  49
   0 -15 -28 4140.03 451.950  33
   0  15 -28 7731.29 645.734  28
   0  15 -28 8735.59 586.729  19
   0 -15 -28 8481.95 625.309  20
   0 -15  28 7728.73 511.596  35
   0 -15 -28 4386.18 497.052  74
   0 -15  28 6382.51 549.220  44
   0  15 -28 8498.70 622.613  17
   0 -15  28 8255.18 584.768   9
   0 -15  29 7508.33 569.726  44
   0  15 -29 7874.48 486.583  39
   0 -15  29 9614.40 513.426  35
   0  15 -29 11373.2 631.129  19
   0  15 -29 12467.0 728.464  49
   0  15 -29 11029.2 657.707  17
   0 -15 -29 11748.6 766.212  74
   0  15 -29 9849.14 689.872  28
   0  15 -30 10748.9 592.217  17
   0 -15 -30 10766.8 692.227  74
   0  15 -30 10995.9 572.147  19
   0  15 -30 10097.2 658.160  28
   0 -15  31 49.0780 75.7673  57
   0  15 -31 45.6191 50.7943  19
   0 -15 -31 30.7335 68.2224  74
   0 -15  31 105.744 86.0037  44
   0  15 -31-105.876 96.2290  28
   0  15 -32 2058.08 249.995  28
   0 -15 -32 1612.74 215.225  74
   0 -15  32 1398.11 191.943  44
   0  16   0 12685.1 950.781  68
   0 -16   0 15407.8 1116.35  31
   0 -16   0 15096.3 1093.48  74
   0 -16   0 15191.9 1190.87  52
   0 -16   0 12485.4 901.726  33
   0 -16   0 15966.1 1021.65  35
   0  16   0 13638.1 1023.80  71
   0  16   0 13925.2 1010.00  66
   0  16  -1 483.272 489.074  71
   0  16  -1 410.813 196.396  66
   0 -16   1 549.071 231.806  31
   0 -16  -1 939.943 347.698  74
   0 -16   1 92.7333 117.127  35
   0 -16  -1 435.523 208.689  52
   0 -16  -1 495.145 221.129  31
   0  16  -1 279.828 171.273  68
   0 -16  -1 517.452 194.850  33
   0  16   1 625.105 254.829  68
   0  16   1-255.340 171.753  71
   0 -16   1 681.085 283.096  52
   0 -16  -1 392.651 170.493  35
   0  16   1 357.914 142.801  66
   0  16  -2 12554.3 984.328  66
   0 -16   2 14819.2 999.834  35
   0 -16  -2 15097.6 1107.15  31
   0  16  -2 12268.5 1087.06  17
   0 -16   2 15637.3 1114.06  31
   0  16  -2 10955.5 934.963  71
   0  16   2 11601.9 912.323  68
   0  16   2 13029.6 1020.90  71
   0 -16   2 13824.1 1128.70  52
   0 -16  -2 14279.7 1149.42  52
   0  16  -2 12379.1 946.103  68
   0 -16  -2 13891.8 1073.26  74
   0 -16  -2 13944.3 981.126  33
   0  16  -3 4029.45 666.004  71
   0 -16   3 4803.67 579.606  35
   0 -16  -3 4804.63 666.073  52
   0  16  -3 4348.33 659.957  17
   0 -16   3 4180.33 642.443  52
   0 -16  -3 4705.12 639.416  31
   0 -16  -3 3849.16 595.188  74
   0 -16  -3 4994.14 592.902  33
   0  16  -3 4209.36 570.394  66
   0  16   3 4484.71 609.506  71
   0 -16   3 5185.61 644.656  31
   0  16  -3 4203.83 550.690  68
   0  16  -3 4765.19 660.408  27
   0  16   3 4211.41 543.106  68
   0 -16  -4 2825.98 511.264  74
   0  16  -4 3796.00 603.584  17
   0  16  -4 2899.47 469.130  68
   0 -16   4 3326.68 563.826  52
   0 -16   4 3458.23 480.822  35
   0  16   4 3549.62 491.888  68
   0  16  -4 3446.22 566.610  27
   0 -16   4 3865.57 549.839  31
   0  16  -4 3464.78 519.358  71
   0 -16  -4 4654.27 587.585  33
   0 -16  -4 4315.82 606.532  31
   0  16   4 4002.13 554.523  71
   0  16  -4 3672.38 540.015  66
   0 -16  -4 3968.63 623.656  52
   0 -16  -5 535.025 221.282  31
   0  16  -5 554.434 275.331  27
   0  16   5 399.872 156.506  68
   0  16  -5 128.481 122.630  68
   0  16   5 116.157 99.7394  71
   0 -16  -5 209.800 187.034  74
   0  16  -5 154.873 187.376  71
   0  16  -5 442.720 253.819  17
   0 -16  -5 487.502 227.684  52
   0 -16  -5 405.555 195.194  33
   0 -16   5 569.787 214.127  35
   0 -16   5 313.271 191.739  31
   0 -16   5 350.989 206.447  52
   0  16  -5 269.025 174.092  66
   0  16  -6 1287.14 380.641  17
   0 -16   6 1122.27 332.125  31
   0  16   6 1121.33 298.312  71
   0 -16  -6 1566.23 393.692  52
   0 -16   6 1139.15 279.791  35
   0 -16  -6 804.590 300.701  74
   0  16  -6 1403.22 333.230  68
   0 -16  -6 1278.39 347.614  31
   0 -16  -6 1620.67 364.325  33
   0  16   6 1174.22 271.664  68
   0  16  -6 1023.46 340.988  27
   0  16  -6 877.721 297.995  66
   0  16  -6 833.370 273.447  71
   0  16   7 985.115 318.030  71
   0  16  -7 771.960 334.347  27
   0  16   7 786.714 217.338  68
   0 -16  -7 651.712 274.869  52
   0 -16  -7 527.474 277.479  74
   0 -16  -7 1086.00 313.271  33
   0  16  -7 690.262 238.921  68
   0 -16   7 858.520 289.918  31
   0  16  -7 719.219 298.397  17
   0  16  -7 556.118 214.497  71
   0 -16   7 1153.65 306.762  35
   0 -16  -7 789.346 262.309  31
   0  16  -7 847.435 325.985  66
   0  16   8 2133.62 432.838  71
   0 -16  -8 2639.98 454.755  31
   0 -16  -8 2025.50 381.540  20
   0  16  -8 1909.78 393.345  66
   0  16  -8 1832.75 443.593  17
   0 -16   8 2111.86 399.643  31
   0  16  -8 1454.89 418.838  27
   0  16  -8 1891.13 398.275  71
   0 -16   8 2182.22 407.454  35
   0 -16  -8 2023.30 444.824  74
   0 -16  -8 2014.47 401.931  33
   0 -16  -8 1989.84 443.126  52
   0  16   8 2281.46 376.083  68
   0  16  -8 2078.16 391.032  68
   0 -16  -9 121.300 181.833  74
   0 -16  -9 119.506 135.361  20
   0  16  -9 85.7118 228.954  27
   0 -16  -9 24.8599 99.6460  31
   0 -16  -9 56.0952 172.707  52
   0 -16   9 49.7036 118.724  31
   0  16  -9 298.920 180.778  17
   0 -16  -9 245.044 196.237  33
   0 -16   9 118.979 119.190  35
   0  16  -9-52.0735 119.347  66
   0  16  -9 121.279 123.581  68
   0 -16 -10 726.456 272.117  74
   0  16 -10 815.257 298.113  17
   0  16 -10 942.753 259.501  66
   0 -16 -10 639.760 247.454  20
   0 -16  10 881.527 280.324  35
   0  16 -10 859.148 252.534  27
   0 -16 -10 918.939 300.954  52
   0 -16 -10 1023.21 275.369  31
   0 -16 -10 1080.57 293.222  33
   0  16 -10 463.072 196.106  68
   0 -16  10 1050.74 286.544  31
   0  16 -10 1318.01 330.657  60
   0 -16 -11 1719.19 367.676  20
   0  16 -11 1634.35 357.556  66
   0 -16 -11 1923.14 410.935  33
   0  16 -11 1373.35 373.035  17
   0 -16  11 1778.97 357.803  35
   0  16 -11 1870.71 430.638  27
   0 -16 -11 1611.45 426.863  74
   0 -16  11 1833.63 385.250  31
   0 -16 -11 1794.92 431.155  52
   0  16 -11 1800.79 382.162  60
   0 -16 -12 30250.3 1497.26  33
   0 -16 -12 29129.4 1581.82  74
   0  16 -12 27963.2 1468.48  66
   0  16 -12 24940.4 1497.56  17
   0 -16 -12 26826.8 1525.42  52
   0  16 -12 25721.0 1479.59  27
   0 -16  12 27403.8 1355.48  35
   0 -16  12 27483.4 1376.60  31
   0 -16 -12 26795.6 1404.45  20
   0  16 -12 25159.3 1417.29  60
   0 -16  13 1118.98 268.383  31
   0 -16 -13 977.097 401.905  74
   0  16 -13 1176.21 325.561  66
   0 -16  13 1423.88 334.170  35
   0 -16 -13 1118.05 308.176  52
   0  16 -13 1433.17 365.963  17
   0 -16 -13 984.126 288.107  33
   0  16 -13 1281.34 353.829  27
   0 -16 -13 1090.98 304.335  20
   0  16 -13 1310.82 329.957  60
   0  16 -14 697.295 288.763  17
   0  16 -14 729.935 258.335  66
   0 -16 -14 1174.45 333.386  52
   0 -16  14 858.465 251.622  31
   0 -16 -14 1186.22 334.222  33
   0 -16  14 729.521 240.747  35
   0 -16 -14 1125.90 340.859  74
   0  16 -14 1044.63 292.120  60
   0 -16 -14 808.023 259.607  20
   0 -16  15 7446.92 594.837   9
   0  16 -15 7373.15 683.430  19
   0 -16 -15 7254.55 732.234  20
   0 -16 -15 8356.65 788.502  33
   0  16 -15 7424.76 749.165  66
   0  16 -15 6942.05 703.803  49
   0  16 -15 6100.71 753.708  17
   0 -16  15 7490.73 694.973  35
   0 -16 -15 7744.25 790.520  52
   0  16 -15 7266.36 717.733  60
   0 -16 -15 6432.99 803.710  74
   0 -16  15 8254.99 712.923  31
   0 -16  16 1098.86 235.744   9
   0  16 -16 807.967 294.122  24
   0 -16 -16 1254.70 338.227  33
   0  16 -16 1150.44 326.637  66
   0  16 -16 741.757 244.539  19
   0 -16 -16 1238.47 308.438  20
   0 -16  16 848.542 231.348  31
   0  16 -16 1063.46 294.270  49
   0  16 -16 740.714 228.649  60
   0 -16 -16 1125.43 334.179  52
   0 -16  16 1286.28 291.070  35
   0 -16 -16 919.773 339.615  74
   0  16 -16 851.990 294.095  17
   0 -16  17 941.515 219.931   9
   0 -16 -17 1405.87 352.631  20
   0  16 -17 1098.01 294.256  19
   0  16 -17 1159.21 353.396  17
   0 -16  17 1196.21 274.740  31
   0  16 -17 1026.71 303.821  66
   0 -16  17 1396.89 315.326  35
   0 -16 -17 1128.57 324.837  33
   0  16 -17 1343.98 307.207  49
   0  16 -17 1636.30 328.323  60
   0  16 -17 1207.94 315.765  24
   0 -16 -17 1086.37 304.583  52
   0 -16 -17 1506.42 404.710  74
   0  16 -18 11494.0 817.611  19
   0  16 -18 11510.2 832.289  60
   0  16 -18 10830.2 847.072  49
   0  16 -18 10431.2 915.022  17
   0 -16 -18 12183.7 911.461  33
   0 -16  18 10886.7 726.465   9
   0 -16 -18 9723.74 906.216  74
   0  16 -18 11984.3 924.830  66
   0 -16 -18 11753.2 892.964  20
   0 -16  18 11641.8 836.147  35
   0 -16 -18 11533.7 911.839  52
   0  16 -18 12655.0 918.333  24
   0 -16  18 11625.6 774.566  31
   0  16 -19 333.696 160.110  49
   0 -16 -19 263.542 190.607  52
   0 -16  19 108.504 100.140  35
   0 -16  19 192.404 131.511  31
   0 -16  19 293.351 137.625   9
   0 -16 -19 179.045 215.459  33
   0  16 -19 307.281 160.574  19
   0 -16 -19 75.1812 161.880  20
   0  16 -19 341.274 169.452  60
   0  16 -19 208.887 177.875  17
   0 -16 -19 140.202 213.508  74
   0  16 -19 269.072 128.945  24
   0  16 -20 16045.8 991.936  49
   0 -16 -20 15464.3 1004.24  52
   0  16 -20 15634.9 942.838  24
   0 -16 -20 15886.0 991.523  20
   0  16 -20 14468.3 879.122  19
   0 -16  20 14957.4 830.872   9
   0 -16 -20 12921.0 1017.21  74
   0 -16 -20 14611.0 975.489  33
   0 -16  20 15190.2 905.145  35
   0  16 -20 15885.9 1051.51  17
   0 -16 -21 455.982 220.889  20
   0 -16  21 190.895 138.927  35
   0  16 -21 324.205 189.988  17
   0 -16 -21 167.774 205.443  74
   0 -16  21 99.6449 99.3474   9
   0  16 -21 481.305 175.038  19
   0 -16  21 114.274 103.536  44
   0  16 -21 184.026 149.602  49
   0 -16 -21-37.6377 147.230  33
   0 -16 -21 377.819 182.952  52
   0 -16 -22 4004.00 475.414  52
   0  16 -22 4372.69 501.645  49
   0 -16 -22 4064.94 495.997  20
   0 -16  22 2590.14 352.903  44
   0  16 -22 3783.38 425.521  19
   0  16 -22 4375.43 531.329  17
   0 -16 -22 5213.30 582.671  74
   0 -16  22 4507.51 466.270  35
   0 -16  22 4126.49 426.381   9
   0 -16 -22 2997.42 412.820  33
   0 -16 -23 249.528 187.006  20
   0 -16  23 448.022 164.055  44
   0  16 -23 380.637 159.367  49
   0 -16  23 307.226 138.214  35
   0 -16 -23 379.638 187.448  33
   0 -16  23 214.438 126.712   9
   0 -16 -23 302.142 137.634  52
   0 -16 -23 222.408 200.958  74
   0  16 -23 308.114 139.516  19
   0  16 -23 445.792 210.637  17
   0  16 -24 3469.79 436.538  17
   0  16 -24 3258.70 396.071  49
   0 -16 -24 3213.63 375.449  52
   0 -16 -24 3831.51 454.718  20
   0 -16 -24 3729.98 473.869  74
   0 -16  24 2861.47 358.772  44
   0 -16 -24 3682.22 441.010  33
   0 -16  24 3565.93 389.485  35
   0  16 -24 3115.37 355.710  19
   0 -16 -25-189.236 93.0913  52
   0 -16 -25-93.3746 103.695  33
   0  16 -25 110.872 107.222  17
   0  16 -25-113.230 123.604  49
   0 -16  25 41.8256 74.6517  35
   0  16 -25-12.5262 87.2711  19
   0 -16  25 276.181 115.348  44
   0 -16 -25 88.7901 102.567  74
   0 -16 -26 690.296 186.235  33
   0  16 -26 649.458 175.896  17
   0 -16 -26 850.165 236.239  74
   0  16 -26 1140.32 230.584  49
   0 -16  26 639.501 140.015  44
   0  16 -26 798.710 208.947  28
   0 -16  26 871.206 175.547  35
   0  16 -26 679.810 147.639  19
   0 -16  27 496.351 131.097  44
   0  16 -27 591.108 164.890  49
   0 -16 -27 453.433 154.484  74
   0  16 -27 355.962 126.386  17
   0 -16  27 299.634 120.985  57
   0  16 -27 228.755 142.680  28
   0 -16  27 531.202 130.987  35
   0  16 -27 384.392 115.947  19
   0  16 -28 8259.76 563.892  28
   0  16 -28 12107.3 616.269  17
   0 -16  28 9318.96 489.435  44
   0 -16  28 11935.6 523.431  35
   0 -16  28 13268.1 655.415  57
   0  16 -28 9582.75 476.849  19
   0 -16 -28 12327.4 714.825  74
   0  16 -28 15113.2 715.646  49
   0 -16  29 274.927 93.6115  57
   0  16 -29 283.229 111.215  28
   0 -16 -29 133.820 89.3503  74
   0 -16 -30 13493.6 627.578  74
   0 -16  30 12581.0 546.547  57
   0  17   0 62.5959 174.019  27
   0  17   0-39.8508 88.9090  68
   0 -17   0 62.4828 122.631  35
   0  17   0 68.3519 122.720  17
   0 -17   0 187.240 191.850  31
   0 -17   0 55.7768 172.320  52
   0  17   1 3816.15 566.712  17
   0  17  -1 3576.63 487.338  66
   0 -17   1 4892.92 609.637  31
   0 -17  -1 3939.81 484.052  33
   0 -17   1 4344.93 513.075  35
   0  17  -1 5023.94 654.172  27
   0 -17  -1 3659.82 455.551  35
   0  17  -1 3519.86 516.771  71
   0  17   1 3792.78 479.317  68
   0  17  -1 3885.16 587.818  17
   0 -17  -1 3866.95 534.700  31
   0  17  -1 3817.57 483.284  68
   0 -17  -1 4211.11 617.590  52
   0 -17   1 4311.15 625.463  52
   0  17   1 2951.11 460.040  71
   0 -17  -1 4214.73 549.468  74
   0  17  -2 421.149 185.258  68
   0  17   2 651.915 227.868  68
   0 -17  -2 184.160 164.643  33
   0  17  -2 747.691 298.673  17
   0 -17   2 788.498 228.606  35
   0  17  -2 701.526 288.135  27
   0  17   2 2237.59 566.242  71
   0 -17  -2 798.695 268.064  31
   0  17  -2 1766.02 485.553  71
   0 -17  -2 942.878 339.771  52
   0  17  -2 377.625 180.996  66
   0  17   2 853.721 308.971  17
   0 -17   2 247.965 209.963  52
   0 -17   2 865.161 281.116  31
   0 -17  -2 356.228 208.369  74
   0  17  -3 5283.56 611.513  71
   0 -17  -3 4840.79 612.880  74
   0  17  -3 4877.20 644.335  17
   0  17   3 4854.58 546.941  68
   0  17  -3 5444.71 598.898  68
   0 -17  -3 3907.19 505.487  33
   0  17  -3 5216.05 664.077  27
   0  17  -3 4566.49 561.725  66
   0 -17   3 5567.00 585.029  35
   0 -17  -3 6100.06 679.891  31
   0 -17  -3 5417.41 685.314  52
   0 -17   3 5604.98 652.911  31
   0  17   3 4974.38 592.921  71
   0 -17  -4 3109.84 539.858  52
   0  17   4 3348.88 501.157  71
   0 -17   4 3922.16 482.593  35
   0  17  -4 3693.96 485.440  68
   0 -17  -4 3793.22 527.060  31
   0 -17   4 3872.28 547.527  31
   0 -17  -4 3188.97 447.413  33
   0  17  -4 3929.36 576.154  27
   0  17  -4 2981.04 506.646  17
   0  17  -4 3021.33 470.379  66
   0  17  -4 3663.89 507.916  71
   0  17   4 3352.09 446.320  68
   0 -17  -4 3324.27 518.581  74
   0 -17  -5 2312.86 388.875  33
   0 -17  -5 2232.91 392.655  31
   0  17  -5 2124.60 377.143  71
   0  17  -5 2573.41 482.963  27
   0 -17  -5 2598.01 515.975  52
   0  17  -5 2001.92 429.782  17
   0  17  -5 2044.08 368.053  68
   0 -17   5 2251.18 375.223  35
   0  17  -5 1660.10 348.079  66
   0  17   5 2579.90 436.295  71
   0 -17  -5 2086.45 418.646  74
   0 -17   5 2596.92 445.938  31
   0  17   5 2167.79 357.614  68
   0 -17  -6 974.027 331.030  52
   0  17  -6 878.948 288.144  66
   0 -17  -6 660.697 269.189  74
   0  17   6 813.238 236.647  68
   0 -17   6 1223.98 305.908  31
   0 -17   6 1022.03 250.759  35
   0  17  -6 871.622 337.894  27
   0  17  -6 1400.58 312.582  68
   0 -17  -6 885.653 234.235  33
   0 -17  -6 926.373 271.813  31
   0  17   6 1194.98 328.648  71
   0  17  -6 784.369 271.956  17
   0  17   7 5786.20 624.358  71
   0  17  -7 6356.22 659.716  66
   0 -17  -7 6522.52 650.984  33
   0  17  -7 5398.66 603.629  68
   0 -17  -7 6728.25 677.496  31
   0 -17  -7 6300.63 738.694  52
   0 -17  -7 6504.47 708.227  74
   0  17  -7 6092.67 732.939  17
   0 -17   7 5834.07 603.945  35
   0 -17   7 6774.72 682.694  31
   0  17  -7 5402.43 661.916  27
   0  17  -8 3974.32 525.723  66
   0  17   8 3528.82 489.425  71
   0 -17  -8 3974.73 526.658  31
   0 -17  -8 3980.51 505.421  33
   0 -17  -8 4478.62 613.648  52
   0 -17   8 4153.73 515.150  35
   0 -17  -8 4582.34 596.229  74
   0  17  -8 3746.47 555.987  27
   0  17  -8 3718.84 588.573  17
   0 -17   8 4496.52 554.000  31
   0  17  -8 4645.45 612.332  60
   0  17   9 2258.24 396.586  71
   0 -17   9 2874.96 444.286  31
   0  17  -9 2685.05 446.568  60
   0  17  -9 2430.05 466.546  27
   0  17  -9 2921.21 453.708  66
   0  17  -9 2520.64 468.105  17
   0 -17   9 2522.30 404.170  35
   0 -17  -9 2597.27 453.499  74
   0 -17  -9 2952.39 433.832  33
   0 -17  -9 2922.15 521.331  52
   0  17 -10 6054.92 696.321  17
   0 -17  10 6834.00 642.296  35
   0 -17 -10 6660.90 667.301  33
   0 -17 -10 6770.29 756.527  52
   0 -17  10 7435.16 702.546  31
   0  17 -10 6205.61 712.126  27
   0  17  10 6817.74 656.917  71
   0 -17 -10 5902.84 676.351  74
   0  17 -10 6172.07 634.555  66
   0  17 -10 6192.78 666.235  60
   0 -17 -11 153.384 159.538  33
   0 -17 -11 428.380 248.497  52
   0  17  11 33.6932 133.078  71
   0  17 -11 155.395 180.008  17
   0 -17  11 146.934 146.315  35
   0  17 -11 22.1062 118.212  66
   0 -17  11 184.059 146.378  31
   0  17 -11 134.168 215.588  27
   0  17 -11 151.399 153.184  60
   0 -17 -11 55.5039 148.966  74
   0 -17  12 24796.0 1105.21  57
   0 -17 -12 22965.4 1316.29  74
   0  17 -12 22290.3 1341.25  17
   0 -17 -12 26560.9 1419.18  52
   0 -17 -12 22969.7 1236.41  33
   0  17 -12 24013.3 1257.92  60
   0  17  12 23722.8 1205.30  71
   0 -17  12 25906.6 1256.77  31
   0  17 -12 25049.7 1277.23  66
   0 -17  12 23651.0 1180.37  35
   0 -17  13 264.036 170.633  31
   0  17 -13 158.217 169.523  17
   0 -17 -13 32.1466 165.965  52
   0 -17 -13 333.006 223.741  33
   0 -17 -13 66.1605 132.673  74
   0  17  13 116.389 151.631  71
   0  17 -13 284.718 181.930  66
   0  17 -13 378.706 203.700  49
   0  17 -13 384.643 166.472  19
   0 -17  13 299.820 186.403  35
   0  17 -13 296.406 165.398  60
   0 -17  14 1883.76 338.804  31
   0  17 -14 1335.09 329.771  17
   0  17  14 1168.80 257.518  71
   0  17 -14 1800.52 351.098  66
   0  17 -14 1185.98 248.647  19
   0 -17 -14 1727.84 381.317  52
   0  17 -14 1440.40 315.953  60
   0 -17 -14 1259.82 319.296  33
   0 -17  14 1258.56 274.870  35
   0 -17 -14 1186.08 306.880  74
   0  17 -14 1466.57 313.802  49
   0  17  15 943.948 232.148  71
   0  17 -15 1088.95 287.139  24
   0  17 -15 1080.19 290.960  66
   0 -17  15 1250.87 268.686  31
   0  17 -15 758.991 247.098  17
   0 -17 -15 896.546 271.885  74
   0 -17  15 1239.92 280.498  35
   0  17 -15 853.229 217.910  19
   0 -17 -15 1056.28 281.014  33
   0  17 -15 1163.27 268.578  60
   0 -17 -15 1306.14 339.938  52
   0  17 -15 1236.77 297.016  49
   0  17 -16 16930.1 983.351  49
   0  17  16 14092.0 879.492  71
   0 -17 -16 15615.7 1015.09  33
   0  17 -16 17718.3 1035.19  24
   0  17 -16 16758.7 1011.77  66
   0  17 -16 15670.3 892.294  19
   0 -17  16 16894.8 955.003  35
   0 -17  16 16824.8 911.689  31
   0  17 -16 17295.9 963.713  60
   0  17 -16 16371.4 1073.00  17
   0 -17 -16 16996.7 1069.32  52
   0 -17 -16 18130.9 1111.32  74
   0 -17 -17 5064.23 570.259  33
   0 -17 -17 5878.37 607.106  52
   0 -17  17 6256.80 572.921  35
   0 -17 -17 6489.65 665.789  74
   0  17  17 4392.27 473.142  71
   0  17 -17 5629.33 516.870  19
   0 -17  17 5187.75 485.381  31
   0  17 -17 5879.47 571.553  24
   0  17 -17 5753.28 569.873  49
   0  17 -17 5752.32 545.430  60
   0  17 -17 5374.17 596.657  17
   0  17 -18 558.154 167.148  19
   0  17 -18 718.394 223.013  49
   0  17 -18 1040.82 276.841  17
   0 -17 -18 751.851 220.037  33
   0  17 -18 963.447 235.007  24
   0 -17 -18 662.496 221.115  74
   0 -17  18 670.389 188.699  35
   0 -17 -18 611.593 203.985  52
   0  17  19 508.472 160.815  71
   0 -17  19 909.054 221.288  35
   0  17 -19 589.032 168.583  19
   0  17 -19 765.224 247.604  17
   0  17 -19 838.637 204.905  24
   0  17 -19 895.436 237.007  49
   0 -17 -19 758.943 213.143  52
   0 -17 -19 552.709 180.152  33
   0 -17 -19 539.459 198.039  74
   0  17 -20 858.206 193.726  24
   0  17  20 1595.23 265.721  71
   0  17 -20 1751.59 326.264  17
   0 -17 -20 1854.44 321.147  52
   0 -17 -20 1328.23 306.288  74
   0  17 -20 1632.72 281.403  49
   0  17 -20 1524.48 247.895  19
   0 -17 -20 1680.56 307.712  33
   0 -17  20 1308.34 253.680  35
   0 -17  21 1651.15 267.162  35
   0  17 -21 1313.26 223.300  19
   0  17 -21 1717.90 283.189  49
   0 -17 -21 1253.64 254.838  52
   0 -17 -21 1461.71 279.924  33
   0  17 -21 1485.98 291.445  17
   0  17  21 1362.40 220.782  71
   0 -17 -21 1490.17 312.908  74
   0 -17  21 1447.54 246.749  57
   0  17 -22 10883.4 676.712  49
   0 -17 -22 7188.48 550.607  52
   0 -17 -22 10206.9 699.997  33
   0  17 -22 10719.9 715.484  17
   0 -17 -22 9769.88 724.510  74
   0 -17  22 10743.6 640.654  35
   0  17 -22 8167.73 516.165  19
   0 -17  22 9162.34 588.295  57
   0  17 -23 294.340 132.075  17
   0 -17 -23 263.740 162.169  74
   0  17 -23 115.640 94.1264  19
   0 -17 -23 128.256 123.640  33
   0 -17 -23 33.6767 55.0181  52
   0 -17  23 219.238 111.919  57
   0 -17  23 102.191 89.4597  35
   0  17 -23 18.8535 66.8422  49
   0  17 -24 5019.48 444.498  17
   0  17 -24 3904.63 311.760  19
   0  17 -24 5972.10 463.829  49
   0 -17  24 5146.21 409.639  57
   0 -17 -24 4808.91 463.425  74
   0 -17  24 5918.96 430.596  35
   0  17 -25 3953.02 361.284  49
   0  17 -25 3378.66 334.755  17
   0 -17  25 3650.95 313.829  35
   0 -17 -25 4013.33 403.773  74
   0 -17  25 3372.86 319.652  57
   0 -17  26 2689.23 243.410  35
   0  17 -26 2663.40 271.712  17
   0 -17 -26 3204.01 341.926  74
   0  17 -26 3473.25 312.948  49
   0 -17  26 2733.23 269.081  57
   0  17 -27 152.127 83.5106  28
   0 -17 -27 135.286 82.1563  74
   0 -17  27 218.234 85.6407  57
   0  18   0 17698.8 1123.94  17
   0  18   0 17916.7 1133.88  27
   0  18   0 15765.5 882.457  68
   0 -18   0 17301.3 890.079  35
   0 -18   0 17635.1 1065.91  31
   0  18   0 17158.0 970.033  71
   0 -18  -1 10877.2 833.098  31
   0  18   1 10063.7 841.119  17
   0 -18   1 10789.4 834.791  31
   0  18  -1 10480.9 772.236  71
   0 -18   1 10598.1 716.629  35
   0  18  -1 9741.97 694.444  68
   0  18  -1 10506.5 878.662  17
   0  18   1 9585.00 695.325  68
   0  18  -1 11033.4 908.772  27
   0  18   1 11749.3 962.321  71
   0 -18   2 681.731 189.346  35
   0  18   2 492.995 268.728  27
   0  18   2 460.464 177.069  68
   0 -18  -2 638.357 247.876  31
   0  18  -2 817.024 275.192  17
   0 -18   2 565.657 192.716  31
   0  18  -2 565.534 196.721  68
   0  18  -2 699.656 577.704  27
   0  18   2 1097.59 291.056  71
   0 -18  -2 153.755 78.0352  33
   0  18   2 688.957 237.502  17
   0 -18  -2 235.210 130.916  52
   0  18  -2 476.356 204.012  71
   0  18  -3 1350.49 342.141  27
   0 -18  -3 1209.92 358.151  52
   0 -18  -3 1230.25 314.240  31
   0 -18   3 1611.12 339.935  31
   0  18   3 1217.86 309.860  17
   0  18   3 1082.61 257.793  71
   0 -18   3 1584.26 284.259  35
   0  18  -3 1648.10 369.022  68
   0 -18  -3 1241.51 293.206  74
   0  18   3 1503.31 354.254  27
   0  18  -3 1246.24 349.174  17
   0 -18  -3 864.731 233.999  33
   0 -18  -4 22885.5 1167.42  74
   0 -18  -4 22951.2 1195.21  31
   0 -18  -4 17623.4 970.157  33
   0  18   4 19268.6 1003.74  71
   0 -18   4 23871.2 1093.78  35
   0  18  -4 21815.2 1246.72  27
   0  18   4 23545.9 1249.30  17
   0  18  -4 21793.9 1054.74  66
   0  18  -4 21614.8 1247.89  17
   0 -18  -4 19743.4 1233.10  52
   0 -18   4 25507.5 1272.14  31
   0 -18   5 246.125 199.003  31
   0 -18  -5 9.28413 107.935  74
   0  18   5-17.0025 119.350  17
   0  18  -5 18.8018 98.4476  66
   0  18  -5 262.311 213.003  17
   0 -18  -5-61.5564 146.242  52
   0 -18   5 173.181 134.852  35
   0 -18  -5-146.940 113.012  33
   0 -18   6 922.697 244.207  35
   0  18  -6 1008.19 300.569  17
   0 -18   6 1176.44 294.346  31
   0  18  -6 851.087 271.855  27
   0  18  -6 1177.33 286.216  60
   0 -18  -6 691.766 245.895  52
   0  18  -6 1264.36 267.952  66
   0 -18  -6 909.674 219.716  33
   0  18   6 1079.88 276.130  17
   0 -18  -6 757.401 207.869  74
   0 -18  -7 9586.56 837.757  52
   0 -18   7 10191.9 720.659  35
   0  18   7 7976.93 631.714  71
   0  18  -7 9209.77 814.211  17
   0 -18   7 10217.0 784.797  31
   0  18   7 9150.99 751.967  17
   0  18  -7 9217.54 782.096  27
   0 -18  -7 8966.89 695.292  33
   0  18  -7 10691.9 822.548  60
   0  18  -7 8790.25 685.909  66
   0 -18  -7 9386.25 763.379  74
   0 -18  -8 2017.76 334.406  33
   0  18   8 2047.55 352.503  17
   0  18   8 4118.87 481.434  71
   0 -18   8 2325.33 389.771  31
   0  18  -8 3870.88 602.785  27
   0 -18  -8 2213.83 397.018  74
   0  18  -8 2127.73 350.871  66
   0 -18  -8 2000.21 412.510  52
   0 -18   8 2530.49 367.206  35
   0  18  -8 1987.88 393.631  17
   0  18  -8 1994.13 369.646  60
   0 -18  -9 19562.3 1161.86  52
   0  18  -9 18652.4 1143.82  17
   0  18   9 19576.7 1055.29  17
   0  18  -9 19261.1 1134.74  27
   0  18  -9 20619.0 1040.91  66
   0  18  -9 17937.4 1041.20  60
   0 -18   9 20610.1 1020.94  35
   0  18   9 16737.5 898.689  71
   0 -18  -9 19904.2 1047.17  33
   0 -18   9 21896.1 1113.50  31
   0 -18  -9 19984.8 1116.88  74
   0 -18 -10 1749.86 320.827  33
   0 -18  10 1894.70 340.778  31
   0 -18 -10 1890.99 367.176  52
   0  18 -10 1697.08 365.676  17
   0  18 -10 1418.39 258.654  19
   0 -18 -10 1639.33 326.551  74
   0 -18  10 1944.05 330.195  35
   0  18  10 1892.26 324.081  71
   0  18  10 1348.47 267.052  17
   0  18 -10 1432.54 295.905  60
   0  18 -10 1497.43 295.626  66
   0 -18 -11 2296.73 393.394  52
   0 -18 -11 2727.13 387.073  33
   0  18 -11 2511.96 372.461  49
   0  18  11 2615.17 373.505  17
   0  18 -11 2405.08 362.984  60
   0 -18  11 3202.39 423.340  35
   0 -18 -11 2804.28 425.440  74
   0  18  11 2010.35 300.147  71
   0 -18  11 2956.43 400.260  31
   0  18 -11 2130.75 303.697  19
   0  18 -11 2612.81 372.025  66
   0  18 -11 2098.26 401.696  17
   0 -18  12 2110.55 334.661  35
   0  18 -12 2210.14 344.272  66
   0 -18 -12 2555.47 433.258  52
   0  18 -12 1738.48 274.949  19
   0 -18  12 2461.58 360.524  31
   0  18 -12 2114.07 346.737  49
   0  18  12 1899.75 303.218  17
   0 -18 -12 2542.76 400.388  74
   0 -18 -12 1999.42 339.355  33
   0  18 -12 2015.47 321.679  60
   0  18 -12 1934.68 368.830  17
   0  18  12 2266.71 333.164  71
   0  18 -13 23850.3 985.526  19
   0  18  13 24624.4 1045.60  17
   0  18 -13 28319.1 1273.48  24
   0 -18 -13 30286.2 1264.53  33
   0  18  13 25071.2 1007.96  71
   0 -18  13 30978.2 1214.69  31
   0  18 -13 28780.9 1178.29  49
   0 -18  13 28763.7 1170.66  35
   0 -18 -13 29549.1 1324.54  74
   0  18 -13 29079.3 1206.57  66
   0  18 -13 27998.1 1152.26  60
   0 -18 -13 28221.3 1299.86  52
   0  18 -13 27596.4 1309.56  17
   0 -18  14 423.035 185.849  35
   0 -18 -14 251.219 162.221  74
   0 -18 -14 196.709 93.8715  33
   0 -18 -14 59.5973 134.210  52
   0  18 -14 273.628 124.499  19
   0  18 -14 288.930 181.816  24
   0  18 -14 51.1735 122.036  17
   0  18  14 272.805 136.770  71
   0  18 -14 307.051 128.948  60
   0  18 -14 323.010 188.537  49
   0  18 -15 1270.22 282.889  17
   0  18 -15 766.212 171.292  19
   0  18 -15 1046.59 227.070  49
   0 -18  15 1205.50 229.869  35
   0  18 -15 919.004 203.725  60
   0  18 -15 1396.17 271.541  24
   0 -18  15 1199.54 205.180  57
   0 -18 -15 1044.22 214.469  33
   0 -18 -15 1165.17 272.716  74
   0 -18 -15 1041.97 246.327  52
   0  18 -16 104.774 106.746  24
   0 -18  16 109.158 105.025  35
   0 -18 -16 127.771 124.010  33
   0 -18 -16-26.1247 79.5811  52
   0  18 -16 66.1532 80.8502  19
   0  18 -16 130.569 119.272  17
   0 -18  16 248.656 107.045  57
   0  18 -16 95.5005 100.593  49
   0 -18 -16 167.488 153.026  74
   0 -18  17 4405.60 377.851  57
   0 -18  17 4327.66 422.758  35
   0 -18 -17 4835.22 504.316  74
   0 -18 -17 4000.12 437.904  33
   0  18 -17 4811.63 501.442  17
   0  18 -17 4824.90 444.928  49
   0  18 -17 4766.55 437.141  24
   0 -18 -17 2805.18 384.701  52
   0  18 -17 3384.59 323.947  19
   0  18 -18 8273.63 570.713  49
   0 -18 -18 8005.98 635.287  74
   0  18 -18 5607.13 400.373  19
   0 -18 -18 4778.45 465.205  52
   0  18 -18 6207.11 466.789  24
   0 -18  18 6906.69 458.685  57
   0  18 -18 7897.34 622.231  17
   0 -18  18 8623.74 575.023  35
   0 -18 -18 7163.12 569.914  33
   0  18 -19 145.371 108.948  17
   0 -18  19 256.084 119.787  35
   0  18 -19 192.392 109.208  49
   0 -18 -19-7.31572 90.5301  33
   0 -18 -19 242.897 141.856  74
   0 -18  19 226.531 93.6231  57
   0  18 -19 162.763 63.3638  19
   0 -18 -19 100.214 84.4372  52
   0 -18 -20 2398.24 305.073  52
   0 -18  20 3912.88 329.019  57
   0  18 -20 4866.48 447.442  17
   0  18 -20 2629.43 245.344  19
   0 -18 -20 4983.29 465.888  74
   0 -18  20 4893.67 409.099  35
   0  18 -20 4818.72 401.932  49
   0 -18  21 10547.4 563.620  35
   0  18 -21 10030.1 557.232  49
   0  18 -21 9560.57 591.043  17
   0 -18 -21 10246.3 637.554  74
   0 -18  22 1181.81 184.641  35
   0  18 -22 1478.38 224.007  17
   0 -18  22 947.509 147.058  57
   0 -18 -22 1442.03 225.207  74
   0  18 -22 1390.10 204.170  49
   0  18 -23 704.426 135.967  49
   0 -18  23 607.238 123.786  35
   0  18 -23 573.797 125.409  17
   0 -18 -23 618.690 152.674  74
   0 -18 -24-117.285 95.3382  74
   0  19   0-15.5355 105.059  17
   0  19   0 311.160 210.349  27
   0  19  -1 1666.55 320.826  27
   0  19   1 1243.06 292.632  27
   0  19  -1 1447.89 295.220  17
   0  19   1 1523.63 308.816  17
   0  19  -2 779.568 260.199  27
   0  19   2 1714.44 380.438  27
   0  19  -2 912.459 237.217  17
   0  19   2 1045.05 261.209  17
   0 -19   2 852.795 170.464  35
   0  19  -3 7704.14 663.836  17
   0  19  -3 9647.22 712.071  60
   0  19   3 7791.31 651.963  17
   0  19  -3 10242.1 770.203  27
   0 -19   3 8171.41 546.406  35
   0  19   3 10394.4 778.020  27
   0  19  -4 10985.4 789.787  17
   0  19   4 13893.9 872.180  27
   0  19  -4 11495.3 777.098  60
   0  19   4 11664.1 778.549  17
   0  19  -4 11708.4 810.988  27
   0 -19   4 11543.7 657.287  35
   0  19  -5 7000.42 625.620  17
   0  19  -5 7860.83 656.686  27
   0  19  -5 7165.21 606.827  60
   0 -19   5 7197.85 527.969  35
   0 -19  -5 6446.47 520.440  74
   0  19   5 8815.18 690.991  27
   0  19   5 6454.54 571.572  17
   0  19   6 988.558 221.860  17
   0  19  -6 737.779 215.921  27
   0 -19   6 1295.88 231.639  35
   0  19  -6 1402.39 275.435  60
   0  19  -6 1016.17 242.783  17
   0 -19  -6 1166.33 236.970  74
   0 -19   7 2074.52 287.067  35
   0  19   7 2267.21 346.568  27
   0  19  -7 1738.55 318.894  17
   0  19  -7 1839.94 301.406  60
   0  19  -7 1092.50 228.357  54
   0  19   7 2032.73 313.095  17
   0  19  -7 869.382 169.303  19
   0 -19  -7 1718.16 277.732  74
   0  19  -7 1697.54 264.337  49
   0 -19  -8 251.882 112.057  74
   0  19  -8 187.891 116.151  60
   0 -19   8 265.365 118.188  35
   0  19   8 167.679 106.227  17
   0  19  -8 294.879 153.510  17
   0  19  -8-19.8853 77.9743  66
   0  19  -8 257.772 124.965  49
   0  19  -9 8308.11 562.048  49
   0  19   9 9217.07 668.849  27
   0  19   9 6671.64 531.966  17
   0  19  -9 7598.08 648.472  17
   0 -19   9 8846.44 583.906  35
   0  19  -9 7423.86 556.716  60
   0 -19  -9 7839.21 591.274  74
   0  19  10 2774.07 375.067  27
   0  19 -10 2130.66 331.394  24
   0  19 -10 1965.55 279.576  60
   0  19  10 1431.46 244.313  17
   0  19 -10 1624.96 298.559  17
   0 -19 -10 1889.86 291.536  74
   0  19 -10 1578.85 230.646  19
   0  19 -10 2146.70 288.043  49
   0 -19  10 1802.27 265.688  35
   0  19 -11 3444.28 408.178  24
   0  19 -11 3238.75 348.422  49
   0  19 -11 2925.52 389.528  17
   0  19  11 3675.33 417.676  27
   0 -19 -11 2976.73 357.819  74
   0 -19  11 3421.83 359.445  35
   0  19  11 2941.40 324.396  17
   0  19 -11 2577.94 303.265  60
   0  19 -12 268.516 127.388  49
   0  19 -12 363.550 132.954  60
   0 -19  12 290.710 121.193  35
   0  19 -12 97.3443 76.8909  24
   0  19 -12 376.208 161.965  17
   0 -19 -12 425.772 165.030  74
   0  19 -13 9922.75 672.553  17
   0  19 -13 10258.5 584.786  49
   0  19 -13 10316.3 640.544  24
   0 -19  13 10524.1 607.625  35
   0 -19 -13 9269.87 611.690  74
   0 -19 -14 600.599 169.450  74
   0  19 -14 374.702 131.652  17
   0  19 -14 359.442 123.322  24
   0  19 -14 388.206 129.226  49
   0 -19  14 475.615 148.796  35
   0  19 -15 12686.3 638.594  24
   0 -19 -15 14467.0 731.242  74
   0  19 -15 15485.9 798.678  17
   0 -19  15 15117.0 698.652  35
   0  19 -15 14578.1 655.878  49
   0  19 -16 84.9844 45.1876  24
   0 -19  16 332.355 121.052  35
   0  19 -16 382.141 158.207  17
   0 -19 -16 320.373 146.649  74
   0  19 -16 126.463 83.9055  49
   0 -19  17 35299.2 989.000  35
   0  19 -17 33249.5 1078.03  17
   0  19 -17 32397.8 905.976  49
   0 -19 -17 29538.4 983.450  74
   0  19  17 31492.4 944.736  27
   0  19 -18 1158.13 162.576  49
   0  19 -18 1116.71 191.140  17
   0  19  18 1129.90 177.251  27
   0 -19  18 1608.51 206.620  35
   0 -19 -18 1205.89 200.372  74
   0  19 -19 240.919 86.8481  17
   0 -19  19 265.628 98.4116  35
   0 -19 -19 113.745 79.2371  74
   0 -19  20 1026.99 142.291  35
   0  20   0 15940.9 777.423  60
   0  20   0 13809.2 732.731  17
   0  20  -1 11371.5 655.218  60
   0  20   1 10420.0 622.053  17
   0  20  -1 11024.2 657.207  17
   0  20  -1 12866.2 710.598  27
   0  20   1 12747.4 696.682  60
   0  20  -2 2814.97 371.000  27
   0  20   2 965.839 213.282  60
   0  20  -2 702.646 145.872  49
   0  20   2 726.105 170.367  17
   0  20  -2 826.099 187.868  60
   0  20   2 3042.27 391.542  27
   0  20  -2 752.460 190.175  17
   0  20   3 4717.46 405.686  17
   0  20  -3 5053.23 421.829  60
   0  20  -3 4210.48 317.223  49
   0  20  -3 4777.27 437.962  17
   0  20   3 5760.16 467.389  27
   0  20  -4 2368.95 284.975  60
   0  20   4 3262.02 353.047  27
   0  20  -4 1927.49 212.641  49
   0  20  -4 2692.92 328.181  17
   0  20   4 2767.05 307.277  17
   0  20  -5 556.255 117.246  49
   0  20  -5 454.727 124.497  60
   0  20   5 483.194 119.217  17
   0  20  -5 592.042 158.992  17
   0  20  -6 315.813 90.4849  49
   0  20  -6 556.059 162.244  17
   0  20   6 312.057 113.884  17
   0  20   6 437.561 137.922  27
   0  20  -6 528.734 124.956  60
   0  20  -6 552.700 168.478  24
   0  20   7 299.505 94.8809  17
   0  20  -7 412.536 120.006  49
   0  20  -7 280.937 103.678  60
   0  20  -7 474.718 143.522  24
   0  20  -7 552.015 161.329  17
   0  20   8 10687.8 584.408  27
   0  20  -8 11600.8 644.993  24
   0  20  -8 8519.16 433.257  49
   0  20  -8 6972.16 417.326  60
   0 -20   8 9200.39 463.485  35
   0  20  -8 10137.5 612.478  17
   0  20   9 1193.48 195.547  27
   0  20  -9 1360.11 219.392  24
   0 -20   9 1086.30 162.519  35
   0  20  -9 1103.60 155.433  49
   0  20  -9 1492.43 238.881  17
   0  20 -10 2805.29 309.081  17
   0  20 -10 3004.77 308.344  24
   0  20  10 2986.20 290.607  27
   0 -20  10 2808.07 255.697  35
   0  20  11 3363.85 297.405  27
   0  20 -11 3888.83 355.594  17
   0  20 -11 2913.94 296.848  24
   0 -20  11 3779.28 293.513  35
   0  20  12 8924.79 458.633  27
   0 -20  12 9874.66 463.123  35
   0 -20  13 7867.03 398.935  35
   0  20 -13 9020.95 501.301  17
   0  20 -14 3778.67 308.067  17
   0  21   0 83.2601 58.5159  24
   0  21  -1 1242.06 178.405  24
   0  21   1 1249.20 184.148  24
   0  21  -2 91.4015 61.0627  24
   0  21   2 49.5923 45.1853  24
   1   0 -46 13.3616 51.8690  10
   1   0 -45 6862.71 552.508  10
   1   0 -45 7428.80 609.983  73
   1   0 -44-74.8608 79.2756  10
   1   0 -43 866.228 194.724  62
   1   0 -43 1325.33 267.494  10
   1   0 -42 0.83177 147.946  10
   1   0 -42-224.861 122.593  62
   1   0 -42 56.8255 99.7909  18
   1   0 -41 8814.56 795.667  18
   1   0 -41 8534.88 720.350  62
   1   0 -41 9452.30 846.002  10
   1   0 -40 142.886 164.298  62
   1   0 -40-64.7535 163.711  10
   1   0 -40 34.6954 110.842  18
   1   0 -39 631.654 288.798  51
   1   0 -39 84.8453 107.389  39
   1   0 -39 363.102 171.925  62
   1   0 -39-68.3694 177.208  10
   1   0 -39 212.299 132.367  16
   1   0 -39 274.800 195.285  18
   1   0 -38 46.1551 174.831  10
   1   0 -38-240.353 192.361  39
   1   0 -38-90.5827 157.993  62
   1   0 -38-365.657 215.056  51
   1   0 -38-20.4678 137.941  18
   1   0 -38-3.64698 74.7494  61
   1   0 -38-53.4768 148.295  16
   1   0 -37 3197.28 531.717  18
   1   0 -37 3147.96 527.269  62
   1   0 -37 3176.81 506.579  61
   1   0 -37 3217.68 542.091  39
   1   0 -37 3568.50 605.635  10
   1   0 -37 3395.18 605.224  16
   1   0 -37 2452.98 599.284  40
   1   0 -36 86.5958 139.784  10
   1   0 -36-53.6331 178.199  39
   1   0 -36-31.6368 214.732  40
   1   0 -36-95.2941 202.974  16
   1   0 -36 47.8783 137.059  61
   1   0 -36-69.0664 112.188  62
   1   0 -36 20.7636 177.565  18
   1   0 -36 271.020 228.617  28
   1   0 -35 187.130 156.275  61
   1   0 -35 346.278 214.479  18
   1   0 -35 276.573 249.940  28
   1   0 -35 181.282 223.479  10
   1   0 -35-48.3457 126.140  39
   1   0 -35-214.751 244.626  40
   1   0 -35 152.883 186.462  16
   1   0 -34 546.452 226.023  18
   1   0 -34-117.367 183.151  28
   1   0 -34-32.2252 128.997  10
   1   0 -34-22.3305 136.396  39
   1   0 -34 148.407 143.114  61
   1   0 -34 82.7046 197.110  16
   1   0 -34-204.862 253.463  40
   1   0 -33 1131.36 349.727  18
   1   0 -33 688.135 217.584  61
   1   0 -33 1122.17 365.728  10
   1   0 -33 1436.42 387.012  23
   1   0 -33 1258.60 471.886  40
   1   0 -33 1761.27 451.971  28
   1   0 -33 1193.81 385.236  16
   1   0 -33 1401.24 370.064  39
   1   0 -32 88.5518 145.557  28
   1   0 -32 303.851 204.357  61
  -1   0  32 170.035 196.865   4
   1   0 -32 178.561 163.045  18
   1   0 -32 70.3790 127.431  39
   1   0 -32 54.4912 215.220  40
   1   0 -32 65.9615 149.834  10
   1   0 -32 18.5289 146.586  23
   1   0 -31 269.493 183.782  23
   1   0 -31 499.596 262.127  10
  -1   0  31 156.396 167.743   4
   1   0 -31 518.334 241.768  40
   1   0 -31 104.465 100.887  61
   1   0 -31 219.815 162.159  39
   1   0 -31 456.227 225.899  18
   1   0 -31 268.199 193.966  28
   1   0 -30 213.676 197.662  61
   1   0 -30-124.075 145.756  10
   1   0 -30 222.860 181.454  50
   1   0 -30 213.097 159.523  18
  -1   0  30-112.938 160.039   4
   1   0 -30-139.973 121.424  17
   1   0 -30 38.1932 121.096  39
   1   0 -30 125.399 149.492  28
   1   0 -30 217.613 195.244  23
   1   0 -29 3081.11 536.401  28
   1   0 -29 3221.67 530.095  23
   1   0 -29 2558.58 479.984  18
   1   0 -29 3517.26 515.846  61
   1   0 -29 2969.97 513.410  50
   1   0 -29 3356.76 547.610  39
  -1   0  29 2572.22 490.965   4
   1   0 -28 68.6320 147.133  18
  -1   0  28 17.5629 114.900   4
   1   0 -28 9.96167 145.474  61
   1   0 -28 162.578 128.575  28
   1   0 -28 156.251 143.955  39
  -1   0  27 22300.5 1357.21   2
  -1   0  27 19389.7 1221.40   4
  -1   0  26 75.5846 146.452   2
  -1   0  25 10227.4 862.058   2
  -1   0  24 56.7962 127.602   2
  -1   0  23 6728.88 654.219   2
   1   0 -23 8263.90 594.234   3
   1   0 -22-47.6922 110.019   3
  -1   0  22-44.5110 110.391   2
   1   0 -21 4077.70 339.660   8
  -1   0  21 4360.32 497.229   2
   1   0 -21 5256.60 439.450   3
   1   0 -20 384.997 121.009   8
   1   0 -20 327.589 131.893   3
  -1   0  20 597.862 185.226   2
   1   0 -19 47621.7 1091.84   8
  -1   0  19 48594.3 1534.47   2
  -1   0  18 174.755 108.555   2
   1   0 -18 300.813 97.6867   8
   1   0 -18 131.552 87.1648   3
  -1   0  17 10201.7 658.216   2
   1   0 -17 9531.24 461.468   8
   1   0 -17 10997.5 537.299   3
   1   0 -16 305.452 90.5285   8
   1   0 -16 320.296 104.239   3
  -1   0  16 376.929 153.210   2
   1   0 -16 326.601 85.0379   5
   1   0 -15 29322.3 821.724   3
   1   0 -15 29474.8 709.784   5
  -1   0  15 31156.1 1039.97   2
  -1   0  14 344.614 119.201   2
   1   0 -14 526.922 111.397   3
   1   0 -14 495.415 98.1371   5
   1   0 -13 9182.51 388.459   5
  -1   0  13 9794.81 545.000   2
   1   0 -12 317.319 87.9885   5
   1   0 -11 15366.3 467.008   5
   1   0 -10 265.177 75.1933   5
   1   0  -9 3359.49 206.695   5
   1   0  -8 330.257 61.9672   5
   1   0  -7 232.301 51.8319   5
   1   0  -6 235.607 50.0727   5
   1   0  -5 782.023 85.0519   5
   1   0  -4 130.654 37.6294   5
   1   0  -3 32186.5 466.862   5
   1   0  -2 339.050 52.5008   6
  -1   0   2 330.285 54.0242   3
   1   0  -1 6051.00 190.071   4
  -1   0   1 6215.35 213.114   3
   1   0  -1 6433.47 213.649   6
  -1   0   0 317.721 56.0708   3
   1   0   0 260.971 39.5868   4
   1   0   1 3765.24 151.803   4
  -1   0  -1 4129.96 179.786   3
  -1   0  -2 68.0826 34.4093   3
   1   0   2 88.0393 37.4462   4
  -1   0  -3 356.064 69.9587   3
   1   0   3 454.675 63.4944   4
   1   0   3 507.572 48.2204   7
  -1   0  -4 52.7579 30.6145   3
   1   0   4 21.5493 36.6199   4
   1   0   5 5465.13 265.528   4
  -1   0  -5 4911.02 243.753   3
   1   0   6 58.5474 47.9036   4
  -1   0  -6 89.3862 51.8640   3
   1   0   7 1706.09 177.825   4
  -1   0  -7 1815.28 166.242   3
  -1   0  -8 78.3710 47.3424   3
   1   0   8 139.652 79.6022   2
   1   0   8 58.4146 72.3719   4
   1   0   9 978.878 139.994   2
   1   0   9 926.467 148.510   4
  -1   0  -9 789.119 139.686   3
  -1   0 -10 145.171 80.9632   3
   1   0  10 32.6606 72.1626   4
   1   0  10 77.1886 62.0974   2
  -1   0 -10 13.5094 10.6451   8
  -1   0 -11 3087.60 260.145   3
   1   0  11 2783.09 252.585   2
   1   0  11 2865.94 274.098   4
  -1   0 -12 88.4534 78.8567   3
   1   0  12 114.248 77.6256   2
  -1   0 -12 38.1580 16.3587   8
   1   0  12 78.8116 95.5797   4
   1   0  13 37054.7 1022.98   2
   1   0  13 38410.9 1075.36   4
  -1   0 -13 39618.5 991.176   3
   1   0  14 121.357 91.7248   4
  -1   0 -14 122.235 81.8037   3
   1   0  14 102.531 81.5659   2
   1   0  15 49.0211 80.4796   2
  -1   0 -15-8.93197 61.8680   3
   1   0  15-42.5658 102.237   4
   1   0  16 204.327 128.650   4
  -1   0 -16 219.051 95.8206   3
   1   0  17 31934.6 1148.87   4
  -1   0 -17 32719.2 1031.48   3
   1   0  18 105.176 116.869   4
  -1   0 -18 88.6901 88.2249   3
   1   0  19 824.663 218.400   4
  -1   0 -19 823.164 186.550   3
   1   0  20-66.9083 115.625   4
  -1   0 -20 55.8891 85.4720   3
  -1   0 -21 241.111 99.2217   3
   1   0  21 239.479 154.454   4
   1   0  22 78.7044 120.171   4
  -1   0 -22 4.04312 61.9465   3
  -1   0 -23 884.147 200.565   3
   1   0  23 716.309 238.851   4
   1   0  24-145.307 148.621   4
  -1   0 -24-20.0333 95.0949   3
   1   0  25 289.294 176.634   4
  -1   0 -25-46.2902 69.6677   3
   1   0  26 50.6282 101.529   4
   1   0  27 189.538 129.358   4
  -1   0 -27 15.3230 136.018  40
  -1   0 -27 91.5219 100.109  19
  -1   0 -27 152.752 113.688  16
  -1   0 -27 136.054 139.049  34
  -1   0 -28 100.625 170.626  28
  -1   0 -28-27.1702 163.789  23
  -1   0 -28-103.881 181.558  16
  -1   0 -28 344.460 205.521  40
   1   0  28-116.691 173.317   4
  -1   0 -28-192.974 146.355  50
  -1   0 -28 157.090 171.211  34
  -1   0 -29 613.855 317.878  23
  -1   0 -29 103.289 167.261  34
  -1   0 -29 678.769 256.017  28
  -1   0 -29 907.966 294.602  50
  -1   0 -29 528.399 248.687  40
   1   0  29 581.437 234.065   4
  -1   0 -30 315.085 199.630  50
  -1   0 -30 268.293 235.199  40
  -1   0 -30 63.2240 131.220  23
   1   0  30-34.1104 125.225   4
  -1   0 -30 175.974 135.559  39
  -1   0 -30-0.56712 151.246  28
   1   0  31 5986.36 723.622   4
  -1   0 -31 5419.41 740.269  40
  -1   0 -31 4237.46 635.519  23
  -1   0 -31 4230.19 596.018  39
  -1   0 -31 4718.09 678.384  28
  -1   0 -31 5139.04 663.669  50
  -1   0 -32 4.50055 124.077  39
  -1   0 -32 307.190 233.614  40
  -1   0 -32 214.625 188.072  28
  -1   0 -32 125.729 137.391  23
  -1   0 -33 4845.14 700.301  28
  -1   0 -33 4300.86 600.669  39
  -1   0 -33 4754.44 688.118  23
  -1   0 -34-268.316 162.943  39
  -1   0 -34 142.834 168.830  28
  -1   0 -34 12.2933 85.9397  50
  -1   0 -34 214.419 182.345  23
  -1   0 -35 17760.9 1318.10  10
  -1   0 -35 17898.3 1304.77  23
  -1   0 -35 19121.1 1356.72  28
  -1   0 -35 17206.2 1176.50  39
  -1   0 -35 15821.3 1136.91  50
  -1   0 -36 84.5674 140.927  50
  -1   0 -36 72.2670 127.731  39
  -1   0 -36 107.860 143.019  23
  -1   0 -36-73.8808 194.540  10
  -1   0 -36 120.720 199.597  18
  -1   0 -37 2525.54 504.104  10
  -1   0 -37 2806.32 529.495  40
  -1   0 -37 2900.89 495.693  23
  -1   0 -37 2678.10 497.622  18
  -1   0 -37 2183.41 402.695  39
  -1   0 -38 80.4878 170.702  10
  -1   0 -38-102.700 110.077  39
  -1   0 -38-91.8299 146.899  40
  -1   0 -38 38.4719 166.482  16
  -1   0 -38 82.1842 365.750  23
  -1   0 -38 356.835 228.805  18
  -1   0 -39 596.378 241.875  40
  -1   0 -39 721.712 198.213  39
  -1   0 -39 705.887 291.067  16
  -1   0 -39 566.518 202.698  10
  -1   0 -39 737.467 241.295  18
  -1   0 -40 109.565 128.795  40
  -1   0 -40 34.6115 143.819  10
  -1   0 -40 180.298 153.116  18
  -1   0 -40 116.189 164.761  16
  -1   0 -41 1169.40 299.989  40
  -1   0 -41 1766.50 358.622  18
  -1   0 -41 1650.77 368.884  16
  -1   0 -41 1680.98 331.000  10
  -1   0 -42 160.456 103.389  18
  -1   0 -42 5.02212 107.627  16
  -1   0 -42-31.1367 119.486  10
  -1   0 -43 229.742 136.101  73
  -1   0 -43 234.456 136.606  10
  -1   0 -43 31.3726 84.2966  18
  -1   0 -44-88.1001 100.560  10
  -1   0 -44-88.7145 105.917  18
  -1   0 -45 1643.69 248.283  10
  -1   0 -46-51.1541 49.5263  10
   1  -1 -46 239.408 99.5460  10
   1   1 -46 246.935 102.182  73
   1   1 -46 291.616 99.8807  10
   1   1 -45 564.585 152.555  10
   1  -1 -45 641.929 185.089  10
   1  -1 -44 112.763 116.488  73
   1  -1 -44 85.5606 103.340  10
   1   1 -44 0.31471 109.926  10
   1  -1 -43 245.933 143.212  10
   1   1 -43 485.616 195.058  10
   1   1 -43 237.759 108.513  62
   1   1 -42 49.9003 140.230  10
   1   1 -42 183.188 128.801  51
   1   1 -42 35.8716 73.8145  62
   1  -1 -42 217.009 161.455  10
   1   1 -42 225.535 110.550  18
   1  -1 -41 1103.69 312.008  10
   1  -1 -41 1033.96 275.064  18
   1   1 -41 978.203 277.048  39
   1   1 -41 984.282 258.904  62
   1  -1 -41 1240.48 271.837  62
   1   1 -41 692.102 224.664  18
   1   1 -41 1504.05 351.849  10
   1   1 -41 1182.06 325.343  51
   1   1 -40 333.181 197.254  10
   1  -1 -40 346.165 196.528  10
   1   1 -40 509.218 211.092  62
   1  -1 -40 116.253 118.204  18
   1   1 -40 863.137 306.750  51
   1   1 -40 359.894 181.146  39
   1   1 -40 622.460 228.581  18
   1   1 -40 496.790 244.606  16
   1  -1 -40 266.073 171.230  62
   1   1 -39 1466.46 383.973  16
   1   1 -39 1572.05 383.373  10
   1   1 -39 1378.61 339.852  39
   1   1 -39 1900.11 397.363  18
   1  -1 -39 1152.80 314.211  18
   1  -1 -39 1592.30 327.461  62
   1   1 -39 1470.82 342.195  62
   1  -1 -39 1752.39 399.775  10
   1   1 -39 885.067 279.860  61
   1   1 -38 80.2698 111.384  18
   1   1 -38 108.371 98.0197  61
   1  -1 -38 305.350 217.124  39
   1  -1 -38 119.474 155.055  10
   1   1 -38 142.003 122.669  39
   1  -1 -38-112.177 127.295  18
   1  -1 -38 25.2506 135.298  16
   1   1 -38 375.713 233.473  28
   1   1 -38 414.186 204.480  62
   1   1 -38-80.3903 130.368  16
   1   1 -38 260.705 198.546  10
   1  -1 -38-56.5652 111.825  62
   1   1 -37 968.871 390.423  40
   1   1 -37 1172.29 323.912  18
   1   1 -37 1217.50 381.263  16
   1  -1 -37 1232.55 324.347  39
   1  -1 -37 995.205 361.850  61
   1   1 -37 1606.18 406.257  10
   1  -1 -37 1479.78 372.428  62
   1   1 -37 1374.42 364.566  39
   1  -1 -37 1081.99 318.264  18
   1   1 -37 1281.77 375.442  28
   1  -1 -37 1282.42 410.516  16
   1   1 -37 843.777 367.548  61
   1  -1 -37 1163.64 354.949  10
   1   1 -36 239.169 176.606  39
   1  -1 -36 311.490 228.412  16
   1   1 -36 372.075 198.813  61
   1  -1 -36 387.370 240.864  10
   1  -1 -36 487.428 242.276  18
   1   1 -36 640.549 321.496  16
   1  -1 -36 337.704 176.767  62
   1  -1 -36 389.793 199.616  61
   1  -1 -36 576.099 266.268  39
   1  -1 -36 313.784 235.729  40
   1   1 -36 266.969 167.154  18
   1   1 -36 398.881 265.405  40
   1   1 -36 486.687 282.495  10
   1   1 -36 610.538 303.183  28
   1   1 -35 2830.83 568.297  28
   1   1 -35 2327.57 484.181  10
   1  -1 -35 2429.93 480.179  62
   1   1 -35 2307.78 542.349  40
   1  -1 -35 2871.69 543.169  10
   1   1 -35 2512.42 456.888  61
   1   1 -35 3046.53 532.180  39
   1  -1 -35 1797.97 423.046  61
   1  -1 -35 2794.35 596.209  16
   1  -1 -35 2052.39 520.907  40
   1   1 -35 3131.12 584.542  16
   1  -1 -35 2548.66 476.363  39
   1   1 -35 2390.42 466.527  18
   1  -1 -35 3149.34 556.320  18
   1   1 -34 7681.78 915.544  16
   1  -1 -34 6453.01 679.822  55
   1   1 -34 6642.74 812.363  39
   1  -1 -34 7748.69 968.946  16
   1  -1 -34 6169.69 757.698  61
   1   1 -34 7816.66 940.139  40
   1   1 -34 7873.72 804.074  61
   1  -1 -34 6145.21 775.995  62
   1   1 -34 5875.33 732.908  18
   1   1 -34 6919.92 851.188  10
   1  -1 -34 7218.47 893.526  28
   1   1 -34 8067.53 932.036  28
   1  -1 -34 8016.85 914.031  10
   1  -1 -34 6540.39 770.735  39
   1  -1 -34 7008.72 903.370  40
   1  -1 -34 6849.92 806.139  18
   1  -1 -33 1762.06 368.635  55
   1  -1 -33 2189.84 549.730  40
   1  -1 -33 1913.70 436.319  23
   1   1 -33 1900.70 441.437  39
   1  -1 -33 1586.44 381.790  61
   1  -1 -33 2335.34 494.403  10
   1   1 -33 1832.44 451.018  28
   1   1 -33 2296.68 480.392  10
   1   1 -33 1727.97 494.440  40
   1   1 -33 2338.16 463.380  61
   1  -1 -33 1772.87 413.861  18
   1  -1 -33 2322.91 498.311  28
   1  -1 -33 1775.93 404.640  39
   1   1 -33 2060.21 436.310  18
   1  -1 -33 1928.37 484.210  16
   1   1 -32 4588.32 688.620  10
   1  -1 -32 4819.72 626.154  61
   1   1 -32 4493.73 672.821  23
   1  -1 -32 3992.61 618.032  18
   1   1 -32 4545.87 737.587  40
  -1  -1  32 4635.49 674.166   4
  -1   1  32 3677.64 598.712   4
   1  -1 -32 5280.86 763.183  28
   1   1 -32 4370.18 632.001  61
   1  -1 -32 4971.87 672.803  39
   1  -1 -32 5195.39 723.253  23
   1  -1 -32 4515.91 680.867  10
   1   1 -32 4350.76 667.605  50
   1  -1 -32 4898.09 782.335  40
   1   1 -32 3733.10 592.551  18
   1   1 -32 4754.63 627.818  17
   1  -1 -32 4253.09 564.525  55
   1   1 -32 4526.39 696.188  28
   1  -1 -32 5095.33 749.354  16
   1   1 -32 4603.13 651.165  39
   1   1 -31-21.4083 94.7564  18
   1   1 -31 143.469 163.403  28
   1   1 -31 213.769 175.742  39
  -1   1  31 217.544 196.865   4
   1  -1 -31 506.720 186.894  55
   1   1 -31 10.5408 121.265  61
   1  -1 -31 266.502 138.854  39
   1  -1 -31-67.6364 206.821  23
   1   1 -31 161.321 176.478  23
   1   1 -31 443.979 240.747  50
  -1  -1  31 239.892 162.607   4
   1  -1 -31 469.223 219.795  18
   1  -1 -31 289.186 210.511  61
   1  -1 -31 385.341 248.213  28
   1   1 -31 33.1594 120.164  17
   1  -1 -31 531.768 303.243  16
   1   1 -31 49.4689 164.987  40
   1  -1 -31 197.588 152.020  10
   1  -1 -31 483.864 294.309  40
   1  -1 -30-74.9292 139.215  18
   1  -1 -30 273.846 194.369  28
   1   1 -30 101.768 177.851  23
   1  -1 -30 186.385 243.159  40
   1  -1 -30 0.84971 92.3088  55
  -1  -1  30 178.805 133.154   4
   1   1 -30 42.3425 125.555  18
   1   1 -30-39.0829 183.168  28
   1  -1 -30 43.4653 85.7452  61
   1  -1 -30-49.7383 155.246  23
   1  -1 -30 49.2677 174.664  39
   1   1 -30 233.433 179.157  17
   1  -1 -30 95.4446 129.127  10
  -1   1  30 14.1070 112.731   4
   1   1 -30 173.931 150.126  61
   1   1 -30 186.687 199.275  50
   1   1 -30 422.907 282.732  39
   1  -1 -29 1045.36 297.213  28
   1   1 -29 1141.40 308.714  50
  -1  -1  29 834.389 283.745   4
   1   1 -29 1453.34 363.321  28
   1  -1 -29 979.038 311.559  39
   1  -1 -29 972.639 279.372  61
   1   1 -29 1247.40 341.341  39
   1  -1 -29 790.002 270.306  10
   1   1 -29 1027.03 292.920  61
   1   1 -29 925.106 281.553  17
  -1   1  29 1278.60 332.045   2
   1  -1 -29 836.648 301.830  18
   1  -1 -29 1005.45 302.554  23
   1   1 -29 803.867 277.804  18
  -1   1  29 707.060 279.059   4
   1   1 -29 954.631 330.768  23
  -1  -1  28 4604.48 594.283   4
  -1   1  28 3534.18 584.045   4
   1  -1 -28 5002.71 671.549  28
  -1   1  28 4801.46 636.923   2
   1   1 -28 5129.11 670.073  39
   1  -1 -28 5170.72 675.638  18
   1  -1 -28 4303.59 621.668  10
   1   1 -28 4994.53 672.235  23
   1   1 -28 4695.12 590.158  61
   1  -1 -28 4196.31 578.857  39
   1   1 -28 5972.75 743.851  28
   1  -1 -28 6225.44 669.785  61
  -1   1  27 3252.62 513.902   2
  -1  -1  27 3199.58 502.199   4
  -1   1  26 903.947 275.382   2
  -1  -1  26 1073.04 304.203   4
  -1   1  25 13248.4 983.794   2
  -1  -1  25 12956.6 942.914   4
  -1  -1  25 13615.9 1012.07   2
   1   1 -24 3774.35 447.585   3
  -1  -1  24 2694.76 442.150   2
  -1   1  24 3423.42 492.225   2
  -1  -1  24 2613.83 432.492   4
  -1   1  23 4062.12 514.458   2
  -1  -1  23 4189.75 534.346   2
   1   1 -23 5252.95 502.957   3
  -1  -1  22 8643.33 733.111   2
   1   1 -22 9123.61 636.030   3
  -1   1  22 8856.06 724.723   2
   1   1 -21 2608.36 331.088   3
  -1   1  21 2267.85 358.201   2
   1  -1 -21 2353.17 269.837   8
  -1  -1  21 2211.29 361.583   2
   1  -1 -20 1938.72 226.000   3
   1   1 -20 1616.81 262.367   3
   1   1 -20 1930.95 221.265   8
  -1   1  20 1821.42 309.651   2
  -1  -1  20 1573.09 297.375   2
   1  -1 -20 1868.51 240.557   8
   1  -1 -19 11178.4 554.757   3
  -1   1  19 8760.57 652.716   2
   1  -1 -19 10374.8 509.250   8
   1   1 -19 8691.41 449.829   8
   1   1 -19 10198.3 612.748   3
  -1  -1  19 8822.03 667.518   2
   1   1 -18 10036.5 581.348   3
   1   1 -18 7949.82 440.890   8
  -1   1  18 9131.90 639.808   2
  -1  -1  18 8618.14 640.110   2
   1  -1 -18 11098.4 520.310   3
   1   1 -18 8748.12 481.083   5
   1  -1 -18 9530.62 483.356   8
   1  -1 -17 9660.15 484.575   8
   1  -1 -17 11628.6 509.382   3
   1   1 -17 9829.94 561.965   3
  -1   1  17 10327.0 647.960   2
  -1  -1  17 10079.8 659.344   2
   1   1 -17 9401.80 480.138   5
   1   1 -16 8539.96 445.148   5
  -1  -1  16 9481.12 618.211   2
   1  -1 -16 10006.2 451.609   3
   1  -1 -16 8712.99 438.775   8
   1   1 -16 8625.32 520.784   3
   1  -1 -15 12290.6 495.895   8
  -1  -1  15 13395.0 701.364   2
   1  -1 -15 13644.7 494.072   3
   1   1 -15 12188.9 522.504   5
  -1  -1  14 54324.4 1355.65   2
   1   1 -14 53286.4 1058.62   5
   1  -1 -14 52087.6 1001.78   8
   1  -1 -13 53945.3 732.330   5
   1  -1 -13 57201.9 930.899   3
   1  -1 -13 54552.1 994.296   8
   1   1 -13 54753.9 1050.80   5
   1  -1 -12 23258.3 630.190   8
   1  -1 -12 24365.2 567.122   3
  -1  -1  12 25462.7 843.053   2
   1   1 -12 23755.3 682.761   5
   1  -1 -12 23652.1 474.659   5
  -1  -1  11 6847.23 429.639   2
   1   1 -11 5749.78 333.510   5
   1  -1 -11 6829.61 245.465   5
   1  -1 -11 6738.89 324.525   8
   1   1 -10 25348.4 670.560   5
   1  -1 -10 26138.9 475.716   5
  -1  -1  10 25838.7 780.145   2
   1   1  -9 985.094 128.752   5
   1  -1  -9 965.190 89.6626   5
  -1  -1   9 1150.37 160.826   2
   1  -1  -9 867.649 115.235   8
  -1  -1   8 10962.5 467.340   2
   1  -1  -8 10855.7 267.500   5
   1   1  -8 10918.1 390.211   5
  -1  -1   7 845.850 134.421   2
   1  -1  -7 859.624 72.3508   5
   1   1  -7 559.593 89.9503   5
   1   1  -6 813.516 105.190   5
   1  -1  -6 748.210 67.1721   5
  -1  -1   6 904.154 121.864   2
  -1  -1   5 150.521 49.8527   2
   1  -1  -5 212.724 37.3664   5
   1   1  -5 106.719 41.0135   5
   1  -1  -4 205.083 42.5407   6
   1   1  -4 104.845 44.0222   5
  -1  -1   4 152.819 45.4517   2
  -1   1   4 236.704 103.490   1
  -1   1   3 304.358 42.1499   3
  -1  -1   3 279.678 53.3471   2
  -1   1   3 342.472 90.1784   1
   1   1  -3 238.156 52.1110   5
   1  -1  -3 285.830 51.3329   6
   1   1  -2 2365.18 144.927   5
  -1   1   2 2502.84 210.785   1
  -1   1   2 2491.32 117.123   3
  -1  -1   2 2615.94 137.053   2
   1  -1  -2 2059.60 149.906   4
   1   1  -1 659.994 72.9868   6
  -1   1   1 576.829 60.0987   3
   1  -1  -1 674.178 80.4510   4
   1   1  -1 620.993 74.3302   5
  -1   1   1 442.864 89.4953   1
  -1  -1   1 668.422 61.3781   2
   1   1   0 1297.65 105.767   5
  -1   1   0 1244.93 134.226   1
  -1   1   0 1288.03 93.9493   3
   1   1   0 1329.84 105.428   7
  -1  -1   0 1203.54 65.3195   2
   1  -1   0 1194.17 103.541   4
   1   1   0 1119.35 97.8304   6
  -1   1  -1 5355.05 258.911   1
   1   1   1 6678.16 232.450   7
   1  -1   1 6513.54 244.034   4
   1  -1   1 6042.01 176.585   8
  -1   1  -1 6303.18 223.643   3
  -1  -1  -1 5134.12 239.770   3
   1   1   1 5185.90 119.674   4
  -1   1  -2 1714.93 134.794   1
   1  -1   2 1769.22 85.1097   8
   1   1   2 1590.15 124.061   7
  -1   1  -2 1966.80 138.064   3
   1  -1   2 1636.26 128.838   4
  -1  -1  -2 1461.88 131.023   3
   1   1   3 1104.11 91.3241   4
  -1   1  -3 1414.22 134.104   3
   1  -1   3 1289.49 130.756   4
   1  -1   3 1184.75 62.5848   8
   1   1   4 13067.1 238.594   2
   1  -1   4 11973.1 411.516   4
   1   1   4 13775.3 341.867   4
   1  -1   4 11552.8 162.823   8
  -1   1  -4 14694.4 441.833   3
  -1  -1  -4 12156.8 359.385   3
   1   1   5 889.628 74.5081   2
  -1   1  -5 1099.67 137.503   3
   1   1   5 750.528 103.360   4
  -1  -1  -5 1003.04 98.5094   8
   1  -1   5 1113.32 138.568   4
  -1  -1  -5 823.792 102.891   3
  -1  -1  -6 349.038 64.5930   8
  -1   1  -6 404.022 100.037   3
   1   1   6 305.315 55.8973   2
  -1  -1  -6 229.203 61.8321   3
   1  -1   6 207.731 70.3076   4
  -1  -1  -7 493.166 81.2547   3
  -1   1  -7 637.762 120.918   3
   1   1   7 574.764 79.3747   2
   1  -1   7 614.656 122.819   4
  -1  -1  -7 501.943 75.9675   8
   1   1   8 4257.18 235.057   2
  -1  -1  -8 3919.67 200.773   8
  -1  -1  -8 4331.61 246.414   3
   1  -1   8 4428.34 307.111   4
   1   1   9 2438.77 196.624   2
   1   1   9 2101.39 180.830   1
  -1   1  -9 2292.39 243.316   3
   1  -1   9 2297.40 234.831   4
  -1  -1  -9 2291.49 158.179   8
  -1  -1  -9 2093.76 184.938   3
  -1   1 -10 53230.6 1141.17   3
   1   1  10 38683.1 791.214   1
  -1  -1 -10 42442.0 860.047   3
   1   1  10 44812.3 875.289   2
  -1  -1 -10 41405.1 682.320   8
   1  -1  10 48576.0 1086.26   4
   1  -1  11 16650.0 666.552   4
   1   1  11 16690.3 578.389   2
  -1  -1 -11 14917.9 529.589   3
  -1  -1 -11 15146.5 420.187   8
   1   1  11 13562.6 499.124   1
  -1   1 -11 18277.5 692.740   3
   1   1  12 826.632 139.568   1
   1   1  12 962.897 154.511   2
   1  -1  12 1105.73 195.548   4
  -1  -1 -12 793.173 140.109   3
  -1  -1 -12 911.994 108.500   8
  -1   1 -12 1265.00 204.627   3
  -1  -1 -13 4475.89 318.974   3
   1   1  13 5099.13 363.976   2
   1  -1  13 5319.03 414.674   4
  -1  -1 -13 4703.27 245.537   8
  -1  -1 -14 39129.7 712.775   8
  -1  -1 -14 40821.7 987.498   3
   1   1  14 43371.9 1108.60   2
   1  -1  14 44525.0 1226.89   4
  -1   1 -14 45548.2 1195.36   3
  -1  -1 -15 10879.2 376.886   8
  -1  -1 -15 12054.5 550.160   3
   1  -1  15 13228.9 698.567   4
  -1   1 -15 13468.1 675.344   3
   1   1  15 11302.1 595.211   2
  -1   1 -16 14219.9 721.266   3
  -1  -1 -16 12328.8 582.301   3
   1   1  16 12669.2 657.376   2
   1   1  16 12792.9 693.967   4
   1  -1  16 12582.3 712.825   4
  -1   1 -17 10067.6 633.693   3
   1  -1  17 8929.76 623.849   4
  -1  -1 -17 8890.82 508.189   3
   1   1  17 8460.93 561.408   2
   1   1  17 8805.80 604.672   4
   1   1  18 19660.4 926.543   4
  -1  -1 -18 19792.6 783.798   3
   1   1  18 20100.0 899.103   2
  -1   1 -18 20884.0 911.043   3
   1  -1  18 21597.4 990.879   4
   1  -1  19 8851.07 660.436   4
   1   1  19 8285.25 629.981   4
  -1  -1 -19 8778.34 544.848   3
   1   1  19 9299.99 637.279   2
  -1   1 -19 8837.48 618.600   3
  -1  -1 -20 2539.29 302.664   3
   1  -1  20 2700.99 374.754   4
  -1   1 -20 2566.90 356.069   3
   1   1  20 2441.44 341.625   2
   1   1  20 2351.21 353.555   4
   1   1  21 15615.0 918.189   4
   1  -1  21 16513.8 953.852   4
  -1   1 -21 16300.4 882.317   3
  -1  -1 -21 16052.1 783.376   3
   1   1  22 991.319 261.541   4
  -1  -1 -22 881.993 192.145   3
   1  -1  22 977.543 226.133   4
  -1   1 -22 1172.76 266.136   3
  -1   1 -23 454.996 164.732   3
   1  -1  23 629.935 209.185   4
   1   1  23 499.462 188.656   4
  -1  -1 -23 470.600 132.973   3
   1  -1  24-34.7949 174.765   4
   1   1  24 277.786 149.537   4
  -1   1 -24 103.934 105.968   3
  -1   1 -25 922.061 236.195   3
   1  -1  25 662.350 168.688   4
   1   1  25 623.854 240.975   4
   1   1  26 1908.67 362.935   4
   1  -1  26 2053.72 374.635   4
  -1   1 -26 2487.11 398.371   3
  -1  -1 -27-120.046 149.137  34
  -1  -1 -27 208.175 223.856  40
  -1   1 -27 266.152 204.539  40
  -1   1 -27 110.087 177.354  19
  -1   1 -27 418.771 180.295  34
   1  -1  27 34.6688 143.843   4
   1   1  27 5.04635 95.4509   4
  -1   1 -27 151.318 91.7333   3
  -1   1 -27 71.7318 126.093  23
  -1   1 -28 152.572 141.467  19
  -1   1 -28 20.3333 128.502  34
  -1   1 -28 193.477 112.703  50
  -1  -1 -28 361.925 235.787  28
  -1  -1 -28-157.845 150.930  40
  -1  -1 -28 115.215 118.426  23
  -1   1 -28 456.641 300.403  40
   1   1  28 204.867 93.5349   4
  -1   1 -28 318.981 134.181  28
  -1   1 -28 198.930 131.907  23
   1  -1  28 75.9603 114.239   4
  -1   1 -28 157.737 154.705  16
  -1  -1 -29 228.146 217.802  28
   1   1  29-192.332 195.822   4
  -1  -1 -29 76.8073 114.031  39
  -1   1 -29 232.420 151.490  40
  -1  -1 -29-169.999 204.895  23
  -1   1 -29 239.644 134.187  23
  -1   1 -29 114.486 130.069  34
  -1   1 -29 265.818 182.304  28
  -1   1 -29 62.9961 102.662  50
  -1   1 -29 346.602 240.631  19
  -1   1 -29 98.7739 127.545  16
  -1  -1 -29 91.9369 146.657  40
   1  -1  29 353.893 196.839   4
  -1   1 -30 1657.28 417.781  50
  -1  -1 -30 1540.65 387.688  40
   1  -1  30 1384.19 367.155   4
  -1   1 -30 1770.47 408.083  16
  -1   1 -30 891.119 283.647  34
  -1   1 -30 876.578 338.830  23
  -1   1 -30 1368.71 386.464  28
  -1  -1 -30 1302.64 325.644  39
  -1  -1 -30 1896.59 449.229  28
  -1   1 -30 1819.48 467.173  40
   1   1  30 713.008 247.357   4
  -1  -1 -30 1631.83 377.475  23
  -1   1 -30 1464.34 389.758  19
  -1  -1 -31 259.451 226.967  40
  -1   1 -31-74.3356 156.797  50
  -1   1 -31 294.931 207.592  28
  -1  -1 -31 310.437 231.748  23
  -1  -1 -31 95.3907 140.813  39
  -1   1 -31-60.8813 138.215  23
   1  -1  31 95.5342 101.682   4
  -1   1 -31-142.630 166.456  40
  -1  -1 -31 109.436 111.214  28
  -1   1 -32 2690.31 537.771  40
  -1   1 -32 2031.03 418.769  50
  -1   1 -32 2218.61 466.501  39
  -1  -1 -32 2418.67 481.657  28
  -1   1 -32 2013.39 465.549  23
  -1  -1 -32 2869.45 546.230  40
  -1  -1 -32 1811.73 372.141  39
  -1  -1 -32 1676.32 435.264  23
  -1   1 -32 2118.31 466.950  28
  -1   1 -33 626.209 244.845  39
  -1   1 -33 1132.04 343.915  40
  -1  -1 -33 1137.47 342.206  28
  -1   1 -33 1212.89 353.457  50
  -1  -1 -33 393.987 237.451  23
  -1  -1 -33 528.436 203.907  39
  -1  -1 -33 751.667 297.720  10
  -1   1 -33 780.539 293.147  23
  -1   1 -33 1236.92 387.353  28
  -1   1 -34 6881.26 778.627  39
  -1  -1 -34 6380.72 804.016  23
  -1   1 -34 8361.89 913.020  28
  -1   1 -34 7468.91 846.379  23
  -1  -1 -34 7883.72 870.345  10
  -1  -1 -34 7198.58 740.556  39
  -1  -1 -35 4244.42 631.905  18
  -1  -1 -35 3714.88 611.141  23
  -1   1 -35 3373.41 545.257  39
  -1   1 -35 4331.83 670.801  28
  -1  -1 -35 4226.42 644.699  10
  -1   1 -35 3848.68 568.553  50
  -1  -1 -35 3905.85 554.029  39
  -1   1 -35 3721.45 596.885  23
  -1  -1 -36 2658.41 514.095  18
  -1   1 -36 3185.35 561.066  28
  -1   1 -36 3263.21 519.119  39
  -1  -1 -36 2599.58 504.070  23
  -1   1 -36 2609.57 499.845  18
  -1   1 -36 2487.25 443.530  50
  -1  -1 -36 2919.51 548.693  10
  -1   1 -36 3067.59 546.176  23
  -1   1 -37 3345.76 517.154  39
  -1  -1 -37 3742.31 586.966  23
  -1   1 -37 3191.50 523.717  18
  -1   1 -37 3354.30 573.496  23
  -1   1 -37 3203.24 485.756  50
  -1  -1 -37 3279.39 558.602  10
  -1   1 -37 3241.48 559.934  28
  -1  -1 -37 3747.31 616.872  40
  -1  -1 -37 3853.09 637.246  16
  -1  -1 -37 3648.95 565.317  18
  -1   1 -37 3647.57 574.193  10
  -1  -1 -38 239.792 205.408  23
  -1   1 -38 181.608 103.837  39
  -1  -1 -38 213.003 186.057  10
  -1   1 -38 291.990 180.792  10
  -1  -1 -38 405.311 202.041  40
  -1   1 -38 336.885 219.669  23
  -1   1 -38 424.086 259.085  18
  -1  -1 -38 339.946 158.228  18
  -1  -1 -38 128.639 221.953  16
  -1   1 -38-145.050 209.212  40
  -1   1 -39 335.366 145.573  39
  -1  -1 -39 123.574 149.906  18
  -1   1 -39 184.760 140.895  18
  -1   1 -39 72.1940 159.174  40
  -1   1 -39 408.800 200.533  16
  -1  -1 -39 46.0569 122.283  10
  -1   1 -39 126.296 164.433  10
  -1  -1 -39 382.819 230.287  40
  -1  -1 -39 290.942 233.674  16
  -1   1 -40 88.2871 146.944  40
  -1   1 -40 158.160 131.939  18
  -1  -1 -40-57.5182 151.249  40
  -1  -1 -40 154.457 160.864  18
  -1   1 -40 91.3437 132.787  16
  -1   1 -40 145.878 84.8928  39
  -1  -1 -40 182.250 141.118  10
  -1  -1 -40 5.59421 164.347  16
  -1   1 -40 155.439 141.074  10
  -1   1 -41 164.331 99.0980  39
  -1   1 -41 93.6419 124.632  16
  -1   1 -41-0.76234 110.518  18
  -1   1 -41-79.9704 183.200  40
  -1   1 -41 66.7427 162.442  10
  -1  -1 -41 58.0246 163.334  18
  -1  -1 -41 29.8825 148.841  16
  -1  -1 -41-189.854 205.542  40
  -1  -1 -41-35.4429 114.505  10
  -1  -1 -42 1957.62 340.690  10
  -1  -1 -42 2271.47 365.104  73
  -1   1 -42 2241.40 376.841  10
  -1   1 -42 1407.91 312.802  16
  -1   1 -42 2109.77 349.133  18
  -1  -1 -42 2197.38 362.989  18
  -1   1 -43 335.696 136.811  18
  -1  -1 -43 198.866 92.7911  10
  -1  -1 -43 271.918 158.664  18
  -1   1 -43 410.579 162.239  10
  -1   1 -43 181.381 162.832  16
  -1   1 -44 121.532 68.5479  10
  -1   1 -44 205.396 108.702  73
  -1  -1 -44 23.6892 80.2897  18
  -1   1 -44-188.103 129.376  18
  -1  -1 -44-47.2207 81.8832  10
  -1   1 -45 440.051 132.774  10
  -1  -1 -45 405.330 116.650  10
  -1   1 -46 177.539 73.0405  10
   1   2 -46-34.9805 56.2669  73
   1   2 -46 186.670 74.7718  10
   1  -2 -46 167.686 80.4193  10
   1   2 -45 355.257 144.808  10
   1  -2 -45 346.283 137.943  10
   1   2 -44 1359.01 218.823  62
   1  -2 -44 1708.33 308.787  10
   1   2 -44 1147.05 239.926  51
   1  -2 -43 15.2048 89.9446  10
   1   2 -43-9.03070 97.9588  62
   1   2 -43-89.0982 125.218  10
   1   2 -43-163.744 118.743  51
   1  -2 -43 28.0348 162.463  73
   1   2 -42 458.700 185.626  18
   1   2 -42 1027.70 289.364  51
   1  -2 -42 839.493 273.908  10
   1   2 -42 656.635 222.038  10
   1   2 -42 457.456 163.416  39
   1   2 -42 1261.51 288.121  62
   1   2 -41 931.149 258.258  39
   1   2 -41 1040.92 264.928  62
   1  -2 -41 1049.07 292.351  10
   1  -2 -41 810.585 270.231  18
   1   2 -41 888.401 269.410  10
   1   2 -41 861.175 236.657  18
   1   2 -41 1411.31 365.516  51
   1  -2 -40 62.6876 90.0330  62
   1   2 -40 124.536 135.091  51
   1  -2 -40 61.0818 185.283  18
   1   2 -40 186.899 129.208  61
   1   2 -40 144.174 144.827  16
   1   2 -40 326.857 191.528  10
   1   2 -40 341.584 146.841  62
   1   2 -40 159.478 127.811  39
   1  -2 -40 238.853 177.811  10
   1   2 -40 249.956 132.087  18
   1   2 -39 66.5099 120.535  16
   1   2 -39 454.344 244.901  28
   1   2 -39 328.368 178.842  18
   1   2 -39 306.315 199.765  62
   1  -2 -39 615.978 286.881  10
   1   2 -39 530.207 230.889  10
   1  -2 -39 254.127 187.120  18
   1  -2 -39 406.427 158.515  62
   1   2 -39 584.418 249.882  39
   1   2 -39 405.635 175.194  61
   1  -2 -38 123.328 132.754  62
   1   2 -38-63.1905 166.315  40
   1   2 -38 163.066 223.810  28
   1   2 -38 114.329 186.651  10
   1  -2 -38 63.3816 144.605  10
   1   2 -38-87.2971 114.100  61
   1  -2 -38-2.65291 122.754  18
   1   2 -38 20.0801 148.919  18
   1   2 -38 288.555 226.671  39
   1   2 -38 18.1612 140.050  16
   1  -2 -37 1201.80 328.282  18
   1  -2 -37 644.392 298.237  16
   1  -2 -37 1207.24 309.531  62
   1   2 -37 1167.93 345.753  39
   1   2 -37 960.646 319.776  16
   1   2 -37 1035.90 342.874  28
   1  -2 -37 902.817 309.133  10
   1   2 -37 746.407 266.647  61
   1   2 -37 787.720 295.803  40
   1   2 -37 1036.25 343.050  10
   1   2 -37 1085.50 319.669  18
   1  -2 -36 2356.67 488.739  10
   1   2 -36 2619.64 480.235  18
   1  -2 -36 1944.06 380.414  62
   1   2 -36 1828.62 442.046  28
   1   2 -36 1794.61 469.695  40
   1   2 -36 1934.02 435.109  39
   1  -2 -36 1962.33 425.613  39
   1   2 -36 1856.87 382.790  61
   1   2 -36 1994.24 460.284  10
   1  -2 -36 3090.81 571.797  18
   1   2 -36 2224.43 477.506  16
   1   2 -35 64.4232 183.509  16
   1  -2 -35-156.467 147.568  16
   1   2 -35 147.965 125.694  39
   1  -2 -35-9.99521 163.261  39
   1  -2 -35 342.667 232.718  62
   1  -2 -35 133.449 158.266  61
   1  -2 -35 18.3749 205.397  40
   1  -2 -35-14.1952 72.9168  55
   1   2 -35 97.4962 167.416  10
   1  -2 -35 340.628 180.133  18
   1   2 -35-38.3031 112.324  18
   1   2 -35-83.9502 176.265  28
   1   2 -35-240.949 242.667  40
   1   2 -35 30.7541 136.791  61
   1  -2 -35 209.631 183.760  10
   1  -2 -34 1139.81 351.022  10
   1  -2 -34 1193.36 420.817  16
   1   2 -34 1033.46 286.299  61
   1   2 -34 1247.27 363.914  10
   1   2 -34 1793.08 473.573  40
   1  -2 -34 1590.94 363.099  55
   1  -2 -34 1268.02 338.797  18
   1   2 -34 1251.79 387.810  17
   1  -2 -34 1778.47 406.747  62
   1   2 -34 990.776 314.954  18
   1   2 -34 1212.47 320.419  39
   1  -2 -34 1324.10 363.853  39
   1   2 -34 1072.96 347.795  28
   1  -2 -34 1400.90 372.337  61
   1  -2 -34 1191.36 407.874  40
   1   2 -33 5973.10 699.557  61
   1   2 -33 5427.90 689.118  18
   1   2 -33 6171.41 833.486  40
   1  -2 -33 6324.58 892.478  40
   1  -2 -33 7694.92 935.915  16
   1  -2 -33 5913.84 728.182  39
   1  -2 -33 6935.17 840.688  10
   1   2 -33 5004.75 667.839  17
   1   2 -33 5495.52 747.820  50
   1   2 -33 6064.76 777.108  39
   1  -2 -33 6241.02 667.662  55
   1  -2 -33 5550.51 705.944  62
   1   2 -33 5924.10 808.785  28
   1  -2 -33 7140.94 847.799  18
   1  -2 -33 5258.58 685.910  61
   1  -2 -32 4903.46 771.429  16
   1  -2 -32 4177.36 604.473  39
   1   2 -32 3582.72 624.158  23
   1   2 -32 4419.97 687.885  28
   1   2 -32 4004.86 632.323  50
   1  -2 -32 4585.28 668.874  23
   1   2 -32 4268.93 614.688  17
   1  -2 -32 4374.72 642.325  18
   1   2 -32 4187.99 656.412  39
   1  -2 -32 4353.86 573.364  55
   1  -2 -32 5038.75 712.953  10
   1  -2 -32 5126.85 789.828  40
   1  -2 -32 4577.22 620.957  62
   1   2 -32 3944.68 567.880  18
   1   2 -32 4706.16 634.855  61
   1  -2 -32 4738.49 620.121  61
   1   2 -32 3694.42 644.466  40
   1  -2 -31-20.8612 132.443  62
   1  -2 -31-26.3707 146.971  18
   1  -2 -31 12.4409 185.873  16
  -1   2  31 205.234 173.525   4
   1   2 -31 282.169 169.078  17
   1   2 -31 88.2267 145.759  61
   1   2 -31 99.8108 119.442  18
   1   2 -31 182.369 189.096  39
   1  -2 -31 169.265 153.090  40
   1   2 -31 209.402 215.666  28
   1  -2 -31 107.580 118.408  10
   1   2 -31 42.2868 193.963  40
   1  -2 -31 146.820 188.440  39
   1  -2 -31 26.4277 97.5783  61
   1  -2 -31 208.628 146.947  55
   1   2 -31 183.647 231.187  23
   1  -2 -31-52.8539 215.154  23
   1  -2 -31-23.7168 186.848  28
  -1   2  31 121.378 113.543   2
   1   2 -31 91.7737 140.848  50
  -1  -2  31 64.7686 115.113   4
   1   2 -30 905.788 328.177  23
   1   2 -30 502.070 234.995  39
   1   2 -30 597.781 232.664  61
  -1   2  30 584.570 242.965   2
   1  -2 -30 855.363 306.809  55
  -1  -2  30 579.266 209.926   4
   1  -2 -30 506.910 215.105  39
   1   2 -30 808.817 291.906  28
  -1   2  30 467.340 250.375   4
   1  -2 -30 811.270 248.456  61
   1   2 -30 898.955 332.745  50
   1   2 -30 332.042 186.001  18
   1  -2 -30 629.571 299.305  16
   1  -2 -30 692.771 288.211  18
   1  -2 -30 217.980 120.670  23
   1  -2 -30 1089.49 389.454  40
   1  -2 -30 624.830 256.399  28
   1   2 -30 446.787 201.779  19
   1  -2 -30 506.429 226.343  62
   1  -2 -30 790.575 309.847  10
   1   2 -30 537.235 229.733  17
   1   2 -29 10035.5 936.929  19
   1  -2 -29 9851.95 870.080  61
   1   2 -29 9281.77 930.401  23
   1  -2 -29 8701.21 880.139  23
   1  -2 -29 8470.41 880.390  10
   1  -2 -29 8786.57 954.361  16
   1  -2 -29 9261.61 987.657  40
   1  -2 -29 5168.58 719.771  55
  -1  -2  29 10339.5 922.328   4
   1   2 -29 9986.20 977.292  28
   1  -2 -29 8118.36 881.717  28
  -1   2  29 7039.13 774.806   4
   1  -2 -29 7678.51 799.669  39
   1   2 -29 7978.56 802.306  17
  -1   2  29 9718.16 928.695   2
   1  -2 -29 7925.80 846.963  18
   1  -2 -28 7778.86 790.984  39
   1   2 -28 8545.09 906.233  28
   1  -2 -28 6537.62 722.168  61
   1  -2 -28 7796.25 842.737  28
   1  -2 -28 8631.31 910.655  16
   1   2 -28 9040.07 900.478  23
   1   2 -28 8365.05 833.189  19
  -1   2  28 8970.96 874.940   2
   1  -2 -28 7825.74 836.992  10
  -1  -2  28 9040.40 856.515   4
   1  -2 -28 8695.97 863.204  18
   1  -2 -28 8878.52 948.092  40
  -1  -2  27 7277.41 744.140   4
  -1   2  27 7405.41 780.390   2
  -1  -2  26 2758.57 445.510   4
   1   2 -26 3597.61 489.923   3
  -1   2  26 2496.35 444.524   2
  -1  -2  25 2577.36 429.627   4
   1   2 -25 2981.75 429.130   3
  -1   2  25 1797.65 364.294   2
   1   2 -24 6091.09 589.475   3
  -1   2  24 5719.58 624.139   2
  -1  -2  24 4984.43 593.945   4
  -1  -2  23 701.090 248.391   4
   1   2 -23 666.792 186.803   3
  -1   2  23 466.052 198.627   2
   1  -2 -22 2096.06 268.583   8
  -1  -2  22 1984.48 361.394   4
   1   2 -22 2152.42 326.613   3
  -1   2  22 2028.42 347.774   2
  -1  -2  22 2303.63 391.537   2
  -1   2  21 910.883 238.104   2
  -1  -2  21 1246.58 276.839   2
   1  -2 -21 968.976 178.318   8
   1   2 -21 776.812 197.320   3
  -1  -2  21 825.029 214.091   4
   1   2 -20 58.2428 97.4866   3
   1  -2 -20 31.7332 63.1150   8
  -1  -2  20 254.470 168.608   2
  -1   2  20 76.7522 87.1123   2
  -1  -2  19 984.204 247.911   2
   1   2 -19 840.520 186.852   3
   1   2 -19 600.576 151.795   5
   1  -2 -19 936.830 161.247   8
   1  -2 -18 3522.68 303.996   8
   1   2 -18 3505.42 366.695   3
   1   2 -18 2977.65 313.529   5
  -1  -2  18 3404.20 420.569   2
   1  -2 -17 20092.6 705.193   8
   1   2 -17 18489.5 817.964   3
   1  -2 -17 20957.0 568.502   3
  -1  -2  17 18536.6 924.295   2
   1   2 -17 18584.9 743.586   5
   1  -2 -16 11948.8 540.539   8
   1   2 -16 11385.6 571.811   5
  -1  -2  16 12638.0 734.455   2
   1  -2 -16 13345.5 432.271   3
  -1  -2  15 62570.4 1563.98   2
   1  -2 -15 64573.3 1201.36   8
   1   2 -14 1244.09 184.481   5
   1  -2 -14 1358.43 184.447   8
   1  -2 -14 1402.63 128.976   3
  -1  -2  14 1189.95 229.194   2
  -1  -2  13 9746.48 574.353   2
   1   2 -13 9390.21 478.619   5
   1  -2 -13 10297.6 449.533   8
  -1  -2  12 2248.46 271.543   2
   1  -2 -12 2441.56 150.244   3
   1   2 -12 1668.90 197.440   5
   1  -2 -12 1879.55 195.315   8
   1  -2 -11 36831.2 808.033   8
  -1  -2  11 37726.0 1040.49   2
   1   2 -11 35956.7 898.323   5
  -1   2  11 38812.3 1265.27   1
  -1   2  10 1245.22 250.078   1
   1   2 -10 747.180 140.057   5
  -1  -2  10 853.485 169.862   2
   1  -2 -10 873.487 74.2145   3
   1  -2 -10 977.636 135.245   8
  -1   2   9 19203.5 861.972   1
   1  -2  -9 19378.5 544.790   8
  -1  -2   9 18917.1 673.841   2
   1  -2  -9 19879.4 304.366   3
   1   2  -9 18918.7 605.514   5
   1  -2  -8 1055.38 59.8419   3
   1   2  -8 1045.12 145.872   5
  -1  -2   8 1055.43 165.946   2
  -1   2   8 1080.73 226.037   1
   1  -2  -8 990.538 130.780   8
  -1  -2   7 1735.15 194.314   2
   1  -2  -7 1395.05 139.775   8
  -1   2   7 1602.30 251.912   1
   1   2  -7 1411.52 161.541   5
   1   2  -6 3528.32 234.634   5
  -1  -2   6 3789.51 261.421   2
   1  -2  -6 3713.75 116.283   5
  -1   2   6 3455.15 319.264   1
   1   2  -5 478.874 93.9472   5
  -1  -2   5 336.976 81.1713   2
  -1   2   5 520.543 136.806   1
   1   2  -4 2942.27 204.914   5
  -1   2   4 2409.22 89.8468   3
  -1   2   4 2287.97 287.864   1
   1  -2  -4 3438.95 158.013   6
  -1  -2   4 3036.65 209.334   2
   1   2  -3 187.017 65.0872   5
  -1   2   3 312.551 37.7346   3
  -1   2   3 362.443 112.488   1
  -1  -2   3 443.091 79.6394   2
   1  -2  -3 358.953 70.2800   4
  -1   2   2 182.329 32.4214   3
  -1   2   2 295.313 100.785   1
   1  -2  -2 226.012 57.4165   8
   1   2  -2 150.226 49.5811   5
   1  -2  -2 230.792 80.5900   4
   1   2  -1 1674.89 141.949   5
   1  -2  -1 1628.20 129.271   8
  -1  -2   1 1813.96 78.8413   4
  -1   2   1 2074.10 210.023   1
  -1   2   1 2106.62 118.906   3
   1  -2  -1 1989.98 160.782   4
   1   2   0 3061.50 184.164   5
  -1   2   0 3444.77 255.208   1
   1  -2   0 2953.26 191.955   4
   1  -2   0 3000.60 160.369   8
  -1   2  -1 1380.17 163.842   1
   1  -2   1 1463.03 135.920   4
   1  -2   1 1133.78 98.4511   8
  -1   2  -1 1609.44 132.040   3
   1   2   1 1192.67 122.578   5
   1   2   1 1363.79 103.334   6
  -1  -2  -2 123.211 52.7966   3
   1   2   2 95.5280 47.4978   5
   1  -2   2 104.790 48.6182   4
  -1   2  -2 82.6186 50.9319   1
  -1   2  -2 149.303 57.8828   3
   1   2   2 93.2178 30.0898   6
   1  -2   2 90.5431 34.8622   8
  -1   2  -3 1923.10 161.910   3
   1   2   3 1717.63 131.604   5
  -1  -2  -3 2091.29 187.561   8
  -1   2  -3 1696.43 165.647   1
   1  -2   3 1885.31 166.629   4
  -1  -2  -3 1340.28 149.165   3
   1  -2   3 1647.10 106.970   8
  -1  -2  -4 466.734 97.8274   8
   1  -2   4 564.553 106.821   4
  -1   2  -4 428.882 86.6908   3
  -1  -2  -4 366.706 78.5734   3
   1  -2   4 398.639 52.9237   8
  -1   2  -4 458.747 81.1577   1
   1  -2   5 525.304 107.566   4
  -1  -2  -5 524.557 102.457   8
  -1   2  -5 378.997 95.2386   3
   1  -2   5 352.605 53.3465   8
  -1  -2  -5 460.614 82.6437   3
  -1  -2  -6 745.794 105.912   3
   1  -2   6 744.737 130.008   4
   1  -2   6 533.994 65.1791   8
  -1  -2  -6 630.465 111.449   8
  -1   2  -6 846.146 147.579   3
   1  -2   7 2031.46 216.188   4
  -1   2  -7 1552.19 120.233   1
  -1  -2  -7 1813.44 159.764   3
  -1  -2  -7 1793.14 169.234   8
  -1  -2  -8 34291.7 691.172   3
  -1  -2  -8 32251.0 716.892   8
   1  -2   8 34275.2 879.735   4
  -1  -2  -9 4984.21 278.116   3
   1  -2   9 5038.40 362.049   4
  -1  -2  -9 5053.74 292.195   8
  -1   2  -9 5343.81 371.327   3
  -1  -2 -10 5363.35 296.512   3
  -1  -2 -10 5582.66 312.189   8
  -1   2 -10 5870.66 405.853   3
   1  -2  10 5847.84 397.792   4
   1   2  11 4895.39 378.920   1
  -1  -2 -11 4754.95 312.687   8
   1  -2  11 5613.38 399.889   4
   1   2  11 5329.41 314.053   2
  -1   2 -11 5900.96 426.417   3
  -1  -2 -11 5431.52 308.068   3
   1  -2  12 1192.21 202.621   4
   1   2  12 871.969 140.185   2
  -1   2 -12 1169.45 203.726   3
   1   2  12 1132.57 185.944   1
  -1  -2 -12 788.050 144.464   8
  -1  -2 -12 918.865 137.605   3
  -1   2 -13 2993.18 332.013   3
   1   2  13 2067.17 262.459   1
   1  -2  13 2404.47 285.769   4
   1   2  13 2773.32 258.387   2
  -1  -2 -13 2135.27 222.829   8
  -1  -2 -13 2569.07 229.468   3
   1  -2  14 22084.6 885.259   4
  -1  -2 -14 20088.9 656.960   3
   1   2  14 18527.1 770.691   1
  -1   2 -14 23710.8 942.877   3
  -1  -2 -14 18741.4 628.808   8
   1   2  14 20996.2 744.599   2
   1   2  15 7013.02 453.630   2
   1   2  15 6129.31 471.041   1
  -1  -2 -15 6737.38 395.724   3
  -1   2 -15 8154.26 578.477   3
   1  -2  15 7432.49 536.788   4
  -1  -2 -15 5827.68 366.128   8
   1   2  16 13327.0 663.582   2
   1  -2  16 13600.0 745.034   4
  -1  -2 -16 12832.3 563.716   3
  -1  -2 -16 12123.4 503.691   8
  -1  -2 -17 4480.03 350.028   3
   1   2  17 4731.70 416.456   2
   1  -2  17 4682.63 467.490   4
  -1   2 -17 5327.41 494.213   3
   1  -2  18 1864.25 304.962   4
   1   2  18 1605.85 253.314   2
  -1   2 -18 1974.80 315.227   3
  -1  -2 -18 1839.86 229.320   3
  -1   2 -19 2522.65 370.620   3
   1  -2  19 2220.76 340.499   4
  -1  -2 -19 1988.23 247.289   3
   1   2  19 2102.59 324.567   4
   1   2  19 1967.72 287.262   2
  -1   2 -20 12445.8 826.115   3
   1   2  20 10592.6 734.288   4
  -1  -2 -20 12265.8 629.075   3
   1   2  20 11549.7 719.829   2
   1  -2  20 11781.8 781.287   4
   1   2  21 10100.4 729.022   4
   1   2  21 10856.2 722.231   2
  -1  -2 -21 11273.8 619.449   3
   1  -2  21 11225.3 780.053   4
  -1   2 -21 11780.6 802.142   3
   1   2  22 3145.90 409.886   2
   1  -2  22 2229.36 351.922   4
  -1   2 -22 2486.22 380.857   3
   1   2  22 2208.32 364.346   4
   1   2  23 525.759 191.355   4
  -1   2 -23 1050.60 278.425   3
   1  -2  23 777.329 227.341   4
  -1   2 -24 9082.51 754.086   3
   1   2  24 7203.05 683.057   4
   1  -2  24 8123.98 733.914   4
  -1   2 -25 5382.25 598.183   3
   1   2  25 3896.69 551.862   4
   1  -2  25 5288.78 606.204   4
  -1   2 -26 1251.17 298.362   3
   1  -2  26 1073.03 282.285   4
   1   2  26 627.920 255.777   4
  -1   2 -27 964.651 315.042  28
  -1  -2 -27 707.294 278.699  28
  -1   2 -27 862.835 278.403  34
  -1   2 -27 1181.54 310.861  15
  -1   2 -27 1094.22 314.535  50
  -1   2 -27 894.114 273.132  19
  -1   2 -27 1234.66 346.694  23
  -1   2 -27 1481.38 377.108  40
   1   2  27 967.957 295.502   4
  -1   2 -27 1054.94 288.813  14
  -1  -2 -27 1135.71 309.063  40
  -1   2 -27 1230.72 295.139   3
   1  -2  27 1465.80 337.828   4
  -1  -2 -28 344.693 186.624  28
  -1   2 -28 150.278 153.317  34
  -1  -2 -28 484.552 299.942  23
  -1   2 -28 269.556 106.794  40
  -1   2 -28 370.383 180.784  50
  -1   2 -28 500.643 235.946  28
  -1  -2 -28 471.468 220.733  40
  -1   2 -28 929.463 282.428   3
  -1   2 -28 179.765 169.152  23
   1   2  28 192.162 116.874   4
  -1   2 -28 295.688 159.901  19
   1  -2  28 470.648 214.401   4
  -1   2 -29 765.904 258.376  40
  -1   2 -29 631.619 312.047  23
  -1   2 -29 743.480 254.644  50
  -1   2 -29 1106.23 358.110  19
  -1  -2 -29 731.820 284.338  23
   1   2  29 436.743 140.481   4
  -1  -2 -29 889.120 326.941  28
   1  -2  29 1153.99 338.506   4
  -1   2 -29 762.532 262.327  34
  -1   2 -29 1013.70 342.346  28
  -1  -2 -29 1171.39 332.826  40
  -1  -2 -30 1489.50 417.234  28
  -1   2 -30 1812.71 406.514  50
  -1   2 -30 2344.07 482.121  16
  -1   2 -30 1525.62 375.782  40
  -1   2 -30 1304.46 372.795  34
  -1  -2 -30 1984.58 439.099  40
   1   2  30 1878.76 370.919   4
  -1   2 -30 1894.40 434.031  23
  -1   2 -30 1378.57 357.470  19
  -1  -2 -30 1597.48 394.270  23
  -1   2 -30 2582.90 547.389  28
   1  -2  30 1618.21 387.470   4
  -1   2 -31 163.086 129.125  23
  -1   2 -31-129.113 166.890  28
  -1   2 -31 42.4548 173.061  16
  -1   2 -31 427.411 258.656  19
  -1   2 -31 99.9680 163.425  40
  -1  -2 -31 200.309 221.570  40
  -1   2 -31 304.785 224.812  50
  -1  -2 -31 44.8564 165.132  23
   1   2  31 302.057 174.435   4
   1  -2  31 181.247 179.715   4
  -1  -2 -31 299.971 262.786  10
  -1   2 -32 251.575 191.685  28
  -1   2 -32 306.396 215.456  19
  -1   2 -32 77.6397 133.066  40
  -1   2 -32 136.924 100.236  50
  -1   2 -32 183.999 203.063  23
  -1  -2 -32 288.452 268.097  10
  -1  -2 -32 31.1250 116.378  23
  -1   2 -33 6317.90 792.516  23
  -1  -2 -33 5089.73 704.244  23
  -1   2 -33 6681.44 829.519  28
  -1   2 -33 7311.45 875.007  40
  -1   2 -33 7316.24 820.327  50
  -1  -2 -33 6973.43 806.085  10
  -1  -2 -34-244.087 171.269  23
  -1   2 -34 125.042 135.784  23
  -1   2 -34 295.317 245.906  39
  -1   2 -34 323.325 212.098  28
  -1  -2 -34 341.666 216.718  10
  -1  -2 -34 42.5953 119.984  18
  -1  -2 -35 951.623 323.137  23
  -1  -2 -35 1016.83 329.594  16
  -1  -2 -35 885.893 308.077  10
  -1   2 -35 763.347 302.605  23
  -1  -2 -35 915.002 309.493  18
  -1   2 -35 681.660 264.532  39
  -1   2 -35 1083.91 352.611  28
  -1  -2 -36-82.1265 227.266  40
  -1   2 -36 12.0540 113.588  39
  -1  -2 -36 173.330 136.796  10
  -1  -2 -36 169.765 155.873  18
  -1   2 -36 172.248 101.808  50
  -1   2 -36 349.843 211.426  28
  -1  -2 -36 173.580 239.580  16
  -1   2 -36 8.03039 148.603  23
  -1  -2 -36 28.8407 125.235  23
  -1   2 -37 222.151 153.684  23
  -1   2 -37 307.815 210.352  50
  -1  -2 -37 55.5304 124.957  10
  -1   2 -37 133.703 129.507  39
  -1  -2 -37-126.401 182.616  18
  -1  -2 -37 105.667 148.155  16
  -1   2 -37 102.374 228.361  28
  -1  -2 -37-111.927 165.912  23
  -1   2 -37 140.170 178.444  18
  -1  -2 -37-110.739 203.844  40
  -1   2 -38 2699.46 450.707  39
  -1   2 -38 3084.14 510.733  23
  -1  -2 -38 3155.30 517.458  10
  -1   2 -38 3790.31 585.698  10
  -1  -2 -38 3312.46 548.787  40
  -1  -2 -38 4072.75 657.572  16
  -1   2 -38 3412.60 508.516  18
  -1  -2 -38 3187.01 499.047  23
  -1   2 -38 3105.70 546.259  40
  -1  -2 -38 2763.11 487.573  18
  -1   2 -38 3061.86 542.237  28
  -1   2 -39 586.992 204.046  39
  -1   2 -39 974.314 280.942  18
  -1   2 -39 802.365 296.737  40
  -1  -2 -39 557.063 226.238  10
  -1   2 -39 953.194 300.312  16
  -1  -2 -39 584.397 237.962  18
  -1   2 -39 929.364 304.537  10
  -1  -2 -39 615.578 222.431  16
  -1  -2 -39 844.986 276.626  40
  -1   2 -40 246.633 182.218  10
  -1   2 -40 270.508 182.937  40
  -1   2 -40 122.851 105.558  18
  -1   2 -40 249.424 181.745  16
  -1   2 -40 91.7506 94.4717  39
  -1  -2 -40 192.757 110.464  40
  -1  -2 -40 91.4487 137.345  16
  -1  -2 -40 95.3384 118.993  10
  -1  -2 -40 244.088 168.216  73
  -1  -2 -40 269.882 174.654  18
  -1   2 -41 782.784 217.440  39
  -1  -2 -41 503.685 196.536  10
  -1  -2 -41 786.711 222.593  18
  -1  -2 -41 624.398 227.157  73
  -1   2 -41 569.851 205.178  10
  -1   2 -41 597.607 235.435  40
  -1   2 -41 440.785 167.607  18
  -1   2 -41 620.581 214.069  16
  -1   2 -42 2392.20 384.918  16
  -1  -2 -42 3387.24 440.179  18
  -1   2 -42 2581.87 340.749  39
  -1  -2 -42 3056.10 418.023  10
  -1   2 -42 3427.86 431.511  18
  -1   2 -42 3385.04 457.196  10
  -1  -2 -43-9.28375 97.7278  18
  -1   2 -43-59.1829 72.0133  18
  -1  -2 -43 149.710 101.144  10
  -1   2 -43 106.257 123.408  10
  -1   2 -43 33.6398 98.2369  16
  -1   2 -44 188.884 96.0022  10
  -1   2 -44 158.345 93.6054  18
  -1   2 -44 138.558 59.5318  73
  -1  -2 -44 274.229 115.611  10
  -1  -2 -45 252.980 84.0561  10
  -1   2 -45 79.3212 67.6247  10
   1   3 -46 924.401 163.580  10
   1  -3 -46 844.633 184.905  73
   1   3 -45 142.250 73.8055  10
   1  -3 -45 97.6539 83.0796  10
   1   3 -44 259.204 104.202  10
   1   3 -44 350.670 125.202  62
   1  -3 -44 348.385 158.864  10
   1   3 -43 2384.20 335.735  62
   1   3 -43 2936.54 399.716  10
   1   3 -43 1763.73 343.815  51
   1  -3 -43 3248.07 430.826  10
   1   3 -42 1154.96 282.911  10
   1   3 -42 882.843 241.582  39
   1   3 -42 889.702 233.191  62
   1  -3 -42 1268.08 359.274  73
   1  -3 -42 1334.42 309.305  10
   1   3 -42 1171.58 309.512  51
   1   3 -41 10.4167 135.719  39
   1  -3 -41 38.2279 130.723  73
   1   3 -41 237.988 119.930  61
   1   3 -41 170.568 94.3366  18
   1   3 -41 219.369 125.062  51
   1   3 -41 120.554 143.647  10
   1  -3 -41 175.212 155.732  10
   1   3 -41 213.799 159.227  62
   1   3 -40 425.470 199.223  10
   1   3 -40 299.595 162.355  62
   1   3 -40 567.728 289.213  28
   1   3 -40 373.463 133.658  18
   1  -3 -40 243.988 156.556  18
   1  -3 -40 476.168 222.752  10
   1   3 -40 306.994 177.473  39
   1   3 -40 492.497 192.313  61
   1   3 -40 415.515 197.559  16
   1  -3 -39 129.943 197.178  10
   1   3 -39 424.819 229.731  10
   1   3 -39 155.667 110.308  61
   1  -3 -39 330.944 203.440  18
   1   3 -39 277.071 166.206  18
   1   3 -39 387.197 240.649  28
   1   3 -39 292.126 136.290  16
   1   3 -39 246.107 196.722  39
   1   3 -38 648.508 253.925  16
   1   3 -38 703.269 232.906  39
   1  -3 -38 886.303 301.286  10
   1   3 -38 729.460 288.363  28
   1  -3 -38 409.623 192.228  18
   1   3 -38 881.404 250.342  61
   1   3 -38 707.233 266.891  10
   1   3 -38 715.950 252.359  18
   1  -3 -38 499.360 186.280  62
   1  -3 -37 5921.16 752.977  10
   1   3 -37 5286.75 725.202  40
   1  -3 -37 6542.99 776.064  18
   1   3 -37 6907.37 771.147  16
   1   3 -37 6222.61 810.039  28
   1   3 -37 6736.44 769.941  10
   1   3 -37 6245.04 761.875  39
   1   3 -37 6020.41 665.981  18
   1  -3 -37 6777.40 705.488  62
   1   3 -37 6988.60 726.889  61
   1  -3 -36 7350.12 731.136  55
   1   3 -36 8490.13 872.996  16
   1  -3 -36 8082.52 877.198  10
   1   3 -36 8184.37 801.887  61
   1  -3 -36 7505.60 768.258  62
   1   3 -36 6931.98 740.984  18
   1   3 -36 7111.60 860.291  28
   1   3 -36 7812.55 912.979  40
   1   3 -36 7671.96 847.917  10
   1   3 -36 6830.47 812.313  39
   1  -3 -36 7728.55 854.360  18
   1  -3 -35 1424.60 394.111  18
   1   3 -35 1445.18 370.863  16
   1   3 -35 1567.14 376.138  18
   1   3 -35 1331.26 390.241  40
   1   3 -35 1871.96 450.892  10
   1  -3 -35 1767.06 446.023  10
   1  -3 -35 1797.53 455.308  16
   1  -3 -35 1633.26 383.665  62
   1   3 -35 1502.28 430.891  28
   1   3 -35 929.459 273.193  17
   1   3 -35 1185.60 289.349  61
   1   3 -35 1379.41 378.820  39
   1  -3 -35 1386.41 317.465  55
   1   3 -34 127.225 194.879  28
   1  -3 -34 548.981 287.656  40
   1  -3 -34 569.517 282.778  10
   1  -3 -34 259.806 234.276  16
   1   3 -34 166.876 175.200  50
   1  -3 -34 403.015 175.406  55
   1  -3 -34 214.052 178.177  18
   1   3 -34 120.883 131.621  18
   1   3 -34 199.190 93.0308  17
   1   3 -34 317.726 263.007  39
   1   3 -34 134.395 191.883  40
   1  -3 -34-159.074 134.036  62
   1   3 -34 381.097 184.529  61
  -1  -3  34 389.127 228.522  44
   1  -3 -33 491.505 212.188  62
   1  -3 -33 402.194 213.789  39
   1  -3 -33 1093.89 381.577  16
   1  -3 -33 799.756 265.310  55
   1  -3 -33 650.961 341.241  40
   1   3 -33 601.536 242.751  18
   1   3 -33 326.747 236.153  28
   1  -3 -33 552.857 252.454  10
   1  -3 -33 549.384 279.933  18
   1   3 -33 563.891 276.906  39
   1   3 -33 722.140 299.973  40
   1   3 -33 501.068 268.307  50
   1   3 -33 878.225 283.895  61
   1   3 -33 991.108 303.220  17
   1  -3 -33 608.873 250.510  61
   1  -3 -32 311.637 197.882  39
   1   3 -32 247.723 184.520  40
   1   3 -32-86.4205 208.802  50
   1  -3 -32 330.660 178.947  55
   1  -3 -32-54.9783 200.343  40
   1   3 -32 188.868 188.288  28
   1   3 -32 194.359 111.815  61
   1  -3 -32 100.757 125.281  10
   1  -3 -32 264.369 191.971  62
   1   3 -32 309.375 177.708  17
   1  -3 -32 127.971 139.353  18
   1   3 -32 378.537 297.514  39
   1   3 -32 136.818 149.252  18
   1  -3 -32-257.233 234.282  16
   1  -3 -32 166.619 174.165  61
  -1   3  31 5716.14 731.307   2
   1   3 -31 5075.21 634.574  18
  -1  -3  31 6647.09 769.324   4
   1   3 -31 5882.09 706.432  17
   1  -3 -31 5751.99 694.351  62
   1  -3 -31 5193.27 703.756  18
   1   3 -31 4927.90 693.194  23
   1  -3 -31 5306.39 744.952  10
   1  -3 -31 5574.85 674.101  61
  -1   3  31 4320.53 633.223   4
   1   3 -31 6193.19 829.530  28
   1   3 -31 3516.35 638.248  61
   1  -3 -31 5677.28 659.199  55
   1   3 -31 5023.83 717.410  50
   1   3 -31 6355.40 786.883  19
  -1  -3  31 3078.21 522.973  44
   1  -3 -31 5968.98 722.352  39
   1  -3 -31 6400.71 844.267  16
   1  -3 -31 7532.71 924.402  40
   1   3 -31 6013.85 794.842  40
   1  -3 -30 4023.30 540.231  55
  -1   3  30 3879.02 610.078   2
   1   3 -30 3715.97 605.943  23
  -1  -3  30 3913.13 565.645  44
   1  -3 -30 4595.02 721.642  16
   1  -3 -30 4093.87 613.409  18
   1  -3 -30 3651.38 544.292  39
   1  -3 -30 3861.09 675.748  40
   1  -3 -30 3411.65 546.426  61
   1   3 -30 4069.48 679.193  28
   1   3 -30 4077.83 593.365  17
  -1  -3  30 5429.47 669.065   4
   1   3 -30 3422.84 536.603  18
   1   3 -30 4393.42 651.685  19
   1  -3 -30 3937.58 624.953  62
   1  -3 -30 3050.99 552.415  10
  -1   3  30 2879.88 477.978   4
   1  -3 -29 810.709 325.033  39
   1   3 -29 1136.64 354.598  19
   1   3 -29 663.490 253.415  17
   1  -3 -29 642.100 244.516  61
   1  -3 -29 912.454 287.847  16
   1  -3 -29 716.126 267.870  10
   1   3 -29 759.055 276.496  23
  -1   3  29 404.251 162.657   2
   1  -3 -29 370.771 184.202  18
   1  -3 -29 1088.58 308.232  55
  -1  -3  29 936.798 299.533   4
   1   3 -29 712.013 316.291  28
   1  -3 -29 634.106 313.604  40
   1  -3 -29 541.350 248.755  62
   1  -3 -28 1455.15 343.200  39
  -1  -3  28 1894.55 382.441   4
   1   3 -28 1245.73 379.153  28
   1  -3 -28 1619.73 352.619  55
   1  -3 -28 1902.21 397.436  61
  -1   3  28 1781.65 394.658   2
   1   3 -28 2124.52 481.546  23
   1  -3 -28 1814.14 390.611  18
   1  -3 -28 1964.08 395.241  62
   1   3 -28 2531.98 452.264   3
   1  -3 -28 1623.80 424.685  40
   1  -3 -28 1758.55 424.621  16
   1   3 -28 1165.69 312.379  17
   1   3 -28 1993.83 413.826  19
   1  -3 -28 1604.81 384.602  10
   1  -3 -27 2707.20 481.967  10
   1   3 -27 2154.71 474.572  28
   1   3 -27 2325.30 446.182  50
   1   3 -27 3001.96 478.697   3
   1  -3 -27 2912.02 521.542  16
  -1  -3  27 2799.18 468.914   4
   1   3 -27 2027.11 419.614  19
   1  -3 -27 1992.88 415.691  18
   1  -3 -27 2506.44 429.607  61
   1   3 -27 2106.75 429.469  23
  -1   3  27 2582.81 465.126   2
  -1  -3  26 9135.84 798.681   4
  -1   3  26 8187.89 794.959   2
   1   3 -26 9370.54 802.834   3
  -1   3  25 889.355 253.570   2
  -1  -3  25 1189.38 288.647   4
   1   3 -25 1122.17 274.323   3
  -1   3  24 395.157 182.838   2
  -1  -3  24 296.408 177.412   4
   1   3 -24 166.577 101.877   3
  -1  -3  23 5617.15 594.988   4
  -1   3  23 5672.75 606.215   2
   1   3 -23 6077.18 587.325   3
  -1  -3  22 2430.98 377.647   4
  -1   3  22 2437.99 390.650   2
   1  -3 -22 2553.90 306.566   8
   1   3 -22 2394.60 362.435   3
  -1  -3  21 4595.26 504.284   4
   1  -3 -21 4702.79 404.847   8
   1   3 -21 5557.27 525.248   3
   1   3 -20 28444.0 1052.70   5
   1  -3 -20 31351.5 1010.10   8
   1   3 -20 30324.2 1202.26   3
  -1  -3  20 30683.1 1236.64   4
   1   3 -19 481.210 145.767   5
   1   3 -19 696.855 193.628   3
   1  -3 -19 590.940 149.010   8
  -1  -3  19 683.925 192.920   4
   1   3 -18 564.858 177.425   3
  -1  -3  18 545.179 158.753   4
   1   3 -18 530.760 146.826   5
   1  -3 -18 485.368 129.377   8
   1  -3 -17 8180.73 473.611   8
  -1  -3  17 8051.92 571.041   4
   1   3 -17 7769.52 517.460   5
   1  -3 -16 22637.7 783.288   8
  -1  -3  16 22892.5 910.892   4
   1   3 -16 22424.8 852.406   5
  -1  -3  15 400.543 156.108   4
   1  -3 -15 329.398 109.395   8
   1   3 -15 471.868 140.352   5
  -1   3  14 839.647 257.324   1
   1  -3 -14 634.926 141.331   8
  -1  -3  14 575.462 166.324   4
   1   3 -14 484.894 145.161   5
  -1  -3  14 928.006 224.659   2
   1  -3 -13 3435.62 294.195   8
   1   3 -13 3784.13 331.740   5
  -1   3  13 4210.54 492.467   1
  -1  -3  13 4252.08 397.861   2
   1   3 -12 24660.1 833.232   5
  -1   3  12 25556.9 1153.11   1
   1  -3 -12 25857.1 754.896   8
   1  -3 -11 11194.5 469.720   8
  -1  -3  11 12191.9 622.313   2
   1   3 -11 10991.2 549.702   5
  -1   3  11 10462.9 719.196   1
  -1   3  10 714.871 211.057   1
   1  -3 -10 496.738 122.948   8
   1   3 -10 478.117 137.517   5
   1   3  -9 20745.4 745.738   5
   1  -3  -9 23657.5 646.599   8
  -1   3   9 22625.8 975.232   1
  -1  -3   8 5626.73 317.362   4
   1   3  -8 4758.96 347.141   5
   1  -3  -8 5741.97 310.216   8
  -1   3   8 5125.55 462.661   1
  -1  -3   7 23445.3 615.953   4
  -1   3   7 22843.9 933.556   1
   1   3  -6 136.093 75.1113   5
  -1  -3   6 221.264 74.2819   4
  -1   3   6 395.782 166.194   1
   1   3  -5 535.453 112.961   5
  -1  -3   5 592.397 105.455   4
   1  -3  -5 633.447 71.8559   6
  -1  -3   4 1480.09 124.381   4
   1  -3  -4 1342.12 157.635   4
   1  -3  -4 1423.56 102.279   6
   1   3  -4 1311.49 150.213   5
  -1   3   4 1541.28 233.549   1
  -1   3   4 1136.94 68.1425   3
   1   3  -3 661.936 116.150   7
  -1   3   3 807.668 73.5360   3
   1  -3  -3 701.318 116.034   4
   1   3  -3 613.503 124.414   5
  -1  -3   3 623.781 83.1673   4
  -1   3   3 921.186 179.380   1
  -1   3   2 1837.52 127.094   3
   1  -3  -2 1681.25 180.608   4
  -1   3   2 2063.87 252.522   1
   1   3  -2 1789.13 165.897   5
   1   3  -1 543.756 97.1892   5
  -1   3   1 751.707 157.216   1
  -1  -3   1 615.455 60.6668   4
   1  -3  -1 574.952 89.3100   8
  -1   3   1 559.162 84.1509   3
   1  -3  -1 414.143 103.924   4
  -1   3   0 2089.47 165.196   3
   1  -3   0 1962.85 156.544   8
   1  -3   0 2117.58 196.426   4
   1   3   0 2344.41 176.385   5
   1  -3   1 4875.70 281.829   4
  -1   3  -1 5119.99 263.674   3
   1  -3   1 4532.30 225.121   8
   1   3   1 4880.01 247.748   5
   1   3   2 855.421 104.078   5
  -1   3  -2 766.854 117.082   3
   1  -3   2 698.984 91.4358   8
   1  -3   2 744.169 120.905   4
   1  -3   3 4834.34 220.658   8
   1   3   3 5273.59 244.009   5
   1  -3   3 5105.57 300.807   4
  -1   3  -3 5246.45 304.216   3
  -1  -3  -3 5265.75 330.130   8
   1   3   4 1053.97 83.7543   6
  -1  -3  -4 1211.64 163.787   8
   1  -3   4 1318.39 177.454   4
  -1   3  -4 1261.30 160.104   3
  -1  -3  -4 1313.37 146.598   3
   1  -3   4 1077.58 109.457   8
   1   3   4 986.461 113.979   5
  -1   3  -5 8730.07 426.801   3
   1  -3   5 8953.55 436.156   4
  -1   3  -5 7479.82 197.846   7
   1   3   5 7759.20 229.602   6
   1   3   5 7947.34 310.155   5
   1  -3   5 8459.76 297.224   8
  -1  -3  -5 7898.82 402.911   8
  -1  -3  -5 7810.38 335.506   3
  -1   3  -6 1352.25 184.748   3
   1  -3   6 1259.24 173.202   4
   1   3   6 1201.30 115.710   5
  -1  -3  -6 1116.23 127.758   3
   1  -3   6 1330.36 122.618   8
  -1  -3  -6 1027.41 155.900   8
   1   3   7 2401.45 161.459   5
  -1  -3  -7 2530.30 192.326   3
  -1   3  -7 2834.67 276.535   3
   1  -3   7 2434.09 250.056   4
  -1  -3  -7 2076.22 221.670   8
   1  -3   8 6016.13 393.537   4
  -1   3  -8 6243.34 411.224   3
  -1  -3  -8 4943.18 326.489   8
   1   3   8 5042.74 232.797   5
  -1  -3  -8 5332.78 287.778   3
  -1  -3  -9 11804.1 517.324   8
   1  -3   9 13445.5 606.206   4
  -1   3  -9 13796.7 636.312   3
  -1  -3  -9 11890.0 435.428   3
   1   3   9 12714.8 372.387   5
   1  -3  10 15185.6 684.026   4
  -1  -3 -10 14304.1 493.142   3
  -1  -3 -10 14616.6 585.053   8
  -1   3 -11 169.071 117.341   3
  -1  -3 -11 129.805 87.8172   8
  -1  -3 -11 46.5990 52.2671   3
   1  -3  11 142.668 98.6992   4
   1  -3  12 374.611 104.821   4
  -1  -3 -12 322.000 109.460   8
  -1   3 -12 393.174 150.054   3
   1   3  12 300.287 120.755   1
  -1  -3 -12 390.357 88.2964   3
  -1   3 -13 11477.9 673.774   3
  -1  -3 -13 9653.85 442.699   3
  -1  -3 -13 9670.86 516.916   8
   1  -3  13 10722.5 609.784   4
   1   3  13 10328.5 634.155   1
  -1   3 -14 9728.35 636.875   3
   1   3  14 9646.10 498.970   2
  -1  -3 -14 8646.13 429.656   3
  -1  -3 -14 8819.65 502.138   8
   1  -3  14 9253.81 588.240   4
   1   3  14 8610.29 588.586   1
  -1  -3 -15 1973.73 212.304   3
  -1  -3 -15 1480.64 229.538   8
  -1   3 -15 2578.96 355.878   3
   1  -3  15 2161.47 306.078   4
   1   3  15 2317.93 260.877   2
   1   3  15 2184.34 304.020   1
  -1   3 -16 7840.83 613.776   3
  -1  -3 -16 6737.83 400.145   3
   1   3  16 6655.61 538.549   1
   1  -3  16 7022.36 537.283   4
   1   3  16 7036.33 468.665   2
  -1  -3 -16 6084.77 436.089   8
   1   3  17 34045.9 1330.02   1
  -1   3 -17 44252.8 1505.36   3
  -1  -3 -17 38716.7 987.700   3
   1  -3  17 40065.1 1339.67   4
   1   3  17 41727.9 1196.43   2
  -1  -3 -17 37111.9 1037.24   8
  -1  -3 -18 7861.21 451.347   3
   1   3  18 8183.65 550.728   2
  -1   3 -18 8861.87 709.405   3
   1  -3  18 8167.16 625.718   4
  -1   3 -19 322.899 162.127   3
   1  -3  19 570.091 172.336   4
   1   3  19 277.648 104.825   2
  -1  -3 -19 398.660 107.395   3
   1  -3  20 3964.62 465.809   4
  -1   3 -20 4398.75 529.759   3
   1   3  20 4154.09 436.214   2
   1   3  21 812.177 217.005   2
  -1   3 -21 869.593 242.898   3
   1   3  21 845.549 230.446   4
   1  -3  21 910.629 238.488   4
   1   3  22 19024.2 974.425   2
   1  -3  22 19446.9 1093.64   4
   1   3  22 16712.8 973.656   4
  -1   3 -23 674.183 216.219   3
   1   3  23 830.379 260.197   4
   1  -3  23 685.105 232.022   4
  -1   3 -24 997.307 265.278   3
   1   3  24 861.996 256.112   4
   1  -3  24 1480.19 356.637   4
  -1   3 -25 35597.7 1619.60   3
   1  -3  25 31925.4 1525.98   4
   1   3  26 313.176 204.971   4
   1  -3  26 360.741 180.435   4
  -1   3 -26 748.719 229.768   3
  -1   3 -27 3544.34 522.524  15
  -1   3 -27 4692.27 602.503   3
  -1   3 -27 3804.67 587.313  28
  -1  -3 -27 4116.16 574.146  10
  -1   3 -27 3426.87 498.704  14
  -1   3 -27 3357.29 516.677  34
  -1   3 -27 4019.25 578.174  40
   1   3  27 3100.07 491.599   4
  -1  -3 -27 3701.14 561.841  40
  -1  -3 -27 3049.89 462.219  23
   1  -3  27 4256.15 591.338   4
  -1   3 -27 3348.91 514.662  49
  -1   3 -27 3437.68 542.862  50
  -1   3 -27 2968.08 509.940  23
  -1   3 -27 3601.99 564.053  19
  -1   3 -28 1116.62 311.701  40
  -1  -3 -28 1415.18 352.349  23
  -1   3 -28 1465.93 394.512  19
  -1  -3 -28 2446.20 459.558  10
  -1   3 -28 1323.82 332.437  50
  -1  -3 -28 2229.29 447.113  40
  -1   3 -28 1630.92 378.946  15
   1  -3  28 1512.27 350.918   4
  -1   3 -28 1147.63 329.606  23
  -1   3 -28 1568.24 409.060  28
   1   3  28 1149.93 314.756   4
  -1   3 -28 2649.01 459.584   3
  -1   3 -28 960.442 289.080  34
   1  -3  29 335.162 214.489   4
   1   3  29-28.4986 93.9736   4
  -1   3 -29 301.650 177.320  50
  -1   3 -29 240.499 89.8951   3
  -1  -3 -29-92.0208 114.233  10
  -1   3 -29 263.283 199.203  28
  -1   3 -29 161.767 127.298  34
  -1   3 -29 309.967 197.829  23
  -1   3 -29 26.1674 106.698  19
  -1   3 -29-52.6296 177.084  40
  -1   3 -29 717.088 282.567  15
  -1  -3 -29 337.683 273.751  23
  -1  -3 -29 386.333 243.556  40
  -1   3 -30 949.916 310.849  28
  -1   3 -30 1289.88 359.935  40
  -1   3 -30 727.173 256.844  19
  -1  -3 -30 701.606 282.872  10
  -1   3 -30 905.592 334.185  50
  -1  -3 -30 528.542 245.070  23
  -1   3 -30 960.493 313.744  23
   1   3  30 1070.87 313.809   4
  -1   3 -30 633.861 248.323  34
   1  -3  30 578.389 279.051   4
  -1  -3 -31 3531.21 569.875  10
  -1   3 -31 4734.20 695.523  28
  -1   3 -31 4231.35 653.340  16
  -1   3 -31 3224.77 563.537  19
  -1   3 -31 3713.81 585.893  50
  -1   3 -31 2738.50 529.637  34
  -1   3 -31 4491.70 648.476  40
  -1  -3 -31 3085.92 532.620  23
  -1   3 -31 3512.68 605.665  23
  -1   3 -32 783.454 300.932  16
  -1   3 -32 688.321 228.275  28
  -1   3 -32 886.655 280.133  50
  -1   3 -32 760.583 259.366  19
  -1  -3 -32 612.616 246.177  18
  -1   3 -32 461.786 267.994  40
  -1  -3 -32 930.239 296.365  23
  -1   3 -32 630.148 272.653  23
  -1  -3 -32 844.064 269.972  10
  -1   3 -33 4836.41 722.907  28
  -1  -3 -33 5367.27 710.058  18
  -1   3 -33 4401.29 659.129  23
  -1   3 -33 5384.46 723.606  19
  -1  -3 -33 4821.05 681.663  23
  -1   3 -33 4204.56 634.970  50
  -1   3 -33 5926.87 759.673  40
  -1  -3 -33 5116.82 686.024  10
  -1  -3 -33 5322.45 758.228  16
  -1   3 -34 828.589 305.689  23
  -1  -3 -34 476.686 200.985  23
  -1   3 -34 965.822 295.626  50
  -1  -3 -34 754.707 284.642  18
  -1  -3 -34 802.878 318.193  10
  -1   3 -34 863.812 328.486  28
  -1  -3 -34 848.403 334.793  16
  -1   3 -35 8982.97 890.363  39
  -1  -3 -35 8373.96 869.723  18
  -1  -3 -35 8139.50 916.114  40
  -1   3 -35 7584.88 852.689  23
  -1  -3 -35 9196.54 977.886  16
  -1   3 -35 8548.02 925.461  28
  -1  -3 -35 8970.62 897.216  10
  -1  -3 -36 22.0384 160.939  10
  -1  -3 -36 104.946 110.550  23
  -1   3 -36 253.417 318.197  28
  -1  -3 -36-38.4632 139.066  40
  -1  -3 -36 18.4449 190.622  16
  -1   3 -36 104.487 127.361  50
  -1   3 -36-142.165 222.219  23
  -1  -3 -36 97.9591 154.780  18
  -1   3 -36 128.134 188.622  39
  -1  -3 -37-23.4820 95.0303  23
  -1  -3 -37 108.521 140.823  40
  -1  -3 -37 86.2410 173.953  16
  -1   3 -37 273.193 211.812  28
  -1   3 -37 180.562 172.393  39
  -1   3 -37 168.495 175.119  18
  -1  -3 -37 148.602 115.499  10
  -1  -3 -37 462.393 221.890  18
  -1   3 -37 410.954 193.217  50
  -1   3 -37 20.3167 168.649  23
   1  -3  37 132.646 117.043  44
  -1   3 -38 3740.96 539.104  39
  -1  -3 -38 2349.73 443.908  40
  -1  -3 -38 4068.06 565.024  18
  -1   3 -38 3601.68 563.036  10
  -1  -3 -38 3046.53 461.883  23
  -1   3 -38 4198.45 617.189  40
  -1   3 -38 3251.44 510.660  50
  -1   3 -38 3249.02 485.525  18
  -1   3 -38 3308.36 550.782  28
  -1  -3 -38 4100.06 629.426  16
  -1  -3 -38 3566.80 530.428  10
  -1  -3 -38 4155.89 588.708  73
  -1  -3 -39 1059.21 269.601  40
  -1  -3 -39 1702.96 354.264  18
  -1   3 -39 1965.11 376.337  18
  -1  -3 -39 2433.08 466.489  16
  -1   3 -39 1693.28 390.607  28
  -1  -3 -39 2532.50 469.660  73
  -1   3 -39 2019.72 423.827  40
  -1   3 -39 1623.88 339.567  39
  -1  -3 -39 1768.75 362.681  10
  -1   3 -39 1688.20 384.626  10
  -1   3 -40-56.4948 124.740  39
  -1   3 -40 240.526 162.076  10
  -1   3 -40 104.035 185.205  40
  -1   3 -40 5.19647 132.614  18
  -1  -3 -40 225.057 162.817  10
  -1   3 -40 160.047 165.192  16
  -1  -3 -40-15.7372 127.747  18
  -1   3 -41 599.902 220.693  10
  -1   3 -41 660.544 207.636  39
  -1  -3 -41 593.730 199.772  10
  -1   3 -41 551.234 227.274  16
  -1   3 -41 483.298 199.762  18
  -1  -3 -41 386.648 156.577  18
  -1   3 -41 211.897 143.791  40
  -1   3 -42 329.727 162.560  16
  -1   3 -42 304.048 158.433  10
  -1   3 -42 465.226 156.029  39
  -1  -3 -42 409.395 177.973  18
  -1  -3 -42 396.595 163.466  10
  -1   3 -42 422.075 165.234  18
  -1  -3 -43 189.224 105.795  10
  -1  -3 -43 342.025 148.496  18
  -1   3 -43 157.254 79.6266  39
  -1   3 -43 280.403 131.731  10
  -1   3 -43 192.417 104.553  18
  -1   3 -43 39.5923 111.976  16
  -1   3 -43 344.253 138.324  51
  -1  -3 -44 325.767 114.137  10
  -1   3 -44 329.147 126.658  10
  -1   3 -44 538.089 145.682  18
  -1   3 -45 190.917 91.5728  10
   1  -4 -45 114.712 90.3886  73
   1   4 -45 34.4669 61.2573  10
   1  -4 -45 72.5150 80.9998  10
   1   4 -44-15.1051 79.1189  10
   1   4 -44 99.5218 71.8077  62
   1  -4 -44 86.0511 100.615  10
   1   4 -44-52.9911 72.8530  51
   1   4 -43 663.550 235.449  51
   1   4 -43 446.270 140.834  62
   1   4 -43 621.260 192.233  39
   1   4 -43 475.225 150.666  10
   1  -4 -43 763.968 211.939  10
   1   4 -42 336.262 209.996  51
   1  -4 -42 184.041 148.448  10
   1   4 -42 208.491 126.409  62
   1   4 -42 301.346 128.262  39
   1   4 -42 227.319 95.0386  10
   1   4 -41 1582.15 282.344  18
   1   4 -41 1934.97 410.629  51
   1   4 -41 2406.78 408.520  39
   1  -4 -41 1938.50 364.004  10
   1   4 -41 1559.17 278.168  61
   1   4 -41 1676.58 333.787  62
   1   4 -41 2170.78 366.879  10
   1   4 -41 1956.11 380.081  28
   1   4 -40 2501.45 402.506  16
   1   4 -40 1905.74 314.974  18
   1  -4 -40 2844.20 468.604  10
   1   4 -40 1934.01 316.216  61
   1  -4 -40 2713.70 516.882  73
   1   4 -40 2200.65 404.184  10
   1   4 -40 2350.24 454.270  28
   1   4 -40 2039.21 386.187  39
   1   4 -39 1024.73 296.104  10
   1   4 -39 824.049 236.991  61
   1  -4 -39 916.914 319.497  73
   1   4 -39 1093.98 295.799  16
   1   4 -39 484.911 175.800  18
   1   4 -39 911.403 286.147  39
   1  -4 -39 687.581 265.810  10
   1   4 -39 830.220 298.063  28
   1   4 -38-64.9925 163.614  28
   1   4 -38 351.121 164.549  16
   1  -4 -38-11.3730 137.949  10
   1  -4 -38 132.370 144.519  18
   1   4 -38 124.689 119.320  10
   1   4 -38 98.2995 77.5781  61
   1   4 -38 256.007 220.387  39
  -1  -4  38 67.5838 129.985  44
   1   4 -38 143.746 132.989  18
   1   4 -37-7.64693 140.714  40
  -1  -4  37 191.846 120.038  44
   1   4 -37 200.429 227.414  28
   1   4 -37 637.980 281.510  61
   1   4 -37 243.495 196.258  39
   1   4 -37 300.917 210.843  10
   1  -4 -37 30.9878 181.644  18
   1   4 -37 203.927 188.862  16
   1  -4 -37-183.891 203.874  10
   1   4 -37 561.855 220.821  18
   1   4 -36 9451.44 907.614  16
   1   4 -36 8789.71 910.500  39
   1   4 -36 9162.80 818.550  18
   1  -4 -36 9864.97 845.351  62
   1   4 -36 9578.33 925.494  10
   1   4 -36 8219.98 888.550  40
   1  -4 -36 9407.64 937.074  10
  -1  -4  36 8277.72 807.557  44
   1   4 -36 9535.21 841.045  61
   1   4 -36 8141.85 909.981  28
   1  -4 -36 9636.36 940.143  18
   1   4 -35 3892.54 602.523  39
   1   4 -35 1638.23 359.132  17
   1   4 -35 3159.63 543.666  10
   1   4 -35 4620.78 607.118  61
   1   4 -35 3283.36 599.679  28
   1  -4 -35 4105.18 553.486  62
   1  -4 -35 4066.37 547.745  55
   1  -4 -35 3461.61 586.720  10
   1  -4 -35 3762.84 608.271  18
   1   4 -35 3164.99 560.045  40
  -1  -4  35 3496.32 522.391  44
   1   4 -35 2925.27 467.086  18
   1   4 -34 1679.31 366.570  18
   1   4 -34 1542.59 344.580  17
   1  -4 -34 2163.52 396.840  55
   1  -4 -34 2630.50 528.330  10
   1  -4 -34 1874.80 467.484  18
   1   4 -34 2054.14 470.105  40
   1   4 -34 2193.39 447.014  61
  -1  -4  34 1870.15 407.677  44
   1  -4 -34 2062.51 403.471  62
   1   4 -34 2360.54 486.748  50
   1   4 -34 2175.42 482.028  28
   1   4 -34 2134.58 464.277  39
   1  -4 -33 5176.26 643.297  55
   1   4 -33 5583.49 758.360  50
   1   4 -33 5677.51 754.711  40
   1  -4 -33 5314.27 712.229  18
   1   4 -33 5758.91 772.234  39
   1   4 -33 5993.19 757.375  19
   1  -4 -33 5943.74 695.502  62
   1   4 -33 4776.51 599.785  18
   1   4 -33 5413.89 759.319  28
   1   4 -33 5634.42 716.850  17
   1   4 -33 5468.07 683.928  61
   1  -4 -33 5695.04 747.186  10
   1   4 -32 2966.06 580.427  28
   1   4 -32 2934.96 554.638  40
   1   4 -32 2386.93 479.469  19
   1   4 -32 2695.15 540.632  50
   1   4 -32 2480.04 467.786  17
   1  -4 -32 2561.09 510.547  55
   1   4 -32 2290.37 411.298  18
   1  -4 -32 3312.31 590.975  16
   1  -4 -32 2242.35 537.385  40
   1  -4 -32 2730.82 508.275  10
   1  -4 -32 2418.39 435.158  62
   1  -4 -32 3158.42 574.115  18
   1   4 -31 385.280 229.723  19
  -1  -4  31 256.410 144.455   9
   1   4 -31 513.092 178.079  18
   1   4 -31 983.539 340.396  40
   1  -4 -31 666.687 257.202  62
  -1  -4  31 410.611 261.350   4
   1   4 -31 253.946 189.645  17
   1  -4 -31 565.048 260.033  18
   1  -4 -31 539.445 223.423  10
   1  -4 -31 516.178 268.938  16
   1   4 -31 392.810 225.199  50
  -1  -4  31 581.234 225.746  44
   1  -4 -31 583.801 280.730  40
   1   4 -31 305.768 206.153  28
   1  -4 -31 788.266 258.946  55
   1   4 -30 4494.10 707.455  28
   1  -4 -30 4976.91 613.091  55
   1  -4 -30 5262.49 799.790  40
   1  -4 -30 4472.89 602.981  62
   1  -4 -30 4880.09 676.974  10
   1   4 -30 4980.46 651.641  17
   1  -4 -30 4112.42 626.629  18
  -1  -4  30 6972.15 759.743   4
  -1   4  30 4616.50 632.940   2
  -1  -4  30 3631.02 513.085   9
   1   4 -30 4790.78 652.789  19
  -1  -4  30 4607.16 625.124  44
   1   4 -30 4413.93 569.575  18
   1  -4 -30 5884.48 795.741  16
   1  -4 -29 6891.11 751.144  61
  -1  -4  29 8566.81 829.563   4
   1  -4 -29 6395.18 761.751  18
   1  -4 -29 6301.81 666.214  55
   1   4 -29 6884.76 815.022  23
   1   4 -29 7299.15 816.925  19
   1  -4 -29 6325.46 840.863  40
   1  -4 -29 7837.73 842.231  10
   1  -4 -29 7396.18 894.194  16
   1  -4 -29 5813.37 678.343  62
  -1   4  29 5953.54 726.179   2
   1   4 -29 8335.97 852.165   3
   1   4 -29 6787.70 846.272  28
   1   4 -29 6497.26 758.358  17
   1  -4 -28 1338.89 347.911  10
  -1  -4  28 1578.71 356.584   4
   1   4 -28 1098.29 313.344  49
   1   4 -28 1100.02 329.185  17
   1  -4 -28 971.479 371.708  40
   1   4 -28 1132.80 340.708  19
   1   4 -28 901.322 350.711  28
   1   4 -28 1720.13 374.711   3
   1  -4 -28 1476.55 369.783  18
   1  -4 -28 718.723 220.598  39
   1  -4 -28 1418.58 349.200  61
   1   4 -28 1289.11 364.946  23
   1  -4 -28 1204.51 315.857  55
   1  -4 -28 1576.69 425.050  16
  -1   4  28 1810.96 398.696   2
   1  -4 -28 946.419 271.678  62
   1   4 -27 150.079 133.222  49
  -1   4  27-0.98206 108.730   2
   1   4 -27-35.3820 195.744  23
   1  -4 -27 191.455 140.054  61
  -1  -4  27 11.5231 144.765   4
   1   4 -27 193.855 169.863  19
   1  -4 -27 159.975 160.895  16
   1   4 -27 224.286 173.713  28
   1   4 -27 322.521 239.516  17
   1  -4 -27 73.3027 213.865  10
   1   4 -27 113.769 127.485   3
   1  -4 -27-44.4032 123.695  55
   1   4 -27-87.5651 140.776  50
   1  -4 -27-206.172 194.781  40
   1  -4 -27 102.330 99.5989  18
   1   4 -26 734.064 231.970   3
  -1  -4  26 416.929 185.173   4
  -1   4  26 407.237 219.942   2
   1   4 -25 885.058 270.441   3
  -1   4  25 508.262 194.563   2
  -1  -4  25 510.449 196.951   4
  -1   4  24 4286.78 551.818   2
  -1  -4  24 4481.53 533.370   4
   1   4 -24 3946.91 509.153   3
  -1   4  23 259.510 147.676   2
  -1  -4  23 210.025 153.925   4
   1  -4 -23 227.078 131.679   8
   1   4 -23 375.343 155.977   3
   1  -4 -22 103.076 81.0528   8
  -1  -4  22-32.2265 108.248   4
   1   4 -22 23.6975 105.174   3
  -1  -4  21 1445.42 289.516   4
   1  -4 -21 1364.65 247.028   8
   1   4 -21 984.221 249.822   3
   1   4 -21 1051.96 219.266   5
   1   4 -20 7875.69 605.529   5
  -1  -4  20 9045.99 676.895   4
   1   4 -20 8914.07 681.481   3
   1  -4 -20 8874.06 579.221   8
   1   4 -19 838.306 199.081   5
   1  -4 -19 910.873 185.532   8
   1   4 -19 871.847 221.327   3
  -1  -4  19 1078.43 239.401   4
  -1  -4  18 161.097 114.294   4
   1  -4 -18 234.155 110.648   8
   1   4 -18 219.622 113.142   5
   1  -4 -17 12527.9 641.823   8
   1   4 -17 12494.0 700.589   5
  -1  -4  17 13632.9 745.104   4
   1   4 -16 16214.9 798.146   5
  -1  -4  16 17586.5 824.525   4
  -1   4  16 16564.9 1111.50   1
   1  -4 -16 17912.7 740.793   8
  -1  -4  15 16000.2 754.848   4
  -1   4  15 14269.5 1001.19   1
   1   4 -15 13915.0 708.968   5
   1  -4 -15 14994.5 654.307   8
  -1   4  14 959.228 295.514   1
   1   4 -14 520.003 148.242   5
   1  -4 -14 522.178 135.147   8
  -1  -4  14 571.925 149.762   4
  -1  -4  13 2161.84 262.887   4
   1   4 -13 1841.03 267.056   5
  -1   4  13 2403.96 436.260   1
   1  -4 -13 1870.56 229.903   8
   1  -4 -12 30932.3 865.828   8
  -1  -4  12 32067.5 949.570   4
   1   4 -12 29866.6 985.783   5
  -1  -4  11 9837.33 506.444   4
   1  -4 -11 9350.89 472.728   8
   1   4 -11 9172.65 543.433   5
  -1   4  11 9482.23 743.667   1
  -1  -4  10 3525.46 291.554   4
  -1   4  10 3478.20 438.377   1
   1   4 -10 2680.31 290.725   5
   1  -4 -10 2990.44 263.674   8
   1  -4  -9 9350.38 447.552   8
  -1  -4   9 10786.9 486.985   4
   1   4  -9 9961.91 532.810   5
  -1   4   9 9866.07 724.084   1
  -1  -4   8 32.3349 53.5349   4
  -1   4   8 82.5161 122.035   1
   1  -4  -8 88.0334 63.4754   8
   1   4  -8 171.454 91.9740   5
   1  -4  -7 34046.9 812.511   8
  -1   4   7 35699.9 1266.08   1
   1   4  -7 34479.7 924.256   5
  -1  -4   7 36921.7 811.678   4
  -1  -4   6 15910.0 520.681   4
   1   4  -6 16018.1 619.534   5
  -1   4   6 16604.5 856.653   1
  -1   4   5 16037.4 839.877   1
  -1  -4   5 15856.7 483.804   4
   1   4  -5 16957.3 603.641   5
  -1   4   5 14385.0 241.451   3
   1  -4  -4 13025.5 511.843   4
   1   4  -4 12441.6 499.371   7
  -1   4   4 14116.8 328.178   3
  -1   4   4 13034.2 733.042   1
   1   4  -4 12723.7 521.108   5
  -1  -4   3 599.384 94.2742   4
   1   4  -3 982.071 144.863   5
   1  -4  -3 413.807 129.527   4
  -1   4   3 1024.31 102.347   3
   1   4  -3 898.178 155.484   7
   1   4  -2 20580.6 617.448   7
   1   4  -2 18963.1 591.875   5
  -1  -4   2 19710.7 427.366   4
  -1   4   2 19676.3 462.115   3
   1  -4  -2 19153.2 607.120   4
  -1   4   1 6113.30 289.608   3
   1   4  -1 6244.94 328.826   5
   1  -4  -1 5823.34 301.830   8
  -1   4   0 22520.6 587.872   3
   1   4   0 23081.1 616.219   5
   1  -4   0 21890.2 571.886   8
  -1   4  -1 7067.24 354.715   3
   1   4   1 7004.12 332.705   5
   1  -4   1 7349.53 386.771   4
  -1  -4  -1 5973.79 189.165   4
   1  -4   1 6576.79 315.301   8
   1   4   2 14709.8 470.684   5
   1  -4   2 13751.8 454.383   8
  -1   4  -2 13852.6 524.506   3
   1  -4   2 15352.0 555.037   4
   1  -4   3 10414.2 475.521   4
  -1   4  -3 10126.5 471.107   3
   1  -4   3 10052.6 386.358   8
   1   4   3 10140.4 381.753   5
  -1   4  -4 590.750 119.595   3
  -1  -4  -4 664.332 144.489   8
   1  -4   4 567.282 124.237   4
   1  -4   4 579.558 103.934   8
   1   4   4 659.703 104.754   5
   1  -4   5 9972.26 394.945   8
   1   4   5 9645.58 358.235   5
  -1   4  -5 10317.7 519.242   3
   1  -4   5 10894.3 503.683   4
  -1   4  -5 10679.3 312.794   7
  -1  -4  -5 8966.50 477.043   8
  -1   4  -6 9447.34 516.183   3
   1  -4   6 9790.02 398.008   8
   1  -4   6 10197.3 519.516   4
  -1  -4  -6 9410.00 481.181   8
  -1   4  -6 8210.81 263.823   7
   1   4   6 9615.86 349.120   5
   1  -4   7 38353.2 832.132   8
  -1   4  -7 39061.5 1087.22   3
  -1  -4  -7 38610.4 1004.68   8
   1   4   7 41513.9 710.386   5
   1  -4   7 38783.8 1042.51   4
  -1  -4  -8 53068.9 1192.10   8
   1   4   8 54874.6 806.297   5
   1  -4   8 56812.2 1281.59   4
  -1   4  -8 54615.8 1327.59   3
  -1  -4  -8 54517.8 939.414   3
  -1   4  -9 42140.6 1207.40   3
  -1  -4  -9 39110.8 802.491   3
   1   4   9 34868.0 456.663   6
   1   4   9 40650.1 691.535   5
   1  -4   9 37148.7 1111.20   4
  -1  -4  -9 40759.6 1061.62   8
   1  -4  10 274.965 114.353   4
  -1  -4 -10 475.259 193.274   8
  -1   4 -10 435.578 157.843   3
   1   4  10 361.193 64.4958   5
  -1  -4 -10 352.026 91.4706   3
  -1  -4 -11 133.564 50.4061   3
   1   4  11 86.2635 36.7184   5
   1  -4  11 97.0338 106.083   4
  -1  -4 -11 278.769 124.066   8
  -1   4 -11 158.924 108.010   3
   1  -4  12 23755.4 934.269   4
  -1   4 -12 25732.4 1045.23   3
  -1  -4 -12 24523.1 859.651   8
  -1  -4 -12 21979.4 643.317   3
   1   4  12 24773.8 516.437   5
   1  -4  13 21283.4 913.137   4
   1   4  13 21135.2 477.674   5
  -1   4 -13 23132.3 1016.88   3
  -1  -4 -13 21170.5 642.716   3
   1   4  13 22990.0 1057.69   1
  -1  -4 -13 22062.3 825.930   8
   1  -4  14 24483.0 998.486   4
  -1   4 -14 25298.6 1095.45   3
   1   4  14 23208.4 1098.91   1
  -1  -4 -14 23499.3 876.730   8
  -1  -4 -14 22586.9 681.553   3
  -1  -4 -15 5431.46 340.604   3
   1  -4  15 5439.11 496.531   4
  -1   4 -15 6200.23 562.934   3
   1   4  15 5405.67 539.705   1
  -1  -4 -15 5925.30 452.607   8
   1   4  16 957.570 241.383   1
  -1  -4 -16 511.380 116.545   3
  -1   4 -16 622.612 202.639   3
  -1  -4 -16 460.309 150.707   8
   1  -4  16 490.379 170.265   4
   1   4  17 454.131 179.312   1
   1  -4  17 150.030 90.6427   4
   1   4  17 406.194 136.645   2
  -1   4 -17 369.782 145.908   3
  -1  -4 -17 171.601 114.893   8
   1   4  18 2360.02 297.047   2
   1   4  18 2855.46 410.405   1
  -1   4 -18 3145.83 445.282   3
   1  -4  18 2382.74 360.819   4
  -1  -4 -18 2365.99 295.546   8
   1  -4  19 6100.01 576.888   4
   1   4  19 7036.44 529.066   2
  -1   4 -19 7451.56 685.360   3
  -1   4 -20 7498.19 713.185   3
   1   4  20 6535.31 530.502   2
   1  -4  20 5728.96 574.615   4
   1  -4  21 293.165 166.910   4
  -1   4 -21 536.902 220.526   3
  -1   4 -22 554.218 212.986   3
   1   4  22 110.382 119.626   4
   1  -4  22 340.874 166.726   4
   1   4  23 2490.58 398.886   4
   1  -4  23 2412.45 430.444   4
  -1   4 -23 3766.70 527.027   3
   1   4  24 704.129 259.392   4
   1  -4  24 1044.23 307.381   4
  -1   4 -24 1197.18 310.276   3
   1   4  25 314.324 204.532   4
  -1   4 -25 576.639 236.309   3
  -1   4 -26 26361.0 1485.91  19
  -1  -4 -26 27095.6 1420.51  10
  -1   4 -26 23500.4 1370.61  40
  -1   4 -26 33248.6 1637.87   3
  -1   4 -26 23495.4 1284.00  34
  -1   4 -26 24317.9 1415.09  23
  -1   4 -26 23797.4 1287.09  46
  -1   4 -26 24684.5 1311.76  14
  -1   4 -26 25433.9 1356.59  15
  -1   4 -26 23591.7 1355.80  49
   1  -4  26 27576.2 1495.30   4
  -1   4 -26 30903.6 1673.68  28
   1   4  26 23080.3 1269.86   4
  -1   4 -27 3952.34 529.643  46
  -1   4 -27 5115.67 672.553  19
   1   4  27 2404.16 423.752   4
  -1  -4 -27 3818.76 573.646  40
  -1   4 -27 3790.60 565.283  40
  -1   4 -27 4204.85 560.066  15
  -1   4 -27 5073.32 647.828   3
  -1   4 -27 3875.74 576.146  49
  -1   4 -27 4454.95 677.183  28
  -1   4 -27 4342.55 624.703  50
  -1   4 -27 3981.79 593.088  23
  -1  -4 -27 3695.21 542.361  10
  -1   4 -27 3654.07 531.180  34
   1  -4  27 4280.69 613.738   4
  -1  -4 -28 10159.3 918.206  10
  -1   4 -28 8878.60 883.632  23
   1   4  28 5766.37 659.109   4
  -1   4 -28 9589.16 1001.71  28
   1  -4  28 9473.65 940.315   4
  -1   4 -28 9129.21 898.133  19
  -1   4 -28 10973.0 966.465   3
  -1   4 -28 9638.43 890.583  49
  -1   4 -28 9031.95 893.625  50
  -1   4 -28 9142.62 887.954  40
  -1  -4 -28 8323.11 832.619  23
  -1   4 -28 9168.24 839.039  15
  -1   4 -28 7315.64 802.942  34
  -1   4 -29 733.566 253.057  15
   1   4  29 324.052 222.499   4
  -1   4 -29 611.125 259.561  49
  -1   4 -29 756.894 296.955  23
  -1   4 -29 1146.98 317.854   3
  -1   4 -29 877.482 307.959  40
  -1   4 -29 1007.51 361.223  28
  -1   4 -29 713.296 298.688  19
  -1   4 -29 678.457 239.573  50
  -1  -4 -29 969.290 310.530  10
   1  -4  29 657.153 270.629   4
  -1  -4 -29 544.575 228.955  23
  -1   4 -29 358.484 223.043  34
  -1   4 -30 7310.51 825.376  50
  -1  -4 -30 7680.87 815.935  18
  -1   4 -30 7878.74 904.396  28
  -1   4 -30 6716.33 769.210  34
  -1  -4 -30 7364.69 823.461  23
  -1   4 -30 6965.55 757.898  15
  -1   4 -30 6404.58 789.107  23
  -1   4 -30 6394.54 773.204  19
  -1  -4 -30 7703.35 877.830  16
  -1   4 -30 8818.73 875.719   3
   1  -4  30 7701.98 867.556   4
  -1   4 -30 7662.41 825.971  40
  -1  -4 -30 7770.36 830.405  10
  -1  -4 -31 739.834 309.142  16
  -1   4 -31 258.601 190.350  34
  -1   4 -31 481.905 243.853  19
  -1   4 -31 776.500 275.091  28
  -1  -4 -31 473.602 219.605  10
  -1   4 -31 601.325 299.689  23
  -1   4 -31 314.866 195.525  16
  -1   4 -31 499.859 257.673  40
  -1  -4 -31 666.560 284.598  23
  -1   4 -31 393.407 240.760  50
  -1  -4 -31 419.368 155.299  18
  -1   4 -32 2765.83 517.070  16
  -1   4 -32 2742.63 520.612  40
  -1   4 -32 3178.10 550.299  19
  -1  -4 -32 2524.38 491.734  10
  -1   4 -32 2411.68 510.901  50
  -1   4 -32 2192.67 455.461  23
  -1  -4 -32 2168.56 456.696  23
  -1   4 -32 2467.32 517.152  28
  -1  -4 -32 2352.25 483.741  18
  -1  -4 -32 2481.42 529.215  16
  -1  -4 -33 298.097 202.344  18
  -1  -4 -33 71.4124 101.232  10
  -1   4 -33 51.6164 148.996  23
  -1   4 -33-63.0482 135.741  50
  -1   4 -33 274.601 200.400  28
  -1  -4 -33 189.645 178.959  23
  -1  -4 -33 119.292 148.610  16
  -1  -4 -33 589.755 287.202  40
  -1   4 -33 285.868 259.355  19
  -1  -4 -34 78.0544 134.464  10
  -1   4 -34 79.7652 151.749  28
  -1   4 -34 169.354 192.878  50
  -1  -4 -34 231.506 184.832  40
  -1  -4 -34 72.6349 155.218  16
  -1  -4 -34 161.415 178.266  18
  -1   4 -34-40.4897 153.843  19
  -1  -4 -34 94.2560 140.017  23
  -1   4 -34 206.002 167.160  23
  -1  -4 -35 111.183 132.356  18
  -1   4 -35 170.075 182.607  23
  -1   4 -35 55.7994 109.445  28
  -1  -4 -35 245.953 230.377  40
  -1  -4 -35-87.6403 103.347  23
  -1  -4 -35-72.0420 205.296  10
  -1  -4 -35 328.171 212.551  16
  -1   4 -36 168.090 137.741  39
  -1  -4 -36 329.071 169.882  18
  -1  -4 -36 418.979 228.046  73
  -1   4 -36 268.331 166.718  28
  -1  -4 -36 376.393 234.574  16
  -1  -4 -36 242.372 204.354  40
  -1  -4 -36 305.087 197.035  10
  -1  -4 -36-304.790 162.942  23
  -1   4 -36-60.7313 233.459  23
  -1   4 -37 1979.08 425.753  40
  -1  -4 -37 1410.16 346.400  16
   1  -4  37 775.292 288.058  44
  -1  -4 -37 1435.61 321.734  23
  -1  -4 -37 1755.79 408.341  73
  -1  -4 -37 1826.83 393.992  10
  -1   4 -37 1438.01 374.747  28
  -1   4 -37 1574.65 335.731  18
  -1   4 -37 1407.16 336.409  39
  -1  -4 -37 609.983 264.365  40
  -1  -4 -37 1857.89 380.978  18
  -1   4 -37 1360.99 341.798  50
  -1  -4 -38 220.287 184.520  18
  -1   4 -38 269.039 169.580  39
  -1   4 -38 392.398 149.265  18
  -1   4 -38 456.150 247.057  40
  -1   4 -38 173.692 127.125  50
  -1  -4 -38 266.072 134.327  10
  -1   4 -38 393.530 224.245  28
  -1   4 -39 1197.39 295.132  39
  -1   4 -39 983.529 290.508  28
  -1  -4 -39 1298.29 307.276  18
   1  -4  39 828.859 237.457  44
  -1   4 -39 1042.99 307.007  10
  -1   4 -39 1241.44 296.501  40
  -1   4 -39 1633.07 333.814  18
  -1  -4 -39 1608.80 332.118  10
  -1   4 -40 1352.40 304.125  16
  -1   4 -40 1083.92 270.041  39
   1  -4  40 129.779 113.253  44
  -1   4 -40 824.815 225.601  40
  -1  -4 -40 1110.44 261.741  10
  -1   4 -40 1188.65 328.322  28
  -1   4 -40 1311.62 316.502  10
  -1  -4 -40 1077.51 287.662  18
  -1   4 -40 1019.70 247.154  18
  -1   4 -41 885.874 239.585  39
  -1   4 -41 634.680 232.201  10
  -1   4 -41 311.126 148.822  40
  -1  -4 -41 782.155 213.073  10
  -1  -4 -41 869.213 238.243  18
  -1   4 -41 666.082 182.607  18
  -1   4 -41 786.097 215.036  16
  -1  -4 -42 18.5635 65.6016  10
  -1   4 -42 94.7858 116.924  16
  -1   4 -42 22.0700 86.9258  18
  -1   4 -42 3.24851 102.992  10
  -1   4 -42 198.600 80.7406  39
  -1   4 -43 966.242 221.181  10
  -1   4 -43 348.243 174.922  51
  -1   4 -43 899.879 180.628  18
  -1  -4 -43 819.601 178.301  73
  -1   4 -43 211.551 110.978  16
  -1   4 -43 1011.74 194.395  39
  -1  -4 -43 729.941 166.806  10
  -1   4 -44 471.816 139.260  10
  -1   4 -44 668.249 142.046  18
  -1  -4 -44 409.709 124.060  10
  -1   4 -45 15.0053 41.4909  10
   1   5 -44 928.511 169.352  62
   1   5 -44 1136.79 243.389  51
   1   5 -44 721.208 156.634  10
   1  -5 -44 1704.96 257.894  10
   1  -5 -44 1875.11 311.840  73
   1   5 -43 611.543 162.186  10
   1  -5 -43 721.798 191.240  10
   1   5 -43 746.949 193.948  39
   1   5 -43 565.542 154.437  62
   1   5 -43 1166.55 300.157  51
   1  -5 -42 194.189 109.036  10
   1   5 -42 237.900 157.761  51
   1   5 -42 5.64497 105.386  28
   1   5 -42 252.526 111.498  10
   1   5 -42 221.007 125.241  62
   1   5 -42 167.951 128.870  39
   1   5 -41 1360.53 282.455  10
   1  -5 -41 1780.33 340.103  10
   1   5 -41 1883.13 402.526  51
   1   5 -41 1897.14 355.028  39
   1   5 -41 2267.77 417.157  28
   1   5 -40 552.303 197.023  39
   1   5 -40 728.781 191.267  18
  -1  -5  40 550.217 176.455  44
   1   5 -40 845.570 289.028  28
   1   5 -40 427.978 165.689  10
   1   5 -40 499.906 159.104  61
   1  -5 -40 869.669 257.366  10
   1   5 -39 2703.31 443.933  10
   1   5 -39 2794.92 403.747  61
   1   5 -39 2789.59 461.186  39
   1   5 -39 2958.04 432.501  16
   1   5 -39 2892.55 498.045  28
   1   5 -39 2871.87 393.107  18
   1  -5 -39 2630.71 443.329  10
  -1  -5  39 2721.27 406.651  44
   1   5 -38 6.30806 78.4726  16
   1   5 -38 17.8144 76.7699  61
  -1  -5  38-71.7880 121.111  44
   1   5 -38-82.9364 112.666  10
   1  -5 -38 41.3671 115.446  10
   1   5 -38-25.2167 153.010  39
   1   5 -38-57.6843 105.801  18
   1   5 -38-16.3139 171.266  28
  -1  -5  37 356.079 191.201  44
   1   5 -37 511.776 183.931  17
   1   5 -37 323.379 221.560  28
   1   5 -37 413.195 188.476  10
   1   5 -37 366.524 229.084  39
   1  -5 -37 281.153 220.816  73
   1   5 -37 334.257 160.896  18
   1   5 -37 228.500 127.779  16
   1  -5 -37 663.040 292.473  10
   1   5 -37 408.373 198.153  61
   1   5 -36 258.924 162.053  18
   1   5 -36 215.567 160.199  39
   1  -5 -36 244.516 188.584  10
   1   5 -36 152.237 164.668  40
   1   5 -36 444.907 189.357  17
   1   5 -36 251.303 157.920  16
   1   5 -36 158.645 173.664  10
   1   5 -36 488.179 197.264  61
   1  -5 -36 213.256 201.620  73
  -1  -5  36-183.652 217.707  44
   1   5 -36 283.753 181.604  28
   1  -5 -36 184.005 193.579  18
  -1  -5  35 9.50877 91.3771   9
   1   5 -35 65.7157 80.0013  17
   1   5 -35 99.8889 145.279  28
   1   5 -35-42.8202 152.506  39
   1   5 -35 114.437 135.961  61
  -1  -5  35-119.917 135.018  44
   1  -5 -35-35.4865 122.760  10
   1   5 -35-55.7185 133.638  18
   1   5 -35 70.9268 144.315  40
   1  -5 -35 243.761 189.960  18
   1   5 -34 10.3551 179.340  39
   1   5 -34 29.2559 141.729  28
   1   5 -34 138.182 158.434  50
   1  -5 -34-78.6183 209.903  10
   1   5 -34-6.66033 156.017  19
   1   5 -34-26.5528 106.054  61
   1  -5 -34-165.390 217.674  18
   1   5 -34 28.2226 153.409  40
  -1  -5  34-32.1605 118.350  44
  -1  -5  34 5.40505 118.726   9
   1   5 -34 86.0721 99.8368  17
   1   5 -34 37.8527 109.457  18
   1  -5 -33 293.305 197.113  10
   1   5 -33 201.560 173.383  40
   1  -5 -33 323.246 202.402  18
   1   5 -33 390.387 252.275  17
   1  -5 -33 358.562 214.689  55
   1   5 -33 392.270 231.707  28
   1  -5 -33 337.670 149.221  62
  -1  -5  33 163.328 98.5984   9
   1   5 -33 249.970 162.348  18
   1   5 -33 392.901 220.634  50
   1   5 -33 261.118 201.282  19
   1   5 -32 808.877 327.970  28
   1   5 -32 750.341 232.113  18
  -1  -5  32 828.114 247.453   9
   1   5 -32 446.240 255.707  40
   1   5 -32 1023.44 329.643  19
   1  -5 -32 994.255 311.136  10
   1  -5 -32 566.859 220.071  18
   1   5 -32 1090.09 357.444  50
   1  -5 -32 1116.20 301.333  62
   1  -5 -32 1131.07 294.748  55
   1   5 -32 463.440 213.190  17
  -1  -5  31 694.589 230.492   9
   1  -5 -31 718.794 249.418  55
   1  -5 -31 643.847 218.738  62
   1   5 -31 918.844 328.401  17
   1   5 -31 830.224 303.854  19
   1   5 -31 942.576 333.164  40
   1   5 -31 1025.81 331.609  50
   1  -5 -31 624.974 246.140  18
   1  -5 -31 1232.47 355.110  10
   1   5 -31 922.381 266.872  18
   1   5 -31 771.231 289.663  28
   1   5 -30 811.815 240.802  18
   1   5 -30 887.217 337.715  28
  -1  -5  30 867.138 302.939  44
   1  -5 -30 605.389 197.228  55
   1   5 -30 1118.74 357.131   3
  -1  -5  30 702.068 306.170   4
   1  -5 -30 1010.65 253.309  20
   1   5 -30 788.113 261.112  19
   1  -5 -30 730.642 278.182  18
   1  -5 -30 588.531 234.635  62
   1   5 -30 593.724 248.989  17
   1   5 -30 1272.22 373.555  40
   1  -5 -30 618.516 283.585  10
   1  -5 -29 812.719 273.526  55
  -1  -5  29 1235.14 321.981  44
   1   5 -29 1286.96 364.749  40
   1  -5 -29 903.774 287.831  18
  -1  -5  29 1141.79 306.678   4
   1  -5 -29 624.723 298.512  40
   1   5 -29 1741.05 414.475   3
   1   5 -29 1136.29 346.915  17
   1   5 -29 1126.27 386.180  28
   1  -5 -29 1167.64 328.986  62
   1  -5 -29 1215.44 274.286  20
   1   5 -29 1349.88 364.717  19
   1   5 -29 1285.06 354.460  49
   1  -5 -29 997.101 308.981  10
  -1  -5  28 5862.51 668.072   4
   1   5 -28 4255.91 688.591  28
  -1   5  28 4537.92 616.090   2
   1  -5 -28 5037.54 716.949  16
   1  -5 -28 3529.53 528.787  62
   1  -5 -28 4001.24 517.941  20
   1   5 -28 4211.35 625.078  49
   1  -5 -28 4266.44 610.651  18
   1   5 -28 5285.90 681.031  19
   1   5 -28 4453.92 638.357  17
   1   5 -28 6685.88 754.568   3
   1  -5 -28 3971.90 629.196  40
   1  -5 -28 5047.41 674.304  10
   1  -5 -28 4660.08 588.132  55
   1   5 -27 4636.95 716.838  28
   1  -5 -27 4946.10 672.431  16
   1  -5 -27 4408.65 551.204  55
   1   5 -27 4495.13 641.765  17
   1   5 -27 4218.67 623.122  23
   1   5 -27 4453.01 645.260  49
   1   5 -27 5962.40 702.005   3
   1   5 -27 4996.75 645.662  19
  -1  -5  27 4812.18 589.902   4
  -1   5  27 3916.97 575.522   2
   1  -5 -27 4317.99 647.413  40
   1  -5 -27 4562.31 629.674  18
   1  -5 -27 4700.11 625.976  10
   1  -5 -27 4040.94 550.008  62
   1   5 -27 4056.73 618.703  50
  -1  -5  27 3354.22 482.821   9
   1  -5 -26 1914.64 428.952  10
   1   5 -26 2022.26 485.419  28
   1  -5 -26 2149.83 432.076  18
   1   5 -26 2781.23 491.382  19
  -1   5  26 2153.80 452.356   2
   1   5 -26 1834.00 406.727  50
   1  -5 -26 1659.97 344.300  55
   1  -5 -26 1999.27 443.545  16
   1   5 -26 1897.11 411.457  49
  -1  -5  26 2251.60 402.550   4
   1   5 -26 2476.36 448.221   3
   1   5 -26 2274.80 464.571  23
   1   5 -26 1255.87 298.343  17
  -1  -5  26 1138.12 292.881   9
   1   5 -25 1038.41 301.487   3
  -1   5  25 851.220 284.181   2
  -1  -5  25 1137.99 282.381   4
  -1   5  24 901.828 276.437   2
   1   5 -24 809.124 251.458   3
  -1  -5  24 563.064 187.852   4
   1   5 -23 1846.05 362.708   3
   1  -5 -23 1923.74 305.414   8
  -1  -5  23 2071.69 354.799   4
  -1  -5  22 5952.57 578.413   4
   1  -5 -22 5898.63 520.304   8
   1   5 -22 6397.60 645.396   3
   1  -5 -21 2763.95 343.923   8
  -1  -5  21 2878.39 397.798   4
   1   5 -21 2107.38 347.433   5
   1   5 -21 2729.47 422.129   3
   1  -5 -20 264.788 110.789   8
   1   5 -20 470.184 179.124   5
   1   5 -20 405.836 168.858   3
  -1  -5  20 246.926 123.620   4
   1   5 -19 2325.98 360.332   3
  -1  -5  19 2140.11 326.017   4
   1  -5 -19 1926.22 294.180   8
   1   5 -19 1949.78 308.556   5
   1   5 -18 1746.66 287.338   5
   1  -5 -18 2169.84 309.795   8
  -1  -5  18 1915.14 298.593   4
  -1   5  18 2066.02 470.027   1
   1  -5 -17 149.263 108.275   8
  -1  -5  17 18.2029 87.3679   4
   1   5 -17 261.854 120.860   5
  -1   5  17 362.626 229.780   1
  -1   5  16 2238.73 439.939   1
   1   5 -16 2035.23 298.784   5
   1  -5 -16 1824.40 267.926   8
  -1  -5  16 2167.65 303.802   4
   1   5 -15 1557.15 252.270   5
  -1  -5  15 1406.81 234.173   4
  -1   5  15 1716.25 410.993   1
   1  -5 -15 1394.36 214.589   8
  -1  -5  14 598.294 145.316   4
  -1   5  14 903.666 302.582   1
   1   5 -14 778.562 182.731   5
   1  -5 -14 538.108 151.623   8
  -1  -5  13 1429.27 216.699   4
   1  -5 -13 1521.78 218.647   8
   1   5 -13 1289.97 238.915   5
  -1   5  13 1591.91 385.064   1
   1  -5 -12 4120.17 348.764   8
   1   5 -12 4076.29 392.238   5
  -1  -5  12 4271.61 358.642   4
  -1   5  12 3992.55 541.964   1
   1   5 -11 9278.20 580.304   5
  -1  -5  11 9250.40 506.806   4
   1  -5 -11 9117.28 506.089   8
  -1   5  11 9462.55 801.628   1
   1   5 -10-50.3048 105.407   5
   1  -5 -10 133.922 93.1655   8
  -1  -5  10-3.73675 61.4771   4
   1  -5  -9 17582.0 672.017   8
  -1  -5   9 17276.3 645.735   4
  -1   5   9 17783.6 1034.35   1
   1   5  -9 17133.8 753.035   5
   1   5  -8 8708.67 533.253   5
  -1   5   8 9138.24 719.869   1
   1  -5  -8 8678.34 459.699   8
  -1   5   7 4879.45 513.126   1
   1   5  -7 4339.68 373.678   5
   1  -5  -7 4685.39 334.108   8
  -1  -5   6 2220.63 224.001   4
   1  -5  -6 2633.79 247.823   8
   1   5  -6 2646.19 280.461   5
  -1   5   6 3070.48 413.140   1
  -1   5   6 2083.44 86.7952   3
  -1   5   5 392.755 67.7085   3
  -1  -5   5 491.875 103.220   4
  -1   5   5 595.877 205.861   1
   1  -5  -5 408.889 57.8117   6
   1   5  -5 483.754 129.518   5
   1  -5  -5 382.635 99.2560   8
   1  -5  -4 2487.88 232.359   8
   1  -5  -4 2196.69 252.009   4
  -1  -5   4 3081.12 219.323   4
   1   5  -4 2489.36 250.238   7
   1   5  -4 2504.32 257.448   5
  -1   5   4 2141.40 166.336   3
   1  -5  -3 12012.6 534.093   4
   1   5  -3 11873.2 545.007   5
   1  -5  -3 11592.2 493.365   8
   1   5  -3 12586.7 538.286   7
  -1  -5   3 12847.9 420.290   4
   1  -5  -2 116.312 68.2394   4
   1   5  -2 37.6643 78.2020   5
  -1   5   2 102.249 55.3927   3
  -1  -5   2 70.8913 54.2037   4
   1   5  -2 88.9966 68.8313   7
   1  -5  -2 242.995 96.9681   8
  -1  -5   1 790.196 118.686   4
   1   5  -1 1179.23 168.712   5
  -1   5   1 1139.31 148.112   3
   1  -5  -1 1205.10 163.609   8
   1   5  -1 1097.49 161.007   7
   1  -5  -1 819.983 156.413   4
   1   5   0 8635.05 417.710   5
   1  -5   0 8494.52 447.530   4
   1  -5   0 8109.59 403.486   8
  -1   5   0 7164.84 385.900   3
   1   5   0 8717.04 445.173   7
   1   5   1 11873.8 483.831   5
   1  -5   1 10606.3 456.516   8
   1  -5   1 10754.7 521.244   4
  -1   5  -1 10603.4 493.522   3
  -1  -5  -1 11042.9 593.111   8
   1  -5   2 17667.5 593.703   8
  -1   5  -2 16573.4 644.061   5
   1   5   2 18662.9 593.213   5
  -1   5  -2 16579.2 657.931   3
   1  -5   2 18477.1 691.011   4
  -1  -5  -2 19781.8 764.192   8
   1  -5   3 1470.47 213.898   4
  -1  -5  -3 1702.12 227.090   8
   1   5   3 1661.48 173.182   5
  -1   5  -3 1462.76 204.349   5
   1  -5   3 1662.64 191.728   8
  -1   5  -3 1515.00 222.739   3
   1  -5   4 16926.7 589.902   8
   1  -5   4 17760.5 683.909   4
  -1  -5  -4 17578.7 726.639   8
  -1   5  -4 15345.0 675.397   3
   1   5   4 17956.9 555.601   5
  -1   5  -4 14781.2 659.371   5
  -1   5  -5 1122.71 189.019   5
  -1   5  -5 1508.00 237.953   3
   1  -5   5 1284.78 203.448   4
  -1   5  -5 1668.53 149.572   7
   1  -5   5 1085.78 170.255   8
   1   5   5 1411.37 157.374   5
  -1  -5  -5 1201.41 216.357   8
  -1  -5  -6 15340.3 690.866   8
  -1   5  -6 15572.2 723.058   3
   1  -5   6 16110.3 597.344   8
   1  -5   6 17681.6 711.911   4
   1   5   6 15886.8 496.377   5
  -1   5  -6 16887.1 465.258   7
   1  -5   7 223.608 81.4614   8
  -1  -5  -7 356.197 138.833   8
  -1   5  -7 403.958 159.889   3
   1   5   7 289.500 75.8600   5
   1  -5   7 222.627 106.514   4
  -1   5  -8 1856.64 275.160   3
   1  -5   8 1959.47 260.015   4
   1   5   8 1902.17 164.946   5
  -1  -5  -8 1660.03 243.581   8
   1  -5   9 20043.2 829.950   4
  -1  -5  -9 19337.4 806.830   8
  -1   5  -9 19004.2 856.121   3
   1   5   9 18917.0 499.735   5
   1  -5  10 82704.8 1711.96   4
  -1  -5 -10 84456.5 1694.07   8
   1   5  10 80624.9 998.073   5
  -1   5 -10 79323.4 1790.67   3
   1  -5  11 3072.66 344.841   4
   1   5  11 2802.12 179.630   5
  -1  -5 -11 3144.45 328.696   8
  -1   5 -11 2835.90 356.354   3
   1  -5  12 92.3118 102.167   4
  -1  -5 -12 121.240 97.1380   8
  -1   5 -12 48.4578 126.187   3
   1   5  13 16994.7 1013.62   1
  -1   5 -13 16241.8 885.991   3
   1  -5  13 14022.1 812.501   4
  -1  -5 -13 16854.8 788.636   8
   1  -5  14 824.870 234.451   4
  -1   5 -14 779.844 203.297   3
   1   5  14 835.164 255.795   1
  -1  -5 -14 983.885 213.137   8
  -1  -5 -15 16114.4 801.394   8
   1   5  15 16040.6 1010.69   1
   1  -5  15 15069.8 853.538   4
  -1   5 -15 16731.4 955.456   3
  -1   5 -16 4808.20 523.965   3
   1   5  16 4937.61 568.381   1
   1  -5  16 3387.66 465.398   4
  -1  -5 -16 4722.24 436.362   8
  -1  -5 -17 6065.46 510.460   8
   1   5  17 5884.20 630.240   1
   1  -5  17 5703.40 549.464   4
  -1   5 -17 6212.43 607.071   3
   1   5  18 10731.9 866.951   1
  -1  -5 -18 10539.3 699.262   8
   1  -5  18 10221.1 754.344   4
  -1   5 -18 11279.9 857.307   3
   1   5  18 11465.0 661.447   2
   1  -5  19 13310.0 885.272   4
  -1   5 -19 15932.1 1045.66   3
   1   5  19 14076.3 1021.03   1
  -1  -5 -19 14499.8 820.491   8
  -1   5 -20 57.6004 102.614   3
   1  -5  20 18.5831 92.4225   4
   1  -5  21 4273.11 538.466   4
  -1   5 -21 5690.75 670.570   3
   1  -5  22 1354.76 339.648   4
  -1   5 -22 1949.00 413.598   3
  -1   5 -23 503.318 215.179   3
   1  -5  23 522.816 235.060   4
   1   5  23 469.547 166.088   4
   1  -5  24 7407.69 759.026   4
  -1   5 -24 8113.45 816.913   3
   1   5  24 6123.65 632.506   4
  -1   5 -25 12536.1 988.594  49
  -1   5 -25 13354.2 978.872  13
   1  -5  25 13826.5 1073.17   4
   1   5  25 10784.2 870.562   4
  -1   5 -25 13322.1 946.367  14
  -1   5 -25 12391.1 973.583  40
  -1   5 -25 13589.5 1044.01  23
  -1   5 -25 13161.3 963.233  15
  -1   5 -25 14403.5 1082.43  19
  -1  -5 -26 2089.82 456.993  16
  -1  -5 -26 1360.48 335.910  10
  -1  -5 -26 1212.15 302.066  18
  -1   5 -26 1574.83 375.749  49
  -1   5 -26 1227.31 286.636  14
  -1   5 -26 1159.12 291.417  40
  -1   5 -26 1774.25 409.332  19
  -1   5 -26 1347.39 310.144  46
  -1   5 -26 1637.19 328.689  34
  -1   5 -26 1834.34 436.617  28
  -1   5 -26 1329.74 337.168  23
  -1   5 -26 1727.37 357.949  15
   1  -5  26 1732.46 393.914   4
  -1   5 -26 1269.39 311.932  13
  -1   5 -27-16.4341 108.737  46
  -1  -5 -27 322.176 158.264  18
   1  -5  27 151.781 130.553   4
  -1  -5 -27 84.2566 118.726  10
  -1   5 -27 296.061 196.058  23
  -1   5 -27 256.663 165.400  49
  -1   5 -27 451.907 238.997  19
   1  -5  27-151.583 126.582  11
  -1   5 -27 246.016 133.487  40
  -1   5 -27 354.075 193.473   3
  -1   5 -27 470.605 213.538  34
  -1  -5 -27 195.412 171.050  16
  -1   5 -27 420.213 246.690  28
  -1   5 -27 396.626 169.441  15
  -1   5 -27 453.979 233.579  50
   1  -5  28 851.088 299.307   4
  -1   5 -28 587.617 245.740  19
  -1   5 -28 373.127 158.906  15
  -1   5 -28 621.668 237.848  50
  -1   5 -28 1218.67 355.247   3
  -1  -5 -28 870.766 286.944  10
  -1  -5 -28 827.804 311.244  16
  -1   5 -28 561.943 239.393  49
  -1   5 -28 412.847 200.195  34
  -1  -5 -28 325.997 187.519  18
  -1   5 -28 747.354 255.581  40
  -1   5 -28 577.975 289.984  28
  -1   5 -28 567.545 269.394  23
  -1  -5 -29 626.906 275.606  16
   1  -5  29 280.603 260.287   4
  -1   5 -29 429.711 228.814  34
  -1   5 -29 357.723 212.773  19
  -1   5 -29 635.447 280.865  50
  -1   5 -29 863.152 261.406   3
  -1   5 -29 707.567 266.680  49
  -1   5 -29 556.335 275.320  28
  -1   5 -29 704.038 245.760  15
  -1   5 -29 673.009 257.771  23
  -1  -5 -29 466.324 241.351  18
  -1   5 -29 543.439 256.085  40
  -1  -5 -29 690.076 263.357  10
  -1   5 -30 11594.7 1094.41  28
  -1   5 -30 10181.9 980.572  40
  -1  -5 -30 10167.7 1021.05  16
  -1   5 -30 9149.33 919.693  23
  -1   5 -30 9257.61 942.502  50
  -1   5 -30 9054.03 927.819  19
  -1   5 -30 9902.47 899.696  15
  -1   5 -30 8102.25 815.224  34
  -1  -5 -30 6777.26 757.599  18
  -1  -5 -30 10454.4 944.892  10
  -1   5 -30 9682.71 927.783  49
  -1   5 -31 1450.63 404.354  28
  -1  -5 -31 1690.91 404.686  40
  -1  -5 -31 1532.84 357.108  10
  -1   5 -31 1670.27 406.086  50
  -1  -5 -31 1347.24 348.370  18
  -1  -5 -31 1488.86 419.145  16
  -1   5 -31 1771.35 417.987  19
  -1   5 -31 1178.33 361.597  40
  -1   5 -31 1403.43 345.887  23
  -1   5 -32 72.0989 143.385  19
  -1   5 -32 350.520 231.554  40
  -1  -5 -32 182.324 154.892  73
  -1  -5 -32 491.909 255.514  40
  -1   5 -32 70.9628 163.126  23
  -1  -5 -32 80.2629 134.966  18
  -1  -5 -32 589.960 240.258  10
  -1  -5 -32 486.595 268.509  16
  -1   5 -32 9.92226 134.549  28
  -1   5 -32 387.767 271.318  50
  -1   5 -32 278.858 219.954  16
  -1   5 -33-44.4915 152.258  28
  -1  -5 -33 289.093 201.305  18
  -1  -5 -33 375.178 191.700  16
  -1   5 -33 55.0829 155.290  19
  -1  -5 -33-35.0496 164.580  40
  -1  -5 -33 111.565 111.755  10
  -1   5 -33 211.303 201.902  23
  -1  -5 -33 375.278 233.182  73
  -1   5 -33 101.837 137.695  50
  -1  -5 -34 634.769 239.514  10
  -1   5 -34 574.466 236.465  28
  -1   5 -34 361.527 232.710  23
  -1  -5 -34 478.347 458.012  18
  -1   5 -34 866.092 322.704  50
  -1  -5 -34 563.447 282.343  73
   1  -5  34 640.963 209.865   9
  -1  -5 -34 413.750 199.639  40
  -1   5 -34 652.266 233.774  19
  -1  -5 -34 771.210 289.573  16
  -1  -5 -35 2517.60 455.774  10
  -1   5 -35 2430.01 491.245  23
  -1   5 -35 1857.21 431.211  28
  -1   5 -35 2759.84 512.314  19
  -1  -5 -35 2405.31 498.936  16
  -1  -5 -35 2128.37 413.639  18
  -1  -5 -35 643.175 257.601  40
  -1  -5 -36 265.513 177.387  40
  -1  -5 -36 778.418 270.766  10
   1  -5  36 605.698 235.898  44
  -1  -5 -36 862.460 295.768  18
  -1   5 -36 535.368 235.561  28
   1  -5  36 532.788 171.649   9
  -1   5 -36 614.863 221.947  18
  -1  -5 -37-130.506 187.377  18
  -1  -5 -37-31.0055 120.139  10
  -1   5 -37 107.297 146.999  40
  -1   5 -37 9.60586 83.3547  18
  -1   5 -37 3.64188 129.746  28
  -1   5 -37 117.984 142.417  50
  -1   5 -37 169.672 179.147  39
  -1  -5 -38-59.8196 140.498  10
  -1   5 -38 94.6534 77.1183  18
  -1   5 -38 43.0652 118.849  28
  -1   5 -38-66.3933 190.267  50
  -1   5 -38 124.182 140.144  39
  -1   5 -38-181.795 215.977  40
  -1  -5 -38-78.6158 152.538  18
  -1   5 -39 1148.47 266.943  40
  -1   5 -39 1073.17 256.989  39
  -1   5 -39 1169.73 332.460  10
  -1   5 -39 1263.61 261.342  18
   1  -5  39 719.426 230.674  44
  -1  -5 -39 1496.86 305.323  10
  -1  -5 -39 1240.90 269.433  18
  -1   5 -39 1069.06 299.906  28
  -1  -5 -40 112.607 74.3958  10
  -1   5 -40 57.1848 95.1238  16
  -1   5 -40 372.484 159.456  39
   1  -5  40 159.551 101.748  44
  -1  -5 -40 424.369 199.377  18
  -1   5 -40 375.220 150.664  10
  -1   5 -40 252.868 129.932  40
  -1   5 -40 215.214 121.221  18
  -1   5 -40 508.165 201.060  28
  -1   5 -41 413.311 179.879  10
  -1   5 -41 312.797 156.218  28
   1  -5  41 147.873 103.651  44
  -1  -5 -41 514.331 187.378  73
  -1   5 -41 258.584 115.128  18
  -1   5 -41 324.560 152.922  39
  -1   5 -41 398.789 190.153  16
  -1  -5 -41 423.743 140.591  10
  -1  -5 -42 2285.34 301.601  10
  -1   5 -42 3324.65 387.362  39
  -1   5 -42 2345.59 342.159  10
  -1   5 -42 3026.73 326.151  18
  -1   5 -43 268.821 101.609  39
  -1   5 -43 136.176 92.2846  51
  -1   5 -43 289.201 123.420  10
  -1   5 -43 257.826 85.6710  18
  -1  -5 -43 191.971 75.2810  10
  -1   5 -44 245.060 96.1187  10
   1   6 -44 443.713 144.946  51
   1  -6 -43-15.4717 77.9961  73
   1  -6 -43 31.1575 106.229  16
   1   6 -43 58.6109 98.8046  51
   1   6 -43-69.0603 89.2114  39
   1   6 -43-29.8964 48.5114  10
   1   6 -43 54.5187 50.2366  62
   1  -6 -42 1360.06 251.701  10
   1   6 -42 751.100 176.000  10
   1   6 -42 1497.62 295.534  28
   1   6 -42 995.436 230.411  62
   1   6 -42 1576.39 334.823  51
   1   6 -42 1134.35 251.808  39
   1  -6 -42 1068.47 272.751  73
   1   6 -41 729.005 186.576  10
   1   6 -41 796.329 269.649  51
   1   6 -41 695.023 231.845  28
   1  -6 -41 745.056 210.048  10
   1   6 -41 754.133 218.289  39
  -1  -6  41 326.971 119.787  44
   1   6 -40 1210.41 295.298  28
   1   6 -40 634.008 163.707  61
  -1  -6  40 585.655 180.254  44
   1   6 -40 834.781 224.838  10
   1   6 -40 837.601 244.987  39
   1  -6 -40 1315.39 290.935  10
   1   6 -39 394.769 162.478  10
   1   6 -39 687.700 190.472  61
   1   6 -39 292.879 192.579  39
   1  -6 -39 386.133 163.129  10
  -1  -6  39 479.319 184.935  44
   1   6 -39 376.799 194.342  28
  -1  -6  38 682.940 188.018  44
   1   6 -38 576.443 222.387  39
   1   6 -38 937.708 295.396  28
   1   6 -38 925.180 225.577  61
   1  -6 -38 769.764 256.126  10
   1   6 -38 612.679 233.025  10
  -1  -6  37 1406.59 281.299   9
   1   6 -37 997.672 277.315  10
   1   6 -37 1718.55 332.443  17
   1   6 -37 1779.23 434.339  28
   1   6 -37 1976.20 355.262  61
   1   6 -37 1565.62 360.332  39
   1  -6 -37 1520.94 351.198  10
  -1  -6  37 1261.31 312.453  44
   1   6 -36 1003.70 310.992  39
  -1  -6  36 789.836 242.405   9
   1   6 -36 1182.60 348.346  28
   1   6 -36 1301.58 313.929  61
  -1  -6  36 609.545 270.976  44
   1  -6 -36 1008.56 311.891  10
   1   6 -36 1234.70 310.850  17
   1   6 -36 1051.52 295.555  10
  -1  -6  35 533.495 218.753  44
  -1  -6  35 386.914 197.466   9
   1  -6 -35 552.162 278.443  10
   1   6 -35 496.719 244.077  39
   1   6 -35 719.732 236.641  61
   1   6 -35 376.899 152.768  17
   1   6 -35 665.756 321.438  28
   1   6 -35 544.955 161.210  16
   1   6 -35 136.300 133.568  40
   1  -6 -34 3871.76 579.278  18
   1   6 -34 2626.69 466.227  17
   1   6 -34 3337.96 554.633  39
  -1  -6  34 3962.40 531.117   9
   1   6 -34 3103.11 536.664  40
  -1  -6  34 3449.31 571.839  44
   1  -6 -34 3928.81 593.600  10
   1   6 -34 3920.90 555.623  61
   1  -6 -34 4166.37 672.419  73
   1   6 -34 3884.78 584.959  19
   1   6 -34 3846.59 607.647  50
   1   6 -34 3667.18 611.700  28
   1   6 -33 4619.14 678.675  50
  -1  -6  33 3678.52 520.685   9
   1  -6 -33 2791.55 438.265  20
   1  -6 -33 4240.85 631.016  10
  -1  -6  33 4074.26 600.645  44
   1   6 -33 3743.78 595.512  40
   1   6 -33 4402.44 638.763  19
   1   6 -33 4348.67 692.320  28
   1  -6 -33 4243.18 617.848  18
   1   6 -33 4251.23 692.935  17
   1  -6 -33 4666.27 736.298  73
   1   6 -32 6760.65 779.642  17
   1  -6 -32 7591.61 712.166  20
   1   6 -32 8530.26 967.384  28
   1  -6 -32 9141.79 911.108  18
   1   6 -32 8239.33 884.849  40
   1  -6 -32 8862.17 906.546  10
   1  -6 -32 10688.6 1079.53  73
   1   6 -32 8491.59 887.939  19
  -1  -6  32 8108.14 773.886   9
   1   6 -32 8198.76 906.818  50
   1   6 -31 154.164 192.315  28
   1   6 -31 361.796 225.960  50
   1  -6 -31 171.349 179.139  73
   1   6 -31 148.297 101.693  17
  -1  -6  31 389.567 200.549   9
   1  -6 -31 183.181 145.260  10
   1   6 -31 478.974 245.122  19
   1   6 -31 238.607 180.733  40
   1  -6 -31 307.037 155.838  20
   1  -6 -31 299.701 188.065  18
   1   6 -30 956.969 287.600  49
   1   6 -30 1491.06 363.341  19
  -1  -6  30 1144.33 295.814   9
   1   6 -30 1198.82 335.597  40
   1  -6 -30 994.745 301.855  55
   1   6 -30 823.773 320.163  28
   1  -6 -30 1275.03 355.189  18
   1  -6 -30 1591.17 394.895  10
   1  -6 -30 1065.62 278.957  20
   1   6 -30 823.502 312.874  17
   1   6 -29 15.8590 305.208  28
   1  -6 -29 329.489 191.872  20
   1  -6 -29 144.752 263.658  18
   1   6 -29 51.5112 113.266  40
   1  -6 -29-16.2973 129.992  55
   1   6 -29 2.99490 74.7761   3
  -1  -6  29 285.814 203.839   4
   1   6 -29 64.0168 132.970  19
   1   6 -29 123.909 120.341  49
   1   6 -29-16.6626 157.475  17
  -1  -6  29 235.937 195.707  44
   1  -6 -29 20.1363 113.256  10
   1  -6 -28 759.000 250.308  20
   1   6 -28 920.572 314.802  19
   1   6 -28 983.618 308.520  17
   1   6 -28 831.010 323.396  28
   1  -6 -28 503.069 226.336  55
  -1  -6  28 486.629 205.627   4
   1   6 -28 637.557 268.060  49
   1  -6 -28 910.609 320.171  10
   1  -6 -28 1036.11 280.343  62
  -1  -6  28 556.728 215.255  44
   1   6 -28 753.969 253.664  40
   1  -6 -28 519.890 177.686  18
   1   6 -28 698.673 250.593   3
  -1   6  27 1814.87 401.760   2
   1   6 -27 1974.99 447.135  49
  -1  -6  27 1544.59 336.976   9
   1   6 -27 1719.49 404.903  17
   1   6 -27 2490.31 454.737   3
   1   6 -27 1679.15 394.750  50
   1  -6 -27 1646.54 336.876  55
   1  -6 -27 1814.98 369.496  20
   1  -6 -27 1642.74 369.385  10
  -1  -6  27 2175.08 430.037  44
   1   6 -27 2408.73 514.665  28
   1  -6 -27 1045.68 307.208  18
   1   6 -27 1990.58 429.691  19
  -1  -6  27 1792.02 375.371   4
   1  -6 -27 1924.87 379.705  62
   1   6 -26 60.4290 115.362  49
   1  -6 -26 178.224 102.358  18
   1  -6 -26 326.489 161.469  10
  -1  -6  26 584.037 227.200   4
   1  -6 -26 380.264 179.039  55
   1   6 -26 188.729 187.385  50
   1   6 -26 319.783 142.101  15
  -1  -6  26 433.202 190.073   9
   1  -6 -26 221.924 130.340  20
   1   6 -26-5.40573 156.850  17
  -1   6  26 292.379 144.124   2
   1   6 -26 462.168 222.290   3
   1   6 -26 181.774 92.8422  19
  -1   6  25 595.657 212.871   2
   1   6 -25 992.240 307.896  50
   1   6 -25 1141.99 337.543  17
   1   6 -25 700.038 204.130  19
   1  -6 -25 771.526 244.567  10
  -1  -6  25 525.512 243.639   4
   1  -6 -25 718.536 249.694  18
   1  -6 -25 774.200 262.586  55
   1   6 -25 645.699 206.153   3
  -1  -6  25 413.385 192.357   9
   1   6 -25 705.007 269.347  49
   1   6 -25 757.929 236.805  15
  -1  -6  24 3084.87 466.570   4
   1   6 -24 3673.18 519.868   3
   1   6 -23 868.422 261.756   3
   1  -6 -23 1161.67 265.806   8
  -1  -6  23 1160.26 295.918   4
   1   6 -22 3663.18 525.098   3
  -1  -6  22 4121.25 501.490   4
   1  -6 -22 4505.42 479.664   8
  -1  -6  21 5370.03 577.519   4
   1  -6 -21 6244.99 566.811   8
   1   6 -21 5453.33 568.102   5
   1   6 -21 6157.84 644.114   3
   1  -6 -20 1400.06 275.518   8
   1   6 -20 1478.64 297.010   5
   1   6 -20 1555.85 309.546   3
  -1  -6  20 1432.53 283.358   4
  -1   6  19 1127.30 367.762   1
   1   6 -19 1219.31 268.076   5
   1  -6 -19 1112.09 218.865   8
   1   6 -19 1183.65 288.576   3
  -1  -6  19 1116.87 237.940   4
  -1  -6  18 792.914 180.993   4
   1   6 -18 702.584 190.239   5
  -1   6  18 1213.01 385.610   1
   1  -6 -18 1215.34 240.308   8
   1  -6 -17 2653.64 342.615   8
  -1   6  17 2742.81 537.608   1
   1   6 -17 2007.15 319.578   5
  -1  -6  17 2264.66 309.598   4
  -1   6  16 4769.65 669.593   1
   1  -6 -16 4431.73 437.500   8
   1   6 -16 4125.71 434.745   5
  -1  -6  16 3662.58 410.902   4
  -1  -6  15 17469.5 840.448   4
   1   6 -15 17455.4 890.730   5
   1  -6 -15 16972.2 803.990   8
  -1   6  15 16991.6 1244.25   1
  -1   6  14 1877.72 439.263   1
   1  -6 -14 1671.96 259.358   8
  -1  -6  14 1197.76 248.787   4
   1   6 -14 1493.74 275.926   5
   1   6 -13 16527.3 842.846   5
  -1   6  13 15308.8 1125.51   1
  -1  -6  13 15273.0 748.656   4
   1  -6 -13 16627.7 764.306   8
  -1   6  12 27425.9 1474.06   1
   1   6 -12 26500.8 1057.33   5
  -1  -6  12 23992.6 939.953   4
   1  -6 -12 27681.3 965.630   8
   1   6 -11 6793.44 528.173   5
  -1   6  11 6801.41 739.294   1
   1  -6 -11 6601.53 464.647   8
  -1  -6  11 6133.07 450.592   4
  -1  -6  10 189.354 105.010   4
   1  -6 -10 385.161 126.359   8
   1   6 -10 240.230 116.552   5
  -1   6   9 36379.4 1610.56   1
   1  -6  -9 35937.5 1047.50   8
  -1  -6   9 33847.9 979.808   4
   1   6  -9 37800.8 1191.00   5
   1   6  -8 1269.72 227.478   5
  -1   6   8 847.873 264.163   1
   1  -6  -8 1146.48 185.880   8
  -1  -6   8 747.128 173.060   4
   1   6  -7 495.024 154.092   5
  -1   6   7 750.751 208.236   1
   1  -6  -7 647.817 151.200   8
  -1  -6   7 711.208 136.175   4
  -1  -6   6 2615.83 233.470   4
   1   6  -6 2629.00 314.630   5
  -1   6   6 2038.86 137.195   3
   1  -6  -6 2547.51 271.468   8
  -1   6   6 2506.37 413.084   1
  -1  -6   5 4820.45 312.378   4
   1   6  -5 4767.91 365.513   7
  -1   6   5 4539.85 559.784   1
   1  -6  -5 3647.68 164.475   6
   1  -6  -5 4206.91 339.124   8
  -1   6   5 3752.33 220.885   3
   1   6  -5 4014.82 381.827   5
  -1  -6   4 26114.9 709.782   4
   1  -6  -4 24717.0 822.859   4
   1   6  -4 26358.6 840.267   7
   1   6  -4 25930.9 891.828   5
  -1   6   4 22962.4 586.040   3
   1  -6  -4 24652.6 807.116   8
   1   6  -3 5894.26 394.909   7
   1  -6  -3 5696.68 391.548   8
   1   6  -3 5351.04 401.977   5
   1  -6  -3 5800.54 395.966   4
  -1   6   3 5055.10 294.677   3
   1  -6  -2 514.571 124.370   4
   1  -6  -2 517.186 117.160   8
  -1   6   2 465.466 94.7924   3
  -1  -6   2 315.933 95.2555   4
   1   6  -2 650.758 149.587   7
   1   6  -2 526.206 132.278   5
  -1   6   1 6887.19 396.478   3
   1   6  -1 7784.56 453.302   7
   1  -6  -1 7586.43 432.579   8
   1  -6  -1 7699.18 455.675   4
   1   6  -1 8160.71 467.116   5
   1  -6   0 492.400 133.111   8
   1   6   0 633.471 146.911   5
  -1  -6   0 374.050 174.792   8
  -1  -6   0 221.106 84.1706   4
  -1   6   0 553.627 124.939   3
   1  -6   0 459.675 114.509   4
   1   6   0 463.271 134.926   7
   1   6   1 22662.1 743.433   5
   1   6   1 23606.1 818.061   7
  -1  -6  -1 19213.5 890.095   8
   1  -6   1 21869.3 741.234   8
  -1  -6  -1 17521.9 488.485   4
  -1   6  -1 18283.0 730.311   3
   1  -6   1 22642.6 794.871   4
   1  -6   2 11384.9 536.432   8
  -1  -6  -2 11283.4 661.321   8
   1   6   2 11264.1 513.605   5
  -1   6  -2 9536.16 548.526   3
  -1   6  -2 9685.84 546.321   5
   1  -6   2 11119.8 579.216   4
  -1   6  -3 6192.05 462.734   5
  -1  -6  -3 7398.31 522.847   8
   1  -6   3 6442.72 485.011   4
  -1   6  -3 6811.69 469.988   3
   1  -6   3 7193.27 427.125   8
   1   6   3 7048.05 394.677   5
   1  -6   4 8030.33 516.761   4
   1   6   4 7860.84 411.755   5
   1  -6   4 7882.42 460.338   8
  -1   6  -4 7088.26 493.023   3
  -1   6  -4 6839.40 348.107   7
  -1  -6  -4 8351.36 556.570   8
  -1   6  -4 6316.39 474.157   5
   1  -6   5 29537.6 897.216   8
  -1   6  -5 30061.2 720.257   7
  -1  -6  -5 31323.5 1070.88   8
  -1   6  -5 27689.1 988.690   3
   1   6   5 31169.3 788.111   5
   1  -6   5 33343.1 1017.58   4
  -1   6  -5 26629.1 966.912   5
   1  -6   6 9951.88 530.033   8
  -1  -6  -6 9452.85 597.335   8
  -1   6  -6 8437.49 566.727   3
   1   6   6 9809.97 438.106   5
   1  -6   6 10729.1 593.909   4
  -1  -6  -7 21076.4 895.361   8
   1   6   7 20277.3 609.701   5
   1  -6   7 21809.8 855.044   4
  -1   6  -7 19305.7 559.112   7
  -1   6  -7 18893.6 857.236   3
   1  -6   7 18705.0 738.072   8
  -1  -6  -8 37125.3 1191.87   8
   1   6   8 37869.4 804.103   5
   1  -6   8 38419.2 1159.95   4
  -1  -6  -9 70961.2 1664.51   8
   1  -6   9 70929.7 1600.91   4
   1   6   9 69550.2 1054.03   5
   1   6  10 167.442 52.6440   5
  -1  -6 -10 186.227 98.3843   8
   1  -6  10 164.467 113.734   4
  -1   6 -10 209.944 140.349   3
   1  -6  11 2324.41 304.113   4
  -1  -6 -11 2515.49 326.034   8
  -1   6 -11 2443.82 348.089   3
  -1   6 -12 693.804 192.986   3
   1  -6  12 594.930 185.554   4
  -1  -6 -12 881.453 191.338   8
  -1  -6 -13 963.804 209.998   8
   1  -6  13 1279.14 250.606   4
  -1   6 -13 1096.42 250.212   3
   1   6  14 18966.0 1181.17   1
  -1   6 -14 18656.1 1014.97   3
  -1  -6 -14 19109.0 937.458   8
   1  -6  14 20800.1 980.405   4
   1   6  15 19410.6 1222.72   1
  -1   6 -15 19422.1 1055.51   3
  -1  -6 -15 18591.9 943.402   8
   1  -6  15 18211.3 956.594   4
  -1   6 -16 1817.18 355.363   3
   1  -6  16 1183.11 267.470   4
   1   6  16 1194.80 373.930   1
  -1  -6 -16 1869.47 300.130   8
  -1  -6 -17 13326.4 814.883   8
   1  -6  17 13107.2 840.752   4
  -1   6 -17 12739.3 908.672   3
   1   6  17 13413.4 1045.68   1
   1  -6  18 2940.43 425.238   4
  -1  -6 -18 3094.18 415.981   8
   1   6  18 3496.62 545.460   1
  -1   6 -18 3627.01 493.299   3
   1   6  19 1469.80 368.004   1
  -1  -6 -19 1091.49 271.973   8
  -1   6 -19 857.182 233.576   3
   1  -6  19 1082.70 274.130   4
  -1   6 -20 1077.99 253.271   3
   1  -6  20 972.885 261.670   4
  -1   6 -21 639.001 262.200   3
   1  -6  21 442.434 190.976   4
  -1   6 -22 7957.40 835.238   3
   1  -6  22 6587.28 683.512   4
  -1   6 -23 13731.1 1113.23   3
   1  -6  23 11241.1 908.945   4
  -1   6 -24 4717.87 574.040  13
  -1   6 -24 4178.70 576.943  19
  -1   6 -24 5166.70 582.165  14
  -1   6 -24 5775.51 718.252   3
  -1   6 -24 4935.66 586.218  15
  -1   6 -24 4494.28 599.898  49
   1  -6  24 4741.41 617.662   4
  -1   6 -24 4899.46 613.612  23
  -1   6 -25 2479.81 424.006  13
  -1   6 -25 1592.65 338.726  40
  -1   6 -25 2365.22 461.744  19
  -1   6 -25 3571.26 596.349   3
  -1  -6 -25 2138.62 385.465  10
   1  -6  25 2334.50 457.268   4
   1  -6  25 2116.19 380.720  11
  -1  -6 -25 2434.20 467.336  16
  -1   6 -25 2433.47 402.381  46
  -1   6 -25 1961.03 365.291  14
  -1  -6 -25 2353.17 425.716  18
  -1   6 -25 2861.83 478.753  23
  -1   6 -25 2345.67 420.554  15
  -1   6 -25 2262.12 387.364  34
  -1   6 -25 2427.68 436.014  49
  -1  -6 -26 8736.88 894.789  73
  -1  -6 -26 9067.61 900.201  16
  -1  -6 -26 8040.02 768.895  18
  -1   6 -26 8910.13 895.164  50
  -1   6 -26 8181.07 818.321  49
  -1   6 -26 7771.47 829.202  19
   1  -6  26 9617.78 899.579   4
  -1   6 -26 8981.18 866.983  23
  -1   6 -26 10669.6 983.312   3
  -1   6 -26 8405.92 794.896  15
  -1   6 -26 6898.11 703.951  46
   1  -6  26 6211.01 667.522  11
  -1   6 -26 7831.92 785.311  40
  -1  -6 -26 8048.24 774.327  10
  -1   6 -26 7720.89 714.415  34
  -1   6 -26 7386.29 749.700  13
  -1   6 -27 409.187 177.454  15
  -1   6 -27 499.068 265.204  19
  -1   6 -27 454.728 251.081  50
  -1  -6 -27 416.001 144.132  73
  -1   6 -27 369.089 172.683  34
  -1   6 -27 631.710 218.103  13
  -1   6 -27 79.6928 109.254  46
  -1   6 -27 224.533 159.575  40
  -1  -6 -27 700.225 234.865  18
   1  -6  27 96.2836 164.412  11
  -1   6 -27 559.848 211.706   3
  -1  -6 -27 809.050 312.109  16
  -1   6 -27 187.812 136.847  23
  -1  -6 -27 463.482 207.165  10
  -1   6 -27 537.469 190.531  49
   1  -6  27 515.501 200.449   4
  -1   6 -27 569.938 295.347  28
  -1   6 -28 23.7789 148.761  23
  -1   6 -28-2.45610 172.046  28
  -1   6 -28 86.8034 114.315  19
  -1   6 -28 49.8397 133.216  34
  -1   6 -28-17.8997 103.537  49
  -1  -6 -28-8.57782 115.495  10
  -1  -6 -28 72.2012 168.535  16
  -1   6 -28 40.4908 107.352  40
  -1   6 -28 201.077 209.113  50
  -1  -6 -28-88.6913 158.092  18
  -1  -6 -28 558.856 307.696  73
   1  -6  28-75.2872 74.3597  11
   1  -6  28 3.23114 113.034   4
  -1   6 -28 398.973 166.933   3
  -1   6 -28 40.5730 115.366  15
  -1   6 -29 11698.9 1008.24  40
  -1   6 -29 11347.2 1032.13  19
  -1   6 -29 11720.4 1033.45  23
   1  -6  29 7703.32 740.786  11
  -1  -6 -29 10797.0 1044.77  16
  -1   6 -29 11588.0 960.567  15
  -1  -6 -29 12788.2 1007.57  10
  -1  -6 -29 13633.2 1175.93  73
  -1   6 -29 12645.5 1130.64  28
  -1  -6 -29 11150.6 954.994  18
  -1   6 -29 10971.0 1000.81  50
  -1   6 -29 11494.8 1008.39  49
  -1   6 -29 9292.06 854.509  34
  -1   6 -30 1775.59 409.928  49
  -1   6 -30 2100.94 479.942  40
  -1   6 -30 2048.44 446.248  19
  -1  -6 -30 2349.69 496.471  73
  -1   6 -30 1909.64 470.346  28
  -1   6 -30 1553.31 366.210  15
  -1   6 -30 1819.95 405.054  23
   1  -6  30 1738.57 349.676  11
  -1   6 -30 2097.87 458.167  50
  -1   6 -30 1528.03 368.289  34
  -1  -6 -30 1903.54 403.126  10
  -1  -6 -30 1152.59 308.277  18
  -1  -6 -30 1637.34 431.257  16
  -1   6 -31 486.059 258.923  50
  -1   6 -31 266.873 148.483  49
  -1   6 -31 577.881 275.145  28
  -1   6 -31 489.469 225.624  15
  -1   6 -31 305.463 206.766  19
  -1  -6 -31 676.527 263.853  10
  -1  -6 -31 894.788 359.928  16
  -1   6 -31 1203.35 352.657  23
  -1  -6 -31 306.811 157.572  18
  -1   6 -32 603.633 248.297  16
  -1   6 -32 452.124 215.106  19
  -1  -6 -32 184.074 140.885  18
  -1  -6 -32 698.209 276.857  10
  -1   6 -32 423.956 225.715  28
  -1   6 -32 324.674 221.587  23
  -1   6 -32 521.679 232.927  50
  -1  -6 -33 425.578 195.078  18
  -1   6 -33 604.155 229.905  50
   1  -6  33 400.707 176.103   9
  -1  -6 -33 371.726 199.838  10
  -1   6 -33 523.655 259.193  28
  -1   6 -33 567.389 233.716  23
  -1   6 -33 455.541 223.754  19
  -1   6 -34 194.836 213.974  19
  -1   6 -34 335.003 217.258  28
  -1  -6 -34 434.514 198.181  18
   1  -6  34 583.694 218.339   9
  -1   6 -34 197.177 157.449  50
  -1  -6 -34 496.959 225.739  10
  -1  -6 -35 269.969 158.692  10
  -1   6 -35 128.985 166.362  19
  -1  -6 -35 172.097 129.526  18
   1  -6  35 84.3597 115.526  44
  -1   6 -35 194.382 178.235  28
   1  -6  36 91.4553 154.573  44
  -1  -6 -36 44.1005 104.258  10
  -1   6 -36 14.3062 162.601  28
   1  -6  36 74.8196 114.229   9
  -1   6 -36-141.762 194.836  19
  -1  -6 -36 75.1632 112.258  18
  -1   6 -36-122.840 179.330  40
  -1   6 -36 138.687 129.404  18
  -1   6 -37 1268.83 331.157  39
  -1   6 -37 1772.56 383.703  50
  -1   6 -37 1127.44 300.897  40
  -1   6 -37 1424.50 377.065  28
  -1  -6 -37 1312.27 296.425  18
  -1   6 -37 1053.78 251.172  18
  -1  -6 -37 1146.83 255.513  10
   1  -6  37 1277.75 277.021   9
  -1  -6 -38 4309.74 528.135  18
  -1  -6 -38 3581.20 448.065  10
  -1   6 -38 3792.47 534.515  50
   1  -6  38 4449.87 462.452   9
  -1   6 -38 4830.48 587.951  39
  -1   6 -38 3284.77 518.890  28
  -1   6 -38 3185.02 489.768  40
  -1   6 -38 3957.60 455.166  18
  -1   6 -39-48.2437 98.7546  10
  -1   6 -39 318.349 190.602  28
   1  -6  39 155.279 128.734  44
  -1  -6 -39 199.505 115.040  10
  -1   6 -39 167.819 88.7247  39
  -1   6 -39 161.450 73.1514  18
  -1   6 -39-79.0077 121.738  40
  -1  -6 -39-8.53941 106.531  73
   1  -6  40 248.090 127.064  44
  -1   6 -40 302.050 98.5669  18
  -1   6 -40 242.721 129.942  16
  -1   6 -40 407.468 175.064  10
  -1  -6 -40 365.099 189.089  73
  -1   6 -40 633.229 191.091  39
  -1  -6 -40 355.619 143.167  10
  -1   6 -40-45.0265 103.500  40
  -1   6 -40 390.240 191.052  28
  -1   6 -41 1268.71 273.999  28
  -1   6 -41 1036.57 177.319  18
   1  -6  41 582.724 168.766  44
  -1  -6 -41 966.636 198.439  10
  -1   6 -41 1022.33 244.347  10
  -1   6 -41 715.154 150.972  16
  -1   6 -41 1570.59 278.217  39
  -1  -6 -42-166.083 78.7062  10
  -1   6 -42-21.4268 61.3078  39
  -1   6 -42-9.21462 82.7733  16
   1  -6  42-148.362 75.6971  44
  -1   6 -43 91.9022 80.7012  10
  -1   6 -43 208.685 123.840  51
  -1   6 -43 314.279 108.146  39
   1   7 -44 161.995 43.6197  51
   1   7 -43 37.7127 62.4673  62
   1   7 -43 124.637 109.135  51
   1   7 -43 103.486 56.0147  39
   1   7 -42 453.160 179.473  51
   1   7 -42 213.493 81.4813  10
   1   7 -42 142.522 112.159  62
   1   7 -42 342.443 153.219  28
   1   7 -42 333.742 143.197  39
  -1  -7  42 235.976 90.9422  44
   1  -7 -41 1126.48 264.348  16
   1   7 -41 1599.83 323.484  28
   1   7 -41 1303.04 259.477  39
   1   7 -41 1435.20 345.542  51
  -1  -7  41 494.125 139.783  44
   1  -7 -41 1480.71 334.206  73
   1   7 -41 505.424 147.628  10
  -1  -7  40 500.177 180.872  44
   1  -7 -40 673.707 195.891  10
   1   7 -40 892.869 253.461  28
   1   7 -40 707.615 203.109  39
   1   7 -40 331.485 133.279  10
   1  -7 -40 175.488 185.666  73
   1   7 -39-43.0201 91.6590  61
  -1  -7  39 130.846 111.880  44
   1   7 -39-29.5511 120.396  39
   1   7 -39-165.166 206.782  28
   1  -7 -39 83.3157 131.254  10
   1   7 -39-55.8974 86.1980  10
   1   7 -38 1148.27 245.673  61
   1   7 -38 1032.41 244.323  17
   1  -7 -38 1126.64 294.453  10
   1   7 -38 756.459 224.434  10
  -1  -7  38 1330.24 299.628  44
  -1  -7  38 1043.49 248.433   9
   1   7 -38 1053.68 308.919  28
   1   7 -38 1419.38 324.869  39
  -1  -7  37 1535.63 288.956   9
   1   7 -37 1649.25 393.106  39
  -1  -7  37 2220.94 413.354  44
   1  -7 -37 1867.27 369.891  10
   1   7 -37 1339.44 301.183  10
   1   7 -37 1834.01 400.250  28
   1   7 -37 1563.29 316.930  17
   1   7 -37 1710.60 314.247  61
   1   7 -36 122.891 190.517  39
  -1  -7  36 117.852 123.359   9
  -1  -7  36 547.823 253.810  44
   1   7 -36 89.9016 105.290  61
   1   7 -36 353.836 235.308  28
   1   7 -36 305.661 152.382  17
   1   7 -36 203.576 103.554  10
   1  -7 -36 173.362 111.532  10
   1   7 -35 183.055 135.589  17
  -1  -7  35 199.662 127.032  44
   1   7 -35 126.547 135.919  39
   1   7 -35-122.943 159.359  28
   1   7 -35-21.4100 106.063  61
   1   7 -35 213.627 168.933  19
   1  -7 -35 124.080 148.739  10
  -1  -7  35-36.3387 119.505   9
  -1  -7  34 4051.72 543.178   9
   1   7 -34 3543.27 593.640  28
   1   7 -34 4207.18 626.512  39
   1  -7 -34 4290.93 601.326  10
   1   7 -34 4182.34 590.604  19
   1   7 -34 4751.67 617.437  17
  -1  -7  34 4822.49 641.702  44
   1  -7 -34 3147.37 444.986  20
   1   7 -33 6853.49 778.706  19
  -1  -7  33 6773.02 772.511  44
   1   7 -33 6253.03 778.123  50
   1   7 -33 7333.94 871.161  28
   1  -7 -33 7097.76 774.503  10
   1   7 -33 4285.20 652.406  40
   1   7 -33 6053.84 710.171  17
  -1  -7  33 6476.34 687.066   9
  -1  -7  32 2755.22 465.529   9
  -1  -7  32 3861.37 605.299  44
   1   7 -32 2604.70 517.949  40
   1   7 -32 2885.40 510.072  17
   1   7 -32 3261.79 539.532  19
   1   7 -32 2861.43 557.331  28
   1  -7 -32 1268.98 297.217  20
   1   7 -32 2949.02 535.477  50
   1  -7 -32 2829.39 508.351  10
  -1  -7  31 2528.96 433.000   9
   1  -7 -31 2420.73 470.498  10
   1   7 -31 2074.39 477.838  40
   1   7 -31 2440.37 484.626  19
   1   7 -31 2341.90 477.690  49
   1  -7 -31 1688.57 350.736  20
   1   7 -31 2573.88 504.466  50
   1   7 -31 2555.35 530.047  28
   1   7 -31 1903.86 426.259  17
   1   7 -30-21.8252 152.801  28
   1  -7 -30 82.0407 111.588  18
   1   7 -30 185.533 150.019  40
   1  -7 -30 182.057 172.202  10
   1   7 -30 3.92812 147.399  49
   1   7 -30-83.4349 226.206  50
   1   7 -30 128.928 125.392  17
  -1  -7  30-144.223 133.404   9
   1  -7 -30 30.8788 78.9278  20
   1   7 -30 52.0792 173.193  19
   1   7 -29 6559.25 758.119  19
   1   7 -29 7146.10 805.124  49
   1  -7 -29 6406.57 682.741  20
   1   7 -29 8129.90 928.082  28
   1  -7 -29 4915.69 641.114  18
   1  -7 -29 7897.08 836.833  10
   1   7 -29 6954.44 818.930  17
   1   7 -29 7038.00 787.446  40
   1  -7 -28 196.306 159.412  20
   1   7 -28 482.105 271.455  49
   1   7 -28 311.898 206.989  40
   1  -7 -28 333.573 174.480  10
   1   7 -28 511.238 247.872   3
   1   7 -28 302.493 212.340  19
   1   7 -28 142.160 170.248  28
   1   7 -28 132.021 116.271  17
   1  -7 -28 520.366 276.756  18
  -1  -7  28 317.732 198.055  44
  -1  -7  28 64.0244 91.3330   4
   1  -7 -28 137.853 181.415  73
   1  -7 -27 1293.83 325.761  10
   1   7 -27 1882.70 428.654  49
  -1  -7  27 1294.81 326.336   4
   1  -7 -27 2284.60 497.914  73
   1   7 -27 1427.71 382.119  19
   1   7 -27 1138.15 317.196  40
  -1  -7  27 1848.88 427.253  44
   1  -7 -27 1703.75 401.504  18
   1   7 -27 2107.25 446.851   3
   1   7 -27 2165.09 481.923  17
   1  -7 -27 1545.63 322.544  20
  -1  -7  27 956.053 240.284  11
   1   7 -26 2540.54 468.340  50
  -1  -7  26 3483.54 518.783  11
   1  -7 -26 3650.76 502.383  20
   1   7 -26 3515.10 575.279  17
   1  -7 -26 3377.35 531.267  10
   1  -7 -26 3083.41 545.451  73
   1   7 -26 3104.75 526.671  19
  -1  -7  26 2784.01 457.829   9
  -1  -7  26 2997.92 507.335  44
   1   7 -26 2987.89 528.318  40
   1   7 -26 3074.19 520.049  49
  -1  -7  26 3327.75 545.497   4
   1  -7 -26 3047.56 505.658  18
   1   7 -26 3295.78 490.986  15
   1   7 -26 3532.24 573.470   3
   1  -7 -25 925.348 275.314  20
  -1  -7  25 1139.11 289.684  11
  -1  -7  25 788.644 257.349   4
   1   7 -25 902.813 286.056  50
   1   7 -25 847.715 294.269  40
   1  -7 -25 1268.37 318.353  10
   1   7 -25 1310.65 341.899   3
   1  -7 -25 1118.69 305.922  18
   1   7 -25 1135.57 315.446  19
   1   7 -25 971.042 317.431  17
   1  -7 -25 1187.44 320.339  55
  -1  -7  25 963.974 290.391   9
   1  -7 -25 930.492 307.874  73
  -1  -7  25 1107.38 330.336  44
   1   7 -25 735.660 250.754  49
   1   7 -25 1442.21 332.591  15
   1   7 -24 7602.88 779.636  19
   1   7 -24 7369.83 790.734  49
   1  -7 -24 8600.22 751.569  20
   1   7 -24 8861.54 856.667   3
  -1  -7  24 6203.02 712.760   4
   1  -7 -24 7879.78 784.074  18
   1   7 -24 7228.67 808.527  17
   1  -7 -24 8276.93 883.584  73
   1  -7 -24 7108.49 746.284  10
  -1  -7  24 6044.65 661.095  11
   1  -7 -24 6538.21 687.045  55
   1   7 -24 6609.19 675.118  15
   1   7 -24 6544.18 749.888  50
  -1  -7  24 6588.89 689.301   9
   1  -7 -23 2336.85 417.777  55
   1  -7 -23 2669.02 412.734   8
   1   7 -23 2654.57 481.646  50
   1   7 -23 2855.00 468.707   3
  -1  -7  23 1701.57 372.077   9
  -1  -7  23 1955.10 374.248   4
   1   7 -23 2105.67 454.546  49
   1  -7 -23 2200.57 418.463  73
   1  -7 -22-88.9787 100.511   8
   1   7 -22-41.8741 106.133   3
  -1  -7  22 8.80066 76.2374   4
   1   7 -21 3683.41 513.116   3
   1   7 -21 3134.22 436.636   5
  -1  -7  21 2046.10 416.707   4
   1  -7 -21 3170.49 433.243   8
   1  -7 -20 1961.99 359.079   8
   1   7 -20 2321.11 380.908   5
  -1  -7  20 1034.97 319.093   4
   1   7 -20 2610.21 429.088   3
  -1   7  20 2439.61 588.680   1
   1   7 -19 4791.35 527.814   5
   1  -7 -19 4668.59 499.842   8
   1   7 -19 4811.12 564.541   3
  -1   7  19 5173.32 792.056   1
  -1  -7  19 2979.65 470.083   4
  -1   7  18 1517.54 459.962   1
   1  -7 -18 1049.07 246.448   8
   1   7 -18 1051.51 245.639   5
  -1  -7  18 813.551 248.363   4
   1   7 -18 918.250 260.839   3
  -1  -7  17 627.446 205.673   4
   1  -7 -17 357.288 147.381   8
   1   7 -17 433.437 139.001   5
   1  -7 -16 16392.4 864.579   8
   1   7 -16 17290.4 966.861   5
  -1   7  16 17595.3 1377.07   1
  -1  -7  15 357.208 147.197   4
   1  -7 -15 241.689 134.596   8
  -1   7  15 515.057 292.807   1
   1   7 -15 443.028 178.040   5
   1   7 -14 8276.87 635.090   5
  -1  -7  14 7045.29 537.283   4
   1  -7 -14 7632.61 570.936   8
  -1   7  14 6894.94 851.293   1
   1  -7 -13 10973.1 671.438   8
  -1   7  13 10719.1 1026.83   1
  -1  -7  13 11226.5 668.823   4
   1   7 -13 11385.2 741.603   5
   1  -7 -12 9957.45 631.615   8
   1   7 -12 10323.8 695.346   5
  -1  -7  12 9074.62 590.100   4
  -1   7  12 11046.2 1026.72   1
  -1   7  11 852.106 335.066   1
   1  -7 -11 459.307 153.214   8
  -1  -7  11 462.471 160.640   4
   1   7 -11 439.647 163.192   5
  -1  -7  10 16312.4 740.517   4
   1  -7 -10 15721.7 761.005   8
   1   7 -10 15527.5 841.304   5
  -1   7  10 16126.5 1202.68   1
   1  -7  -9 6117.85 476.979   8
  -1  -7   9 6527.90 439.148   4
  -1   7   9 5619.78 711.236   1
   1   7  -9 6558.94 531.098   5
   1   7  -8 8999.39 623.840   5
  -1   7   8 8635.64 866.420   1
  -1  -7   8 9672.18 516.847   4
   1  -7  -8 8999.77 568.279   8
   1   7  -7 49550.3 1403.51   5
  -1   7   7 46152.4 1937.73   1
   1  -7  -7 48403.0 1288.07   8
   1   7  -6 5898.86 471.806   5
   1  -7  -6 5997.29 443.440   8
  -1   7   6 6183.26 701.326   1
  -1  -7   6 6668.96 410.755   4
  -1   7   5 3536.57 232.516   3
   1  -7  -5 3988.60 361.131   8
   1   7  -5 2863.92 321.610   7
   1   7  -5 3109.46 369.397   5
  -1  -7   5 3856.62 313.274   4
   1   7  -4 1557.18 242.967   5
   1  -7  -4 1505.82 239.964   4
   1   7  -4 1675.44 249.789   7
   1  -7  -4 1596.51 241.644   8
  -1   7   4 1589.45 171.712   3
   1  -7  -3 2450.12 296.142   4
   1   7  -3 3033.27 329.776   5
  -1  -7   3 2323.68 230.164   4
  -1   7   3 2946.55 248.923   3
   1  -7  -3 2681.49 293.802   8
   1  -7  -2 41.2529 73.0424   8
   1  -7  -2 62.6266 70.0485   4
  -1  -7   2-9.62986 43.6799   4
   1   7  -2 105.566 87.8540   5
  -1   7   2 42.9889 63.7739   3
   1   7  -2 99.9573 86.8480   7
   1  -7  -1 1309.37 214.418   4
   1   7  -1 1274.82 213.644   7
   1   7  -1 1149.43 201.658   5
   1  -7  -1 1141.50 194.788   8
  -1  -7   1 1035.06 146.502   4
  -1   7   1 1063.97 178.550   3
   1   7   0 20508.0 799.929   5
   1  -7   0 17548.6 797.458   4
   1   7   0 18490.8 757.659   7
  -1   7   0 18713.2 747.020   3
   1  -7   0 20007.7 779.168   8
   1  -7   1 14289.2 659.371   8
   1   7   1 13523.8 663.787   7
   1   7   1 14116.5 651.666   5
  -1  -7  -1 13141.0 764.383   8
   1  -7   1 14388.5 687.079   4
  -1   7  -1 12843.1 643.241   3
   1   7   2 38807.8 1052.02   5
   1  -7   2 39524.6 1137.45   4
   1  -7   2 39849.9 1108.26   8
  -1   7  -2 35182.8 1094.62   3
  -1  -7  -2 38521.9 1307.57   8
  -1   7  -3 249.689 122.606   3
  -1  -7  -3 46.2274 105.138   8
   1   7   3 38.3505 48.8833   5
   1  -7   3 36.9209 70.3192   8
   1  -7   3-28.0970 87.5828   4
   1   7   4 13289.9 592.105   5
   1  -7   4 12741.7 641.603   8
   1  -7   4 13145.1 693.774   4
  -1  -7  -4 12842.2 757.341   8
  -1   7  -4 13509.0 551.482   7
  -1   7  -4 12262.2 681.802   3
   1  -7   5 30931.3 1094.98   4
   1   7   5 30623.2 872.308   5
  -1   7  -5 32983.6 840.203   7
  -1  -7  -5 31313.8 1187.58   8
   1  -7   5 31948.8 1036.13   8
  -1   7  -5 29091.9 1079.12   3
  -1   7  -6 1656.50 196.475   7
   1  -7   6 1130.04 222.116   8
  -1   7  -6 1287.19 246.614   3
   1  -7   6 1392.64 246.545   4
  -1  -7  -6 1435.94 284.374   8
   1   7   6 1417.29 189.893   5
   1  -7   7 159.089 125.952   4
  -1   7  -7 153.015 95.6796   3
   1   7   7 234.988 82.3337   5
   1  -7   7 52.8959 85.9369   8
  -1   7  -7 247.813 92.7368   7
  -1  -7  -7 145.035 113.268   8
   1   7   8 3150.38 259.396   5
  -1   7  -8 2656.28 348.215   3
  -1  -7  -8 2801.56 374.850   8
   1  -7   8 3131.73 356.929   4
   1  -7   9 6370.58 517.029   4
  -1   7  -9 5504.42 513.673   3
  -1  -7  -9 6277.50 538.696   8
  -1  -7 -10 1099.96 251.841   8
   1  -7  10 744.494 189.901   4
  -1   7 -10 778.852 198.883   3
  -1  -7 -11 395.786 174.565   8
   1  -7  11 377.553 136.646   4
  -1   7 -11 591.200 184.833   3
  -1   7 -12 5983.03 573.524   3
   1  -7  12 6275.92 535.229   4
  -1  -7 -12 6075.51 552.061   8
   1  -7  13 272.098 105.157   4
  -1  -7 -13 260.712 126.158   8
  -1   7 -13 262.345 128.612   3
   1   7  14 17280.5 1262.47   1
   1  -7  14 18862.4 971.387   4
  -1   7 -14 17773.9 1035.25   3
  -1  -7 -14 18740.7 983.012   8
  -1  -7 -15 733.834 200.900   8
  -1   7 -15 965.038 246.139   3
   1   7  15 877.310 326.588   1
   1  -7  15 705.725 212.162   4
  -1  -7 -16 2601.63 402.288   8
   1   7  16 2414.15 510.635   1
  -1   7 -16 2340.12 398.666   3
   1  -7  16 2674.98 374.764   4
  -1   7 -17 2482.14 415.626   3
   1  -7  17 2640.07 391.118   4
  -1  -7 -17 2224.00 374.109   8
   1   7  17 2746.40 541.975   1
  -1   7 -18 391.592 156.051   3
   1  -7  18 189.474 104.419   4
  -1  -7 -18 229.086 166.300   8
  -1   7 -19 153.003 125.966   3
  -1  -7 -19 33.6194 118.850   8
   1  -7  19 110.423 120.176   4
   1   7  19 333.978 188.552   1
   1  -7  20 3095.05 471.115   4
  -1   7 -20 3884.51 577.310   3
   1   7  20 3384.93 588.610   1
   1  -7  21 4658.19 573.334   4
  -1   7 -21 4687.62 639.032   3
   1  -7  22 9199.49 814.728   4
  -1   7 -22 9410.24 865.839  19
  -1   7 -22 11907.6 1043.54   3
  -1   7 -23 257.004 172.470  15
  -1  -7 -23-68.9547 175.331  16
  -1   7 -23 280.157 193.105   3
  -1   7 -23 389.404 183.256  14
   1  -7  23-36.8039 135.986  11
  -1   7 -23 258.736 145.360  13
  -1   7 -23 210.988 105.874  66
   1  -7  23 416.656 199.357   4
  -1   7 -23 181.809 100.494  23
  -1   7 -23 369.744 216.134  19
  -1   7 -23 297.113 188.179  49
  -1   7 -24 8355.11 801.706  23
  -1  -7 -24 8805.43 780.835  18
  -1   7 -24 9880.52 974.900  66
  -1   7 -24 9176.57 817.573  13
  -1   7 -24 10000.1 847.550  15
  -1   7 -24 9231.93 877.476  49
  -1   7 -24 8265.35 722.714  46
  -1   7 -24 7789.87 743.084  40
  -1   7 -24 11899.1 1048.40   3
  -1  -7 -24 9064.77 788.421  20
   1  -7  24 10882.4 923.565   4
   1  -7  24 8747.29 797.786  11
  -1  -7 -24 9023.35 876.207  16
  -1   7 -24 9794.56 913.668  19
   1  -7  24 7171.44 718.985  59
  -1   7 -25 854.795 294.544  49
   1  -7  25 841.805 290.744   4
   1  -7  25 924.502 254.935  59
   1  -7  25 753.322 260.543  11
  -1   7 -25 412.068 171.205  46
  -1  -7 -25 666.552 249.518  16
  -1   7 -25 630.574 233.528  13
  -1   7 -25 414.191 242.345  19
  -1   7 -25 426.866 178.397  40
  -1   7 -25 660.260 260.300  50
  -1   7 -25 494.530 228.330  15
  -1   7 -25 543.135 236.969  23
  -1   7 -25 1226.92 376.176   3
  -1  -7 -25 841.522 247.159  20
  -1  -7 -25 914.272 276.206  18
  -1  -7 -25 372.232 151.771  10
  -1   7 -26 110.413 112.634  40
  -1   7 -26-196.338 190.904  23
  -1  -7 -26 320.465 145.224  18
  -1   7 -26 233.622 169.831  50
  -1  -7 -26-127.653 138.371  16
  -1   7 -26 113.746 86.2976  46
  -1   7 -26 275.660 155.024   3
  -1   7 -26 53.0413 118.803  49
  -1  -7 -26-68.9340 150.610  10
  -1   7 -26 421.586 210.348  13
  -1   7 -26 187.691 158.464  19
  -1   7 -26 257.008 186.547  15
   1  -7  26 148.877 136.577   4
   1  -7  26 217.650 169.373  59
   1  -7  26 48.0480 156.576  11
  -1   7 -27-59.6577 104.464  15
  -1   7 -27-90.3263 172.763  23
   1  -7  27-231.955 164.182  11
   1  -7  27 197.004 106.308   4
  -1   7 -27-125.234 126.314   3
   1  -7  27-50.8432 113.646  59
  -1   7 -27 20.2394 96.1298  19
  -1  -7 -27 103.499 162.601  10
  -1   7 -27-131.235 189.532  13
  -1   7 -27 433.157 211.341  49
  -1   7 -27-349.588 189.458  40
  -1  -7 -27-653.854 229.670  18
  -1   7 -27 162.962 224.306  50
  -1   7 -28 1826.98 371.265  40
  -1   7 -28 1880.35 394.739  23
  -1  -7 -28 1826.59 352.432  10
  -1   7 -28 1816.37 455.611  28
  -1   7 -28 1657.88 393.690  19
   1  -7  28 1818.76 386.821  11
  -1   7 -28 1603.21 403.564  50
  -1   7 -28 1483.32 333.829  15
  -1   7 -28 1607.08 381.550  49
  -1   7 -28 1599.89 345.565  34
  -1  -7 -28 1537.38 348.857  18
  -1   7 -29 267.521 173.221  19
  -1   7 -29 592.188 228.103  23
  -1   7 -29 457.167 259.146  50
   1  -7  29 615.805 241.359  11
  -1   7 -29 287.387 169.826  40
  -1   7 -29 588.888 254.676  28
  -1   7 -29 128.472 136.280  34
  -1  -7 -29 597.413 226.410  10
  -1   7 -29 364.548 188.078  15
  -1  -7 -29 292.235 194.469  18
  -1   7 -29 224.447 113.330  49
  -1   7 -30 5671.91 785.239  28
  -1  -7 -30 5512.15 647.071  10
  -1   7 -30 5374.40 666.589  15
  -1   7 -30 6079.71 754.569  23
  -1   7 -30 5889.95 723.426  49
  -1   7 -30 5377.46 707.250  19
  -1  -7 -30 4112.33 561.770  18
  -1   7 -30 5615.43 721.785  50
   1  -7  30 6467.27 676.510  11
  -1   7 -31-5.86406 212.244  49
  -1  -7 -31 337.621 194.943  10
  -1   7 -31-21.5190 141.397  50
  -1  -7 -31 179.551 107.447  18
  -1   7 -31 194.894 191.645  19
  -1   7 -31 114.952 157.555  15
  -1   7 -31 41.1751 131.863  23
  -1   7 -31 19.0676 128.171  28
   1  -7  31 204.639 131.341  11
  -1   7 -32 366.053 203.936  28
  -1   7 -32-115.233 228.239  49
  -1   7 -32 18.0854 147.183  50
   1  -7  32 16.4305 101.126   9
  -1   7 -32-85.4908 163.575  19
  -1  -7 -32-103.421 135.308  18
  -1   7 -32-63.1604 104.855  16
   1  -7  32 215.187 150.336  11
  -1  -7 -32-7.19651 91.9929  10
   1  -7  33 212.655 154.082   9
  -1  -7 -33 526.691 234.025  18
  -1   7 -33 157.796 143.574  28
  -1  -7 -33 258.791 169.097  10
  -1   7 -33 458.282 207.604  50
  -1   7 -33 255.726 193.250  19
  -1   7 -34 208.217 176.871  40
   1  -7  34 43.3601 134.806  44
  -1   7 -34 642.316 267.590  19
  -1  -7 -34 239.938 122.801  10
  -1  -7 -34 473.501 207.882  18
  -1   7 -34 461.574 262.529  28
  -1   7 -35 206.941 156.603  40
  -1   7 -35-33.0366 87.1211  18
   1  -7  35 121.381 138.871  44
  -1  -7 -35 167.591 110.671  18
  -1   7 -35 256.626 195.298  28
  -1   7 -35-6.40480 138.222  19
  -1  -7 -35 21.4144 81.9791  10
  -1   7 -36-42.4304 152.300  50
  -1   7 -36-52.5958 224.013  19
  -1   7 -36 337.554 162.282  18
  -1  -7 -36-134.779 108.494  73
  -1  -7 -36 11.4572 96.7928  10
  -1  -7 -36 154.991 129.860  18
  -1   7 -36 118.919 108.983  40
  -1   7 -36 250.582 174.578  28
   1  -7  36 232.949 155.518   9
  -1   7 -37 1117.38 307.164  39
  -1   7 -37 1099.07 332.368  50
  -1   7 -37 791.793 245.707  40
  -1  -7 -37 1062.09 235.560  10
  -1  -7 -37 1357.83 331.415  73
  -1   7 -37 862.676 279.104  28
   1  -7  37 1004.10 230.401   9
  -1  -7 -38 2910.27 376.148  10
  -1   7 -38 3414.46 476.941  39
   1  -7  38 3445.36 397.355   9
  -1   7 -38 2739.75 442.228  28
  -1  -7 -38 2670.04 438.009  73
   1  -7  38 3523.58 469.848  44
  -1   7 -38 3093.77 455.650  50
   1  -7  39 1248.54 255.039  44
  -1   7 -39 967.280 253.625  39
   1  -7  39 1415.96 227.175   9
  -1   7 -39 836.991 235.013  10
  -1   7 -39 1150.18 284.381  28
  -1  -7 -39 1045.23 203.999  10
  -1   7 -39 770.630 167.095  16
  -1   7 -40 617.043 196.846  10
  -1   7 -40 1337.77 284.707  28
  -1   7 -40 1359.02 273.754  39
   1  -7  40 1100.91 246.008  44
  -1   7 -40 606.327 148.476  16
  -1  -7 -40 384.248 115.919  10
  -1   7 -41 155.800 94.0640  10
  -1   7 -41 45.3235 46.4667  16
  -1   7 -41 165.805 105.837  28
  -1   7 -41 172.278 100.570  39
   1  -7  41 27.5199 88.8062  44
  -1   7 -42 2578.14 296.428  10
  -1  -7 -42 2199.94 290.212  16
  -1   7 -43 690.291 181.574  51
  -1   7 -43 1517.84 202.961  39
   1   8 -43 513.969 151.366  51
   1   8 -43 689.950 146.313  39
   1   8 -42-78.8718 84.7710  62
   1   8 -42 51.7344 78.4577  39
   1   8 -42 60.0238 87.8351  51
  -1  -8  42 3.56718 36.0238  44
   1   8 -42-3.06323 85.5732  28
  -1  -8  41 51.7354 55.0643  44
   1   8 -41 208.086 135.000  39
   1   8 -41 176.524 161.589  51
   1   8 -41 85.1714 98.0061  28
   1   8 -40-36.4220 85.3769  28
   1   8 -40-128.853 125.130  39
   1   8 -40 115.128 144.447  51
   1   8 -40-173.059 85.2942  10
   1   8 -39 156.287 109.032  39
  -1  -8  39 55.1451 83.6797  44
   1   8 -39-109.913 83.4756  10
   1  -8 -39 268.655 132.810  16
   1   8 -39 231.208 160.414  28
  -1  -8  38 1089.34 265.271  44
   1   8 -38 1148.88 307.663  28
   1   8 -38 1110.70 227.255  17
   1  -8 -38 1594.77 362.753  73
   1   8 -38 423.214 178.929  10
   1   8 -38 1247.64 283.227  39
   1  -8 -38 923.816 225.971  10
   1   8 -38 1018.33 209.181  61
   1   8 -37 268.475 129.117  10
   1   8 -37 201.073 121.395  61
   1   8 -37 79.3229 174.044  28
  -1  -8  37 262.491 117.961  44
   1  -8 -37 100.316 110.089  10
  -1  -8  37-37.1337 101.768   9
   1   8 -37 401.051 222.551  39
   1  -8 -37 207.428 142.399  73
   1   8 -37 107.434 69.4458  17
  -1  -8  36 453.009 169.011   9
   1   8 -36 747.189 215.381  17
   1   8 -36 686.439 275.229  28
   1  -8 -36 776.838 217.149  10
   1   8 -36 379.949 160.973  61
   1  -8 -36 688.649 193.961  20
   1   8 -36 573.715 222.610  39
   1   8 -36 452.702 174.723  10
  -1  -8  36 503.225 204.227  44
   1   8 -35 203.573 196.398  28
   1   8 -35 230.233 149.541  19
  -1  -8  35-111.316 174.958  44
   1   8 -35 367.840 240.016  39
   1  -8 -35 104.201 118.111  10
   1  -8 -35 268.555 142.615  20
   1   8 -35 207.975 115.294  10
   1   8 -35 71.7949 88.7200  17
  -1  -8  35 211.524 129.504   9
   1   8 -35 63.6745 93.9173  61
  -1  -8  34 218.296 187.425  44
   1   8 -34-11.5850 129.191  39
  -1  -8  34 84.3253 99.8737   9
   1   8 -34 326.654 205.345  28
   1   8 -34 55.8753 110.049  19
   1   8 -34-9.38373 124.868  17
   1  -8 -34 38.2652 107.275  10
   1  -8 -34 115.574 143.097  20
   1   8 -33 2117.43 427.903  17
   1   8 -33 2191.97 435.651  19
  -1  -8  33 2081.12 379.994   9
  -1  -8  33 2127.89 429.269  44
   1  -8 -33 2398.51 440.056  10
   1   8 -33 2471.71 519.483  28
   1  -8 -33 2247.65 375.792  20
   1   8 -32 2015.74 412.941  17
   1   8 -32 1774.68 422.632  50
   1   8 -32 2614.53 488.913  19
   1  -8 -32 2281.19 433.761  10
   1  -8 -32 1679.63 362.795  20
  -1  -8  32 2352.87 465.989  44
   1   8 -32 2173.05 479.931  28
  -1  -8  32 2313.11 413.142   9
   1   8 -31 894.305 342.336  40
   1   8 -31 1423.55 338.394  19
   1  -8 -31 1339.23 342.264  10
  -1  -8  31 1148.85 346.669  44
   1   8 -31 1628.62 398.211  50
  -1  -8  31 1307.76 324.086   9
   1   8 -31 1699.79 457.038  28
   1  -8 -31 781.203 228.983  20
   1   8 -31 1680.90 381.986  17
   1   8 -31 1473.91 377.031  49
   1   8 -30 3354.43 554.897  17
   1   8 -30 3655.50 576.023  40
   1   8 -30 2888.89 546.631  28
   1  -8 -30 3158.55 524.146  10
   1   8 -30 3351.79 564.253  49
   1   8 -30 3567.37 565.884  19
  -1  -8  30 2864.37 567.105  44
   1  -8 -30 1990.72 379.944  20
  -1  -8  30 3485.91 527.948   9
   1   8 -30 3262.24 561.268  50
   1   8 -29 601.565 283.012  17
   1   8 -29 656.360 265.704  50
   1   8 -29 425.766 222.993  49
  -1  -8  29 244.878 151.266  11
   1  -8 -29 569.059 220.737  20
   1   8 -29 596.655 286.923  28
   1  -8 -29 1114.37 342.771  10
   1   8 -29 193.047 202.187  40
   1   8 -29 623.777 267.748  19
  -1  -8  29 551.488 230.579   9
   1   8 -28 385.109 255.799  40
   1   8 -28 578.482 206.908  49
   1   8 -28 687.999 298.073  28
   1  -8 -28 403.531 145.476  20
  -1  -8  28 584.598 239.185  11
   1  -8 -28 569.798 237.885  10
   1   8 -28 788.221 278.903  19
   1   8 -28 532.652 228.939  17
   1  -8 -27 104.853 123.614  20
  -1  -8  27 116.340 99.9219  11
   1  -8 -27 287.522 148.968  10
   1   8 -27 348.881 200.404  17
  -1  -8  27 381.776 220.462   4
   1   8 -27-1.09171 148.892  49
   1   8 -27 63.8478 144.465  19
  -1  -8  26-245.294 153.703   4
   1   8 -26 33.0337 114.290  17
   1  -8 -26 10.0915 109.963  10
   1   8 -26 2.62365 114.250  15
   1   8 -26 151.861 151.433  19
   1   8 -26 23.6556 154.701  49
  -1  -8  26 36.3421 140.098  11
   1  -8 -26 190.435 135.328  20
  -1  -8  25 4399.76 626.605  11
  -1  -8  25 5549.14 655.454   4
   1  -8 -25 5585.76 677.248  10
   1   8 -25 5366.85 717.932  17
   1  -8 -25 5180.77 608.154  20
   1   8 -25 4510.43 558.771  15
  -1  -8  25 4156.74 654.643  44
   1   8 -25 4615.11 632.261  49
   1   8 -25 5199.71 673.309  19
   1   8 -25 6933.56 785.303   3
   1   8 -24 4971.09 576.562  15
   1  -8 -24 5213.83 641.971  10
   1   8 -24 4566.72 638.196  50
   1   8 -24 4906.12 646.753  49
  -1  -8  24 5353.24 695.063  44
   1  -8 -24 6445.04 692.973   8
  -1  -8  24 4189.08 598.685  11
  -1  -8  24 5131.71 611.162   9
   1   8 -24 5900.61 712.586   3
   1  -8 -24 5407.48 609.844  20
   1   8 -24 5323.31 658.651  19
   1   8 -24 4957.29 684.514  17
  -1  -8  24 5191.37 618.208   4
   1   8 -23 6274.78 651.052  13
   1   8 -23 6732.15 723.200  19
  -1  -8  23 6562.30 782.978  44
  -1  -8  23 6544.16 700.648   9
   1  -8 -23 8236.94 754.365   8
   1   8 -23 6999.74 763.954  50
   1  -8 -23 6985.68 690.337  20
   1   8 -23 6115.30 640.231  15
   1  -8 -23 6662.10 719.522  10
   1   8 -23 6052.56 721.603  49
   1   8 -23 8943.83 871.859   3
   1   8 -23 7361.51 826.212  17
  -1  -8  23 7368.74 700.187   4
  -1  -8  23 6537.81 742.753  11
   1   8 -22 8017.65 856.348  17
  -1  -8  22 7832.73 842.655  44
   1   8 -22 9692.60 901.636   3
   1   8 -22 7428.16 753.431  19
  -1  -8  22 6629.70 689.544   9
   1   8 -22 7434.24 797.975  60
  -1  -8  22 7922.38 713.157   4
   1   8 -22 6625.95 727.314  50
  -1  -8  22 7351.02 738.331  11
   1  -8 -22 7934.38 737.451  20
   1  -8 -22 7567.88 751.526  10
   1  -8 -22 9286.34 776.110   8
   1   8 -22 7470.50 786.319  49
  -1  -8  21 7494.56 684.417   4
   1   8 -21 8066.43 804.003   3
   1  -8 -21 8146.37 708.510   8
   1   8 -21 7763.02 731.517   5
  -1   8  21 7378.00 1037.83   1
   1  -8 -20 19839.6 1106.20   8
   1   8 -20 19016.7 1198.58   3
   1   8 -20 18445.4 1118.17   5
  -1  -8  20 17746.5 1049.88   4
  -1   8  20 20114.3 1661.09   1
   1  -8 -19 3946.52 494.951   8
   1   8 -19 3514.35 484.003   5
  -1  -8  19 4097.07 470.899   4
  -1   8  19 4589.60 814.005   1
   1   8 -19 4615.10 629.181   3
   1   8 -18 7996.59 734.206   3
  -1  -8  18 6344.69 589.583   4
   1   8 -18 6258.67 633.326   5
   1  -8 -18 6862.12 636.874   8
  -1   8  18 6675.34 957.434   1
  -1  -8  17 4071.27 446.638   4
   1  -8 -17 4090.26 478.014   8
   1   8 -17 4811.10 543.212   5
  -1   8  17 4736.58 798.664   1
   1  -8 -16 7563.12 638.467   8
  -1   8  16 7118.77 940.872   1
   1   8 -16 7356.82 648.929   5
  -1  -8  16 6998.18 579.500   4
   1   8 -15 6168.56 593.738   5
  -1   8  15 7444.82 941.981   1
  -1  -8  15 7230.66 580.537   4
   1  -8 -15 6635.57 590.692   8
   1   8 -14 1558.39 303.212   5
  -1   8  14 1591.49 475.215   1
  -1  -8  14 1513.41 266.750   4
   1  -8 -14 1379.81 272.764   8
  -1  -8  13 9106.56 600.658   4
   1   8 -13 7842.68 662.810   5
  -1   8  13 8844.19 997.371   1
   1  -8 -13 8016.59 629.025   8
   1   8 -12 4552.15 488.627   5
   1  -8 -12 3537.92 420.256   8
  -1  -8  12 4427.84 412.364   4
  -1   8  12 4360.36 717.387   1
  -1  -8  11 718.770 164.421   4
   1  -8 -11 781.962 218.269   8
  -1   8  11 1089.71 410.826   1
   1   8 -11 564.648 186.783   5
  -1   8  10 18748.2 1381.20   1
  -1  -8  10 18248.5 792.400   4
   1   8 -10 17970.5 931.949   5
   1  -8 -10 17694.7 888.174   8
  -1   8   9 874.926 336.739   1
   1   8  -9 691.958 189.977   5
  -1  -8   9 805.006 166.494   4
   1  -8  -9 775.738 213.026   8
   1  -8  -8 318.879 139.164   8
  -1  -8   8 305.997 96.3141   4
  -1   8   8 373.102 268.961   1
   1   8  -8 308.500 108.973   5
   1   8  -7 2260.23 335.463   5
  -1   8   7 2477.41 485.840   1
   1  -8  -7 2623.16 333.610   8
  -1  -8   7 2375.65 271.933   4
  -1  -8   6 3321.11 314.796   4
   1   8  -6 4346.32 452.550   5
   1  -8  -6 4869.92 439.870   8
  -1   8   6 4832.25 678.014   1
  -1  -8   5 72.4638 65.7629   4
   1   8  -5 18.2996 85.2487   7
  -1   8   5 62.8342 126.749   1
   1  -8  -5 70.6592 92.7861   8
   1   8  -5 81.0728 87.8327   5
   1   8  -4 4521.67 403.657   7
  -1  -8   4 4245.08 322.969   4
   1  -8  -4 5047.47 440.708   8
   1   8  -4 5031.06 464.869   5
  -1  -8   3 1063.54 165.873   4
   1   8  -3 918.647 199.648   5
  -1   8   3 1182.76 179.206   3
   1  -8  -3 857.635 206.991   4
   1   8  -3 1180.45 216.155   7
   1  -8  -3 1144.20 219.540   8
   1   8  -2 10954.9 630.332   7
   1  -8  -2 10605.0 636.779   8
   1   8  -2 11617.2 660.199   5
  -1   8   2 11461.3 576.863   3
   1  -8  -2 9662.09 610.010   4
   1  -8  -1 8534.30 569.620   8
   1  -8  -1 7661.45 542.041   4
  -1   8   1 7948.04 505.318   3
   1   8  -1 8190.36 552.822   5
  -1  -8   1 7005.99 378.764   4
   1   8  -1 7605.89 522.386   7
   1   8   0 878.123 193.214   5
   1  -8   0 648.120 171.806   8
   1  -8   0 788.625 176.211   4
   1   8   0 631.954 170.361   7
  -1   8   0 790.557 169.374   3
  -1  -8   0 744.815 121.094   4
   1  -8   1 576.093 165.731   4
   1  -8   1 579.218 165.590   8
   1   8   1 513.043 155.253   7
   1   8   1 758.804 177.203   5
  -1   8  -1 763.462 170.173   3
   1  -8   2 216.246 117.283   8
  -1  -8  -2 136.545 134.030   8
   1  -8   2 49.8297 81.7421   4
   1   8   2 100.201 94.2986   7
  -1   8  -2 331.888 140.530   3
   1   8   2 239.143 86.7905   5
  -1   8  -3 236.696 125.272   3
   1   8   3 177.961 117.267   7
   1   8   3 244.956 91.5903   5
  -1  -8  -3 88.8713 128.863   8
   1  -8   3 309.514 135.905   8
  -1   8  -3 77.7960 70.0302   7
   1  -8   3 175.831 80.4461   4
   1   8   4 6323.78 442.437   5
  -1  -8  -4 5670.68 563.697   8
   1  -8   4 5963.48 494.649   4
  -1   8  -4 5884.06 501.129   3
  -1   8  -4 6246.73 407.056   7
   1  -8   4 6237.91 509.965   8
  -1   8  -5 16213.6 648.127   7
   1  -8   5 14845.2 802.036   4
   1   8   5 16235.7 689.991   5
   1  -8   5 14309.2 802.884   8
  -1   8  -5 15314.3 833.199   3
  -1  -8  -5 15199.1 898.973   8
  -1   8  -6 3967.89 429.728   3
   1  -8   6 3892.06 423.578   4
   1   8   6 4407.29 354.350   5
  -1  -8  -6 3481.51 459.734   8
  -1   8  -6 3707.78 327.497   7
   1  -8   6 2789.02 380.803   8
   1   8   7 6777.43 423.722   5
   1  -8   7 6441.67 533.552   4
  -1   8  -7 5695.31 377.210   7
  -1  -8  -7 6320.54 587.155   8
  -1   8  -7 6189.11 541.918   3
  -1  -8  -8 522.473 185.040   8
  -1   8  -8 319.475 141.482   3
   1  -8   8 309.584 152.506   4
  -1  -8  -9 32.5712 132.818   8
   1  -8   9 107.051 120.224   4
  -1   8  -9 138.448 116.136   3
  -1  -8 -10 9171.94 713.282   8
   1  -8  10 7133.47 624.222   4
  -1   8 -10 8448.89 679.078   3
  -1  -8 -11 1442.58 297.987   8
   1  -8  11 1069.11 245.123   4
  -1   8 -11 1315.32 284.271   3
  -1  -8 -12 69.6883 110.536   8
   1  -8  12 48.9599 86.0792   4
  -1   8 -12 147.266 133.613   3
  -1  -8 -13 658.485 243.867   8
  -1   8 -13 687.388 219.896   3
   1  -8  13 897.874 221.800   4
  -1  -8 -14 1919.01 364.013   8
   1   8  14 1750.55 434.025   1
  -1   8 -14 1468.06 310.530   3
   1  -8  14 1742.46 310.657   4
  -1  -8 -15 111.943 149.955   8
   1   8  15 437.015 255.215   1
   1  -8  15 146.268 94.2215   4
  -1   8 -15 265.420 141.439   3
  -1   8 -16 864.604 252.994   3
   1  -8  16 1135.80 246.423   4
  -1  -8 -16 904.166 278.252   8
   1   8  16 886.489 350.435   1
  -1   8 -17 151.896 113.388   3
  -1  -8 -17 4.38117 107.988   8
   1  -8  17 57.5511 136.282   4
   1   8  17 377.294 323.710   1
   1   8  18 2230.64 534.517   1
   1  -8  18 1962.54 361.996   4
  -1   8 -18 1853.16 384.468   3
  -1  -8 -18 1449.58 375.110   8
  -1  -8 -19 330.158 215.860   8
  -1   8 -19 416.260 190.584   3
   1  -8  19 359.164 163.554   4
   1   8  19 471.715 244.535   1
   1  -8  20 797.227 244.737   4
   1   8  20 958.124 408.235   1
  -1  -8 -20 1071.40 288.808   8
  -1   8 -20 1085.68 320.753   3
  -1   8 -21-34.8875 114.778  15
  -1   8 -21 33.6434 96.9877  66
  -1   8 -21 407.682 225.091   3
  -1   8 -21-3.92644 109.522  19
  -1  -8 -21 191.368 141.402  20
   1  -8  21 510.761 186.869  59
   1  -8  21 119.662 117.190   4
  -1   8 -21 220.482 113.971  13
   1  -8  21 47.7574 146.579  11
  -1   8 -21 89.2792 130.494  49
  -1   8 -22 502.743 241.446  66
  -1   8 -22 1009.73 297.553  15
   1  -8  22 602.726 246.416   4
   1  -8  22 873.992 272.038  11
  -1   8 -22 1202.65 335.742   3
  -1   8 -22 1395.99 360.837  19
  -1   8 -22 933.829 318.400  17
  -1  -8 -22 897.533 221.519  20
  -1   8 -22 936.755 307.342  49
  -1   8 -22 788.566 222.653  23
  -1   8 -22 903.708 256.752  13
   1  -8  22 1014.77 301.641  59
  -1   8 -23-365.687 187.614  17
  -1   8 -23-113.173 149.752  23
  -1   8 -23 119.205 165.410  13
  -1   8 -23 84.2455 129.779  49
  -1  -8 -23-66.9598 139.881  20
   1  -8  23 187.681 166.797  11
  -1   8 -23-72.4350 228.816  66
   1  -8  23-46.3059 91.4174  59
  -1   8 -23 212.520 149.859  15
  -1   8 -23 165.889 185.867   3
  -1   8 -23 0.51701 100.160  19
   1  -8  23-299.419 214.859   4
  -1   8 -24 133.907 125.277  13
   1  -8  24 253.542 188.972  59
   1  -8  24-55.7431 110.152  11
  -1   8 -24 184.021 232.689  17
   1  -8  24-14.7046 100.294   4
  -1   8 -24 129.424 138.456  49
  -1   8 -24 225.078 207.604  50
  -1   8 -24 7.58165 164.523  66
  -1  -8 -24-176.716 167.595  20
  -1   8 -24 181.577 169.403  23
  -1   8 -24-15.6603 82.0904  15
  -1   8 -24 66.5051 106.801  19
  -1   8 -24 105.297 193.279   3
  -1   8 -25 9623.22 856.136  13
  -1   8 -25 9099.89 905.971  19
  -1   8 -25 13536.4 1163.87   3
  -1   8 -25 9774.92 901.657  23
  -1   8 -25 10126.4 863.498  15
  -1   8 -25 10314.4 953.605  49
  -1   8 -25 9626.33 919.446  50
  -1  -8 -25 9871.83 858.548  20
  -1   8 -25 9006.46 803.445  40
   1  -8  25 10263.2 896.898  59
  -1   8 -25 9460.45 882.195  17
   1  -8  25 12111.6 999.471   4
   1  -8  25 9742.10 865.184  11
   1  -8  26 2381.30 431.111  11
   1  -8  26 2706.17 483.590   4
  -1   8 -26 3094.81 571.019   3
  -1  -8 -26 2181.00 375.922  18
  -1   8 -26 1281.74 287.190  40
   1  -8  26 1477.24 354.391  59
  -1   8 -26 2161.87 459.278  50
  -1   8 -26 2605.79 487.083  23
  -1  -8 -26 2439.14 438.159  20
  -1   8 -26 2439.42 443.333  15
  -1   8 -26 1857.45 379.903  13
  -1   8 -26 2238.11 448.179  49
  -1   8 -26 2335.94 472.130  19
   1  -8  27 1241.13 327.821  11
  -1   8 -27 1185.94 292.650  40
  -1  -8 -27 1481.30 345.946  20
  -1   8 -27 1650.12 389.344  49
  -1   8 -27 1454.08 360.021  23
  -1  -8 -27 1275.12 312.366  18
  -1   8 -27 1410.00 369.309  15
   1  -8  27 1560.57 359.361  59
  -1   8 -27 1400.13 380.633  50
  -1   8 -27 1474.35 349.583  13
  -1   8 -27 1622.78 405.723  19
  -1   8 -28 3235.19 503.674  15
  -1   8 -28 3750.99 573.504  49
  -1  -8 -28 3360.22 487.861  18
  -1  -8 -28 3220.43 486.857  20
   1  -8  28 4233.05 596.178  11
  -1   8 -28 3956.25 605.382  50
   1  -8  28 3753.29 517.975  59
  -1   8 -28 3964.38 625.402  19
  -1   8 -29 637.419 243.585  15
  -1   8 -29 974.022 333.933  50
  -1  -8 -29 565.108 184.995  10
  -1   8 -29 614.868 262.702  19
   1  -8  29 827.693 257.740  11
  -1   8 -29 634.110 242.032  49
  -1  -8 -29 582.554 214.805  20
  -1   8 -29 626.597 274.443  28
   1  -8  29 340.227 109.321  59
  -1  -8 -29 698.089 218.199  18
  -1   8 -30 3609.56 604.867  28
  -1   8 -30 3187.15 525.168  50
  -1   8 -30 3571.25 584.802  19
  -1   8 -30 3072.51 488.977  15
  -1   8 -30 3544.65 565.814  49
  -1  -8 -30 1607.75 348.778  18
  -1  -8 -30 3051.78 460.692  10
   1  -8  30 3491.19 503.824  11
  -1  -8 -31 735.610 228.520  10
  -1   8 -31 844.265 264.978  49
   1  -8  31 889.813 250.816  11
  -1   8 -31 782.066 269.177  16
  -1  -8 -31 791.946 260.416  18
  -1   8 -31 1086.23 319.093  50
  -1   8 -31 956.626 315.718  28
  -1   8 -31 1171.41 353.457  19
  -1   8 -31 919.063 265.250  15
  -1   8 -32 374.959 213.051  28
  -1   8 -32 156.100 148.332  50
  -1  -8 -32 313.226 185.761  18
  -1   8 -32-77.3049 169.482  49
   1  -8  32 92.1660 130.638  11
  -1  -8 -32 5.68247 67.3806  10
  -1   8 -32 48.9911 127.048  19
  -1  -8 -32 393.857 279.481  73
   1  -8  32 238.284 185.589   9
  -1   8 -32-4.16077 140.764  16
  -1  -8 -33 158.352 133.119  10
  -1  -8 -33 102.536 169.595  73
  -1   8 -33 41.0040 137.124  28
   1  -8  33 151.268 156.485  11
  -1   8 -33-18.3008 123.947  19
   1  -8  33 286.116 184.458  44
  -1   8 -33 80.9533 95.9735  40
  -1  -8 -34 639.561 272.068  73
  -1   8 -34 544.485 243.781  19
   1  -8  34 755.834 274.539  44
  -1   8 -34 695.430 243.472  28
  -1   8 -34 379.597 172.190  40
  -1  -8 -34 646.140 198.811  10
  -1   8 -35 622.279 258.589  19
  -1   8 -35 789.923 278.245  40
   1  -8  35 1059.52 258.290   9
  -1   8 -35 641.899 212.662  50
  -1  -8 -35 646.639 189.304  10
  -1   8 -35 712.404 263.602  28
  -1   8 -36 307.915 157.778  40
  -1   8 -36 342.992 160.639  19
   1  -8  36 362.770 161.691   9
[truncated: 2,914,486 more chars]
