# Supplementary material for: Crystal structure of di­ammonium bis­[tris­(oxamide dioxime-κ2 N,N′)nickel(II)] bis­[tris­(oxalato-κ2 O,O′)chromate(III)] 6.76-hydrate
Source: Acta Crystallogr E Crystallogr Commun. 2020 Oct 9;76(Pt 11):1732–6. doi: 10.1107/S2056989020013390 (PMC7643241; doi:10.1107/S2056989020013390)
Supplement: Supplementary file 2 [file e-76-01732-Isup2.hkl]

data_I                                                                          
_shelx_title ' yves_m_b2_a.res in P2(1)/n'                                      
_shelx_refln_list_code          4                                               
_shelx_F_calc_maximum      538.88                                               
_exptl_crystal_F_000      3318.53                                               
_reflns_d_resolution_high  0.7910                                               
                                                                                
loop_                                                                           
 _space_group_symop_operation_xyz                                               
 'x, y, z'                                                                      
 '-x+1/2, y+1/2, -z+1/2'                                                        
 '-x, -y, -z'                                                                   
 'x-1/2, -y-1/2, z-1/2'                                                         
                                                                                
_cell_length_a     9.8065                                                       
_cell_length_b    16.6719                                                       
_cell_length_c    37.2296                                                       
_cell_angle_alpha  90.000                                                       
_cell_angle_beta   95.562                                                       
_cell_angle_gamma  90.000                                                       
                                                                                
_shelx_F_squared_multiplier     1.000                                           
                                                                                
loop_                                                                           
 _refln_index_h                                                                 
 _refln_index_k                                                                 
 _refln_index_l                                                                 
 _refln_F_squared_calc                                                          
 _refln_F_squared_meas                                                          
 _refln_F_squared_sigma                                                         
 _refln_observed_status                                                         
   2   0   0       8715.53       9840.70       134.18 o                         
   4   0   0       4024.21       5146.90       175.76 o                         
   6   0   0        468.09        396.27        46.51 o                         
   8   0   0       2353.44       2073.35       110.00 o                         
  10   0   0       1740.96       1812.55       260.12 o                         
  12   0   0        199.96        178.51        69.16 o                         
   1   1   0        183.23        343.95         9.97 o                         
   2   1   0     106100.09      99000.66       661.43 o                         
   3   1   0         28.84         33.50         7.96 o                         
   4   1   0       6096.28       5550.46        94.60 o                         
   5   1   0      20609.51      20120.49       198.01 o                         
   6   1   0       1955.32       1368.76        65.48 o                         
   7   1   0         97.07        150.46        22.18 o                         
   8   1   0      12549.76      13269.06       278.93 o                         
   9   1   0        144.76         93.98        23.67 o                         
  10   1   0         25.89        148.25        38.78 o                         
  11   1   0         17.49         36.58        15.64 o                         
  12   1   0       3104.33       3478.82       194.52 o                         
   1   2   0        538.20        856.57        26.46 o                         
   2   2   0       3711.16       5015.21        59.67 o                         
   3   2   0       3088.59       2855.48        49.79 o                         
   4   2   0        558.60        735.45        29.27 o                         
   5   2   0       2205.11       2324.88        61.39 o                         
   6   2   0       7311.27       6099.61       156.78 o                         
   7   2   0       1301.63       1390.26        69.62 o                         
   8   2   0       1251.71       1062.66        54.93 o                         
   9   2   0         42.61         17.94        12.70 o                         
  10   2   0       1312.50       1449.98       105.50 o                         
  11   2   0         25.47         55.62        14.44 o                         
  12   2   0         72.49         84.67        12.35 o                         
   1   3   0        993.35        592.57        23.94 o                         
   2   3   0          3.53         45.05         9.54 o                         
   3   3   0       4561.32       5646.78        84.01 o                         
   4   3   0        755.27       1586.03        58.28 o                         
   5   3   0       2734.72       2053.05        62.61 o                         
   6   3   0       2542.67       2801.58        89.67 o                         
   7   3   0       1077.63       1112.18        85.96 o                         
   8   3   0        721.96        746.32        43.53 o                         
   9   3   0         73.01         50.00        14.92 o                         
  10   3   0         65.02         58.72        25.26 o                         
  11   3   0        664.74        719.65        43.46 o                         
  12   3   0         17.06         53.43        10.58 o                         
   0   4   0      28053.45      32654.01       664.97 o                         
   1   4   0       7620.92       6294.90        95.58 o                         
   2   4   0       1760.29       1676.93        45.60 o                         
   3   4   0        770.94        859.18        39.05 o                         
   4   4   0       1854.95       1316.62        54.77 o                         
   5   4   0        342.95        598.31        42.84 o                         
   6   4   0      36677.36      35004.85       381.58 o                         
   7   4   0       1471.81       1557.27        61.80 o                         
   8   4   0         63.43         76.55        15.35 o                         
   9   4   0         52.09         48.80        22.71 o                         
  10   4   0       1225.48       1317.17        61.71 o                         
  11   4   0         41.60         40.15        13.61 o                         
  12   4   0         78.00        172.50        30.17 o                         
   1   5   0       1878.99       2288.54        65.83 o                         
   2   5   0     107800.09     117099.34       639.74 o                         
   3   5   0       1789.36       2156.82        62.06 o                         
   4   5   0        171.54        220.65        24.80 o                         
   5   5   0        231.79        253.60        28.91 o                         
   6   5   0      12534.83      11848.27       194.57 o                         
   7   5   0         75.98         63.31        12.44 o                         
   8   5   0       7302.83       7241.22       158.94 o                         
   9   5   0          6.55          1.24        14.39 o                         
  10   5   0         24.05         11.66        14.64 o                         
  11   5   0         28.44         43.00        13.69 o                         
   0   6   0      17326.17      14572.60       235.13 o                         
   1   6   0          6.16        127.24        12.82 o                         
   2   6   0      23154.48      21444.65       361.83 o                         
   3   6   0        955.06        869.24        42.42 o                         
   4   6   0      12769.61      12629.09       185.81 o                         
   5   6   0        698.07        594.02        44.64 o                         
   6   6   0      19130.69      19972.16       292.12 o                         
   7   6   0        110.15         54.35        12.44 o                         
   8   6   0         33.64         34.71        14.89 o                         
   9   6   0        124.23        121.72        21.08 o                         
  10   6   0        412.88        400.64        30.29 o                         
  11   6   0         14.57         16.10         8.82 o                         
   1   7   0       5624.83       5331.28       135.69 o                         
   2   7   0       5046.96       6650.70       128.10 o                         
   3   7   0       5858.03       6640.40       114.05 o                         
   4   7   0       5719.79       4879.66       121.06 o                         
   5   7   0        717.94        773.86        54.06 o                         
   6   7   0      23158.12      23165.82       257.03 o                         
   7   7   0        172.14        140.24        14.98 o                         
   8   7   0       2482.52       2347.83        82.61 o                         
   9   7   0        492.34        498.28        34.11 o                         
  10   7   0        114.47        157.07        21.70 o                         
  11   7   0        610.26        649.49        44.74 o                         
   0   8   0      14751.73      14767.88       238.67 o                         
   1   8   0         89.55        208.87        18.34 o                         
   2   8   0       1678.09       1135.69        48.18 o                         
   3   8   0          1.86         33.92        14.96 o                         
   4   8   0        613.25        676.75        57.63 o                         
   5   8   0         61.78         89.95        21.51 o                         
   6   8   0       1433.19       1365.67        44.20 o                         
   7   8   0       1509.03       1386.56        46.95 o                         
   8   8   0        706.41        753.79        41.90 o                         
   9   8   0        287.79        206.09        21.66 o                         
  10   8   0       4370.50       4191.92        93.53 o                         
  11   8   0        125.10        112.32        26.46 o                         
   1   9   0        203.72        103.07        17.87 o                         
   2   9   0       3370.82       3371.78        89.01 o                         
   3   9   0        173.75        114.21        22.95 o                         
   4   9   0       1899.71       1707.40        94.12 o                         
   5   9   0        299.24        239.61        25.51 o                         
   6   9   0       1932.16       1904.12        55.25 o                         
   7   9   0       1304.44       1112.28        45.95 o                         
   8   9   0       3283.19       3416.49        83.33 o                         
   9   9   0         39.02         27.52        11.26 o                         
  10   9   0         11.70         56.08        12.39 o                         
  11   9   0         18.00         15.07        19.50 o                         
   0  10   0      39905.18      37086.17       400.14 o                         
   1  10   0        118.24         76.93        16.22 o                         
   2  10   0        760.52        508.72        42.11 o                         
   3  10   0         18.30         20.07        15.74 o                         
   4  10   0        197.13        165.83        31.24 o                         
   5  10   0        212.96        201.07        17.46 o                         
   6  10   0       4028.11       4027.27        89.66 o                         
   7  10   0        171.45        187.75        18.83 o                         
   8  10   0       1065.83        984.78        40.34 o                         
   9  10   0        220.79        187.89        18.00 o                         
  10  10   0        541.13        639.42        38.86 o                         
   1  11   0        150.17         99.17        19.09 o                         
   2  11   0      21570.36      22321.93       598.31 o                         
   3  11   0       1222.65       1326.28       142.49 o                         
   4  11   0        657.68        584.76        29.05 o                         
   5  11   0        674.14        576.27        29.63 o                         
   6  11   0       1822.32       1643.76        54.59 o                         
   7  11   0          0.30          9.95        10.91 o                         
   8  11   0       2531.74       2675.59        60.17 o                         
   9  11   0        510.34        544.99        30.94 o                         
  10  11   0         77.47         62.50        10.55 o                         
   0  12   0      37177.35      36601.06       760.79 o                         
   1  12   0        186.60        157.64        34.85 o                         
   2  12   0       1030.39        766.57        39.45 o                         
   3  12   0         55.81         60.27         9.68 o                         
   4  12   0       3552.44       3336.28        74.04 o                         
   5  12   0          7.01         17.44        11.11 o                         
   6  12   0       1238.26       1257.22        50.10 o                         
   7  12   0        794.10        845.84        36.86 o                         
   8  12   0        498.19        565.83        29.82 o                         
   9  12   0        106.76        110.96        13.54 o                         
  10  12   0        278.16        284.39        25.32 o                         
   1  13   0        142.94        136.58        14.51 o                         
   2  13   0       4896.60       4496.75       124.65 o                         
   3  13   0         78.43         65.83        15.90 o                         
   4  13   0       7675.29       6913.79       134.81 o                         
   5  13   0       1053.92        893.49        41.25 o                         
   6  13   0          5.36         31.08        12.02 o                         
   7  13   0        252.48        233.38        19.31 o                         
   8  13   0        834.47        842.27        31.81 o                         
   9  13   0         85.88         88.44        13.00 o                         
   0  14   0      12759.03      11329.54       599.84 o                         
   1  14   0        837.41        717.50        33.17 o                         
   2  14   0         11.91         84.51         9.82 o                         
   3  14   0         44.72         28.30        10.35 o                         
   4  14   0       1620.70       1778.48        58.88 o                         
   5  14   0         98.45         83.03        15.38 o                         
   6  14   0         50.16        113.71        17.69 o                         
   7  14   0         86.12        112.02        12.94 o                         
   8  14   0        507.64        551.83        24.40 o                         
   9  14   0         28.37         40.94         9.76 o                         
   1  15   0         18.53         36.54        11.57 o                         
   2  15   0       1228.92       1276.62        52.81 o                         
   3  15   0        255.82        284.10        22.60 o                         
   4  15   0        421.38        388.65        28.91 o                         
   5  15   0         19.52         33.68        10.08 o                         
   6  15   0       1115.63       1136.45        37.58 o                         
   7  15   0       1006.15       1190.00        38.50 o                         
   8  15   0       1793.64       1743.30        63.98 o                         
   0  16   0       3938.10       3971.65       117.58 o                         
   1  16   0       1553.16       1653.66        59.40 o                         
   2  16   0        156.11        179.81        20.69 o                         
   3  16   0        501.65        502.90        38.33 o                         
   4  16   0        995.51        829.62        47.41 o                         
   5  16   0          8.25         10.22         9.62 o                         
   6  16   0       6926.95       6998.42       171.96 o                         
   7  16   0          0.59          2.51         6.53 o                         
   1  17   0        231.28        246.78        21.09 o                         
   2  17   0        178.56        164.50        28.57 o                         
   3  17   0         29.68         19.51        14.41 o                         
   4  17   0       2429.06       2413.15        64.14 o                         
   5  17   0       1103.76       1233.12        39.23 o                         
   6  17   0        509.97        426.75        20.60 o                         
   7  17   0        205.20        172.61        16.91 o                         
   0  18   0       3889.03       4784.20       113.25 o                         
   1  18   0        411.94        435.95        26.55 o                         
   2  18   0         15.30         39.60        13.05 o                         
   3  18   0        439.53        545.63        34.71 o                         
   4  18   0        836.88        997.34        37.32 o                         
   5  18   0        284.89        321.93        19.11 o                         
   6  18   0        187.35        151.20        14.96 o                         
   1  19   0         40.35         35.19        10.76 o                         
   2  19   0         80.89        164.32        24.05 o                         
   3  19   0         36.88         17.19         8.93 o                         
   4  19   0         27.49         34.55        12.00 o                         
   5  19   0         30.94         16.41         7.64 o                         
   0  20   0       3365.53       4150.95       297.16 o                         
   1  20   0        140.51        109.39        16.28 o                         
   2  20   0         94.21         74.45        18.92 o                         
   3  20   0         22.07         22.38        12.68 o                         
 -11   0   1        694.45        683.53       101.60 o                         
  -9   0   1       1109.98       1168.02        97.66 o                         
  -7   0   1        975.30        951.37        94.74 o                         
  -5   0   1      27866.36      28228.42       415.05 o                         
  -3   0   1       1050.22        881.36        54.10 o                         
  -1   0   1       2251.91       1739.84        33.04 o                         
   1   0   1        439.70       1093.67        50.81 o                         
   3   0   1       3241.40       2946.36       394.45 o                         
   5   0   1       9671.16       9485.86       183.73 o                         
   7   0   1        182.35        200.25        37.22 o                         
   9   0   1         62.32         31.09        31.06 o                         
  11   0   1         42.18         49.53        34.65 o                         
 -12   1   1        554.15        568.26        42.12 o                         
 -11   1   1        679.65        827.54        52.21 o                         
 -10   1   1       2950.87       3280.03       169.19 o                         
  -9   1   1         64.89         74.74        22.56 o                         
  -8   1   1          3.33         16.58        12.47 o                         
  -7   1   1        899.93       1116.83        62.84 o                         
  -6   1   1        207.94        258.23        32.37 o                         
  -5   1   1      35474.93      36974.19       323.03 o                         
  -4   1   1        125.98        336.77        25.33 o                         
  -3   1   1       1506.59       2026.83        58.16 o                         
  -2   1   1        500.56        516.28        23.63 o                         
  -1   1   1         20.81        173.60         8.07 o                         
   1   1   1        904.40       1611.78        66.35 o                         
   2   1   1      75110.55      73876.75       336.97 o                         
   3   1   1        198.15        320.03        21.30 o                         
   4   1   1         37.66         56.38        16.61 o                         
   5   1   1         49.77         51.50        12.99 o                         
   6   1   1        195.40        181.06        23.13 o                         
   7   1   1        548.90        490.31        44.24 o                         
   8   1   1       7703.82       8210.93       184.85 o                         
   9   1   1         72.82         88.04        26.27 o                         
  10   1   1        161.27        188.68        40.73 o                         
  11   1   1         36.70         72.37        15.39 o                         
  12   1   1        237.85        281.63        23.02 o                         
 -12   2   1         97.60         80.57        13.33 o                         
 -11   2   1        350.72        386.04        34.36 o                         
 -10   2   1      11482.09      12665.63       403.76 o                         
  -9   2   1        579.63        459.30        34.18 o                         
  -8   2   1       1358.35       1429.57        59.55 o                         
  -7   2   1         16.62         21.24        16.02 o                         
  -6   2   1       3935.62       4195.78       108.62 o                         
  -5   2   1        205.82        243.68        24.92 o                         
  -4   2   1      18970.41      15867.51       139.33 o                         
  -3   2   1         50.07        102.60        12.02 o                         
  -2   2   1       2300.06       2124.17        36.65 o                         
  -1   2   1       1654.60        520.92        21.91 o                         
   0   2   1     119173.13     114650.13       961.36 o                         
   1   2   1        106.30        375.09        16.51 o                         
   2   2   1       8947.53       8950.73       101.66 o                         
   3   2   1        194.97        575.90        19.71 o                         
   4   2   1       6313.03       4704.94        93.51 o                         
   5   2   1         84.09         38.36         9.04 o                         
   6   2   1      27770.09      26222.33       306.48 o                         
   7   2   1       1669.38       1991.66        97.54 o                         
   8   2   1        966.14        950.01        48.84 o                         
   9   2   1        232.00        157.24        28.25 o                         
  10   2   1       2034.71       2028.94       121.09 o                         
  11   2   1         50.27         56.67        17.10 o                         
  12   2   1        285.85        281.28        33.04 o                         
 -12   3   1       5430.73       5913.10       221.61 o                         
 -11   3   1         38.19         42.40        16.23 o                         
 -10   3   1       3079.54       3093.62        99.85 o                         
  -9   3   1         75.65         38.81        19.63 o                         
  -8   3   1         34.56         52.25        17.13 o                         
  -7   3   1       1358.18       1496.88        81.51 o                         
  -6   3   1      10215.41       9112.77       163.05 o                         
  -5   3   1       2407.46       2064.43        62.76 o                         
  -4   3   1       5827.16       5006.51        92.38 o                         
  -3   3   1       3910.07       4397.87        75.43 o                         
  -2   3   1       8808.82       8383.24        93.07 o                         
  -1   3   1        109.99        161.92         9.99 o                         
   0   3   1        954.78       2496.38        52.30 o                         
   1   3   1       1245.66       1347.64        35.12 o                         
   2   3   1     178705.42     180731.50      2312.44 o                         
   3   3   1        300.73        913.74        34.09 o                         
   4   3   1       3261.98       2732.66        67.84 o                         
   5   3   1        246.18        201.59        22.18 o                         
   6   3   1       2716.95       2181.13        71.82 o                         
   7   3   1         21.68         84.65        28.44 o                         
   8   3   1      39869.38      39483.30       589.06 o                         
   9   3   1         60.04         60.87        22.56 o                         
  10   3   1        373.16        401.11        39.62 o                         
  11   3   1         35.41         53.89        14.00 o                         
  12   3   1       1834.73       2099.79        80.11 o                         
 -12   4   1        137.16        176.25        31.77 o                         
 -11   4   1         49.08         79.31        17.97 o                         
 -10   4   1       2596.10       3017.67        93.68 o                         
  -9   4   1          0.42         17.98        15.45 o                         
  -8   4   1       2060.72       2004.21        67.71 o                         
  -7   4   1         41.07         31.56        12.13 o                         
  -6   4   1       1230.94       1267.98        62.34 o                         
  -5   4   1         48.22         31.72        12.70 o                         
  -4   4   1      32396.20      30911.72       377.53 o                         
  -3   4   1       2937.29       2618.44        68.06 o                         
  -2   4   1       3603.90       2300.32        53.23 o                         
  -1   4   1       3071.49       1690.29        49.22 o                         
   0   4   1      15531.03      17929.88       407.75 o                         
   1   4   1       1600.63       1827.58        65.62 o                         
   2   4   1      91878.59      94382.87      1298.36 o                         
   3   4   1        145.65        179.69        19.37 o                         
   4   4   1      24427.79      21628.66       222.76 o                         
   5   4   1       2828.19       3733.26       128.32 o                         
   6   4   1       7523.93       8102.14       192.23 o                         
   7   4   1       1103.66        962.47        48.74 o                         
   8   4   1       3012.43       3265.81        79.43 o                         
   9   4   1         31.13         41.07        17.85 o                         
  10   4   1        263.93        392.60        38.70 o                         
  11   4   1         20.52         12.83        10.13 o                         
  12   4   1       2081.42       2470.84       151.70 o                         
 -11   5   1         26.45         35.75        11.96 o                         
 -10   5   1         20.02         36.21        17.22 o                         
  -9   5   1        198.60        202.64        27.21 o                         
  -8   5   1          8.59         24.49        16.45 o                         
  -7   5   1        344.87        334.91        29.65 o                         
  -6   5   1         22.39         68.98        16.54 o                         
  -5   5   1       1050.08        822.04        50.61 o                         
  -4   5   1       1204.69       1584.47        62.88 o                         
  -3   5   1       2083.41       1976.27        59.67 o                         
  -2   5   1      20593.99      23090.98       215.40 o                         
  -1   5   1        172.84        288.95        19.41 o                         
   0   5   1        648.82       1328.45        38.53 o                         
   1   5   1       2718.32       3065.97        62.83 o                         
   2   5   1      76607.79      79097.40       770.31 o                         
   3   5   1       1498.03       1724.34        51.75 o                         
   4   5   1       1914.28       1768.31        66.58 o                         
   5   5   1       4290.46       4084.01       112.68 o                         
   6   5   1         81.26         64.79        16.72 o                         
   7   5   1         26.56         23.52        16.15 o                         
   8   5   1        219.99        241.60        28.31 o                         
   9   5   1        194.11        216.31        27.23 o                         
  10   5   1         70.93         75.33        19.80 o                         
  11   5   1        456.80        375.67        29.58 o                         
 -11   6   1        243.92        336.78        26.10 o                         
 -10   6   1         31.24         20.33        16.19 o                         
  -9   6   1        118.63        106.12        20.99 o                         
  -8   6   1       1552.20       1390.36        55.02 o                         
  -7   6   1        517.42        356.57        22.90 o                         
  -6   6   1       2464.51       2634.74       103.53 o                         
  -5   6   1       1285.84       1440.79        69.96 o                         
  -4   6   1       1639.63       1609.21        66.45 o                         
  -3   6   1        560.09       1054.32        46.70 o                         
  -2   6   1      24063.12      25234.61       428.86 o                         
  -1   6   1       3441.74       2119.64        54.73 o                         
   0   6   1      25766.64      27991.82       263.20 o                         
   1   6   1       5455.35       5727.85       248.33 o                         
   2   6   1       9752.34      10619.04       199.32 o                         
   3   6   1       2111.81       2725.66        69.02 o                         
   4   6   1        671.95        553.46        39.16 o                         
   5   6   1          0.19         28.28        13.96 o                         
   6   6   1       5780.95       6183.90       169.02 o                         
   7   6   1        109.07         88.92        11.42 o                         
   8   6   1        754.55        694.00        44.07 o                         
   9   6   1         74.40         62.20        16.83 o                         
  10   6   1         16.94         26.96        15.15 o                         
  11   6   1        205.21        152.64        17.57 o                         
 -11   7   1        153.94        151.87        17.69 o                         
 -10   7   1        645.07        755.76        45.44 o                         
  -9   7   1        374.53        416.62        30.71 o                         
  -8   7   1          1.55         44.28        18.31 o                         
  -7   7   1        202.70        131.88        14.60 o                         
  -6   7   1       1494.06       1710.19        72.83 o                         
  -5   7   1        880.49        930.78        68.82 o                         
  -4   7   1       4022.99       4562.81       116.32 o                         
  -3   7   1        848.51        845.32        44.89 o                         
  -2   7   1          8.49         36.04        12.64 o                         
  -1   7   1        353.78        319.27        21.20 o                         
   0   7   1      12870.56      14722.52       155.50 o                         
   1   7   1       3802.39       3835.90        76.85 o                         
   2   7   1      24411.47      24564.42       388.92 o                         
   3   7   1        419.17        273.68        23.51 o                         
   4   7   1       1003.97       1353.82        80.03 o                         
   5   7   1         23.46         32.05        14.09 o                         
   6   7   1      12134.93      12202.32       181.09 o                         
   7   7   1        334.10        396.70        26.95 o                         
   8   7   1        283.87        317.87        33.09 o                         
   9   7   1        146.31        181.98        20.41 o                         
  10   7   1         11.35          6.59        14.34 o                         
  11   7   1        407.89        421.79        27.57 o                         
 -11   8   1        666.44        805.70        38.82 o                         
 -10   8   1       7409.41       7954.86       125.63 o                         
  -9   8   1        787.13        811.21        41.54 o                         
  -8   8   1         39.64         50.97        14.70 o                         
  -7   8   1        150.01        141.33        20.04 o                         
  -6   8   1       1161.67       1149.25        45.11 o                         
  -5   8   1          2.62         15.86        11.81 o                         
  -4   8   1      39052.22      38639.23       524.71 o                         
  -3   8   1         63.75         35.23        13.52 o                         
  -2   8   1        469.46        852.23        41.54 o                         
  -1   8   1       3001.26       2154.34        56.54 o                         
   0   8   1      28729.09      27333.17       243.84 o                         
   1   8   1        112.67        180.14        20.71 o                         
   2   8   1      13346.41      14293.31       253.89 o                         
   3   8   1        330.50        444.61        32.90 o                         
   4   8   1        517.35        458.66        40.21 o                         
   5   8   1        742.72        643.81        59.61 o                         
   6   8   1         95.53        150.02        17.19 o                         
   7   8   1       3126.09       2997.34        70.94 o                         
   8   8   1         15.48         17.26        12.63 o                         
   9   8   1        100.21         82.29        17.03 o                         
  10   8   1       1582.44       1633.96        60.24 o                         
  11   8   1        274.25        208.41        19.64 o                         
 -11   9   1         50.62         32.14        12.05 o                         
 -10   9   1       1404.97       1598.22        74.65 o                         
  -9   9   1         18.64         20.18        11.88 o                         
  -8   9   1       1022.59        961.49        45.94 o                         
  -7   9   1        225.76        202.11        20.21 o                         
  -6   9   1       4324.89       3817.27        78.36 o                         
  -5   9   1       2416.32       2639.65        91.19 o                         
  -4   9   1       1223.32       1373.09        85.39 o                         
  -3   9   1       1677.27       1705.23        84.89 o                         
  -2   9   1       5417.17       5087.07       131.97 o                         
  -1   9   1         49.98         41.26        12.24 o                         
   0   9   1       1814.47       1534.06        49.78 o                         
   1   9   1        658.38        656.45        54.37 o                         
   2   9   1       6420.91       5036.58       116.01 o                         
   3   9   1       1056.17       1038.81        52.39 o                         
   4   9   1       6900.61       6944.27       189.99 o                         
   5   9   1        123.63         94.40        15.58 o                         
   6   9   1       4817.72       4415.04        79.09 o                         
   7   9   1        265.73        190.66        21.47 o                         
   8   9   1       5857.55       5895.32       104.80 o                         
   9   9   1          9.08          7.69        11.82 o                         
  10   9   1         12.66         28.05        10.18 o                         
  11   9   1        221.04        240.72        29.29 o                         
 -10  10   1       1895.19       2073.10        60.42 o                         
  -9  10   1        410.47        408.61        27.30 o                         
  -8  10   1        122.26        200.83        22.12 o                         
  -7  10   1        241.95        218.51        20.26 o                         
  -6  10   1        980.13        790.78        36.71 o                         
  -5  10   1        101.39         58.08         8.88 o                         
  -4  10   1       5411.67       5460.66       217.34 o                         
  -3  10   1       2300.25       2346.50       106.35 o                         
  -2  10   1        309.43        415.29        38.57 o                         
  -1  10   1        357.55        460.04        42.48 o                         
   0  10   1       4263.47       5136.98       102.85 o                         
   1  10   1       4653.93       4614.23       100.03 o                         
   2  10   1       1092.42        870.26        56.09 o                         
   3  10   1        764.01        761.37        64.48 o                         
   4  10   1       3503.40       3634.82       144.37 o                         
   5  10   1          2.10          6.78         9.56 o                         
   6  10   1       1363.18       1173.45        42.83 o                         
   7  10   1       1937.83       1888.87        60.18 o                         
   8  10   1        562.77        615.04        33.20 o                         
   9  10   1        158.02        122.21        13.68 o                         
  10  10   1          6.89         26.94        25.97 o                         
 -10  11   1         42.41        128.05        29.42 o                         
  -9  11   1        562.86        535.76        30.26 o                         
  -8  11   1        177.39        185.59        19.21 o                         
  -7  11   1        795.91        892.94        36.25 o                         
  -6  11   1       1659.33       1600.86        51.60 o                         
  -5  11   1        337.71        207.05        20.74 o                         
  -4  11   1        167.36        107.64        12.17 o                         
  -3  11   1       1099.78       1010.76        84.61 o                         
  -2  11   1       6114.55       6931.18       373.27 o                         
  -1  11   1       2183.32       2809.12        98.30 o                         
   0  11   1       2845.15       2933.49        88.71 o                         
   1  11   1        299.56        228.29        26.77 o                         
   2  11   1        439.31        514.00        47.64 o                         
   3  11   1        323.92        317.24        42.43 o                         
   4  11   1         97.03         28.67        17.32 o                         
   5  11   1        354.19        305.89        21.04 o                         
   6  11   1        841.52        668.46        35.13 o                         
   7  11   1        737.18        668.05        34.51 o                         
   8  11   1       2074.25       1920.99        53.71 o                         
   9  11   1        444.12        432.25        25.60 o                         
  10  11   1        424.58        447.12        26.09 o                         
 -10  12   1       1683.18       1600.49        91.32 o                         
  -9  12   1        460.82        589.41        29.57 o                         
  -8  12   1        126.74        106.33        14.36 o                         
  -7  12   1       1076.46       1106.75        42.28 o                         
  -6  12   1       1970.06       1841.60        56.99 o                         
  -5  12   1        212.44        153.37        16.45 o                         
  -4  12   1       2062.05       1977.36        52.56 o                         
  -3  12   1        392.79        376.43        32.01 o                         
  -2  12   1        938.95        865.55        49.88 o                         
  -1  12   1         40.42         38.55        19.25 o                         
   0  12   1       7256.15       7661.04       245.42 o                         
   1  12   1       2635.32       3384.48       251.81 o                         
   2  12   1       1315.22       1198.88        43.88 o                         
   3  12   1        779.26        692.21        29.63 o                         
   4  12   1       1847.43       1783.81        54.60 o                         
   5  12   1        423.15        391.02        25.80 o                         
   6  12   1       3054.92       2904.97        72.58 o                         
   7  12   1        356.21        291.65        22.00 o                         
   8  12   1         55.16         29.17        10.62 o                         
   9  12   1         18.69         17.86        10.07 o                         
  10  12   1       1148.81        894.48       104.27 o                         
  -9  13   1          7.48         -4.44         6.71 o                         
  -8  13   1        112.89        100.73        13.27 o                         
  -7  13   1        182.91        142.24        15.62 o                         
  -6  13   1       3025.27       2807.22        66.15 o                         
  -5  13   1         10.30          7.40        10.38 o                         
  -4  13   1          8.24         37.59        14.83 o                         
  -3  13   1        325.57        339.38        26.17 o                         
  -2  13   1        172.21        176.62        17.27 o                         
  -1  13   1        602.00        609.42        29.18 o                         
   0  13   1       7186.50       6116.54       112.23 o                         
   1  13   1        329.19        276.44        20.62 o                         
   2  13   1       9519.97       9346.71       201.50 o                         
   3  13   1        148.04         87.75        12.77 o                         
   4  13   1       4749.22       4669.87       100.39 o                         
   5  13   1          0.07         -1.27        10.91 o                         
   6  13   1       1102.96       1142.22        43.27 o                         
   7  13   1         15.72         13.17         9.65 o                         
   8  13   1       2088.03       1931.05        46.95 o                         
   9  13   1        175.33        227.58        17.34 o                         
  -9  14   1          1.49         -6.78         7.96 o                         
  -8  14   1         88.17        104.25        11.70 o                         
  -7  14   1        259.61        315.16        18.84 o                         
  -6  14   1       3991.93       4033.52        78.03 o                         
  -5  14   1          1.17        -13.27        13.27 o                         
  -4  14   1       7408.36       7553.32       133.15 o                         
  -3  14   1          4.41          2.73        11.08 o                         
  -2  14   1        254.18        281.16        18.90 o                         
  -1  14   1         30.74         17.37         9.10 o                         
   0  14   1       8630.25       7952.19       186.54 o                         
   1  14   1         93.98         64.11        13.27 o                         
   2  14   1       2420.51       2304.10        59.50 o                         
   3  14   1         45.49         66.10        12.85 o                         
   4  14   1       1003.46        913.95        41.90 o                         
   5  14   1         87.67         55.55        11.93 o                         
   6  14   1       2630.64       2884.59        62.08 o                         
   7  14   1        696.54        627.73        26.88 o                         
   8  14   1         41.60         25.74         7.25 o                         
   9  14   1        131.63         87.39        12.46 o                         
  -8  15   1        245.77        294.34        20.94 o                         
  -7  15   1          4.83          1.91        10.50 o                         
  -6  15   1       3782.91       3815.64        65.40 o                         
  -5  15   1        523.97        561.88        29.28 o                         
  -4  15   1          5.78         30.86        16.07 o                         
  -3  15   1         31.59         25.50        10.62 o                         
  -2  15   1       2146.48       2139.04        61.95 o                         
  -1  15   1         57.39         58.98        11.55 o                         
   0  15   1         13.01         29.63         9.62 o                         
   1  15   1       1233.37       1175.39        48.17 o                         
   2  15   1       6461.20       6918.90       117.27 o                         
   3  15   1        616.45        529.37        32.35 o                         
   4  15   1        719.21        706.77        41.73 o                         
   5  15   1          2.43          0.39        10.00 o                         
   6  15   1        389.66        422.77        25.40 o                         
   7  15   1        387.08        393.58        22.59 o                         
   8  15   1        350.73        318.78        22.48 o                         
  -8  16   1        224.78        160.81        31.74 o                         
  -7  16   1         35.36         28.92         7.96 o                         
  -6  16   1          0.66         48.53        14.36 o                         
  -5  16   1         49.98         35.31        12.25 o                         
  -4  16   1         71.18         96.37        23.39 o                         
  -3  16   1       1477.54       1466.14        60.13 o                         
  -2  16   1        482.50        479.00        32.19 o                         
  -1  16   1       3137.82       3273.58        73.66 o                         
   0  16   1         85.25        103.42        15.59 o                         
   1  16   1        208.45        164.79        18.48 o                         
   2  16   1       1163.16       1143.52        50.61 o                         
   3  16   1        308.37        320.29        28.50 o                         
   4  16   1        216.30        225.61        26.48 o                         
   5  16   1        116.93        151.18        15.25 o                         
   6  16   1         21.05         72.96        12.39 o                         
   7  16   1        169.42        136.19        16.06 o                         
  -7  17   1          0.26         16.40        16.21 o                         
  -6  17   1         31.66         18.81         7.63 o                         
  -5  17   1         41.30        111.37        43.64 o                         
  -4  17   1          3.01         80.45        15.74 o                         
  -3  17   1         64.16         48.32        12.94 o                         
  -2  17   1        708.45        833.95        48.29 o                         
  -1  17   1        210.52        147.36        17.52 o                         
   0  17   1       1156.05       1104.28        36.82 o                         
   1  17   1        237.92        216.97        19.45 o                         
   2  17   1       2897.45       3133.77        77.68 o                         
   3  17   1         83.88        131.41        17.71 o                         
   4  17   1         14.56         27.16        17.42 o                         
   5  17   1        165.39        178.82        15.36 o                         
   6  17   1         36.15         12.56         6.90 o                         
   7  17   1         81.45         85.54        11.15 o                         
  -6  18   1        828.36        729.48        32.57 o                         
  -5  18   1          9.88         18.70         7.68 o                         
  -4  18   1       4765.30       5002.56        80.17 o                         
  -3  18   1         33.73         19.33        14.19 o                         
  -2  18   1        370.95        357.52        27.02 o                         
  -1  18   1         11.41         27.05        12.39 o                         
   0  18   1       2728.49       2918.10        70.46 o                         
   1  18   1          1.23         22.78        12.25 o                         
   2  18   1       2812.12       2981.58       108.23 o                         
   3  18   1         60.33         63.52        15.43 o                         
   4  18   1        493.85        513.05        26.06 o                         
   5  18   1        153.87        201.39        16.66 o                         
   6  18   1       1004.92       1020.08        41.09 o                         
  -5  19   1          8.39          5.59         9.57 o                         
  -4  19   1       1490.69       1647.88        40.82 o                         
  -3  19   1          6.28         34.55        10.31 o                         
  -2  19   1       1117.53       1183.58        39.14 o                         
  -1  19   1        161.04        111.35        16.34 o                         
   0  19   1        376.27        410.96        42.29 o                         
   1  19   1         13.00         29.21        12.68 o                         
   2  19   1       3283.26       3329.75       126.52 o                         
   3  19   1          2.22          7.44         9.14 o                         
   4  19   1        119.57        153.22        14.60 o                         
   5  19   1         10.16         -7.46         8.63 o                         
  -3  20   1          2.52          3.76         6.23 o                         
  -2  20   1          7.11         42.65        19.06 o                         
  -1  20   1          0.60         11.16         8.58 o                         
   0  20   1       2978.25       3254.64       124.70 o                         
   1  20   1         10.27          9.39         8.91 o                         
   2  20   1        793.05        656.65        35.81 o                         
   3  20   1        152.32        146.63        21.26 o                         
   0  21   1        247.20        346.81        35.68 o                         
 -12   0   2          3.73         23.69        12.06 o                         
 -10   0   2      22860.97      25558.77       952.60 o                         
  -8   0   2       5087.72       4445.90       244.53 o                         
  -6   0   2         62.16        186.70        65.96 o                         
  -4   0   2      54628.15      52814.30       498.20 o                         
  -2   0   2      32680.73      30629.45       305.21 o                         
   2   0   2      97271.18      97272.63      1501.90 o                         
   4   0   2        182.67        315.51        37.92 o                         
   6   0   2       5079.65       4796.62       198.31 o                         
   8   0   2        895.37        783.05        69.67 o                         
  10   0   2      21433.75      24494.79       546.00 o                         
  12   0   2        611.25        508.97        85.17 o                         
 -12   1   2         63.35         38.44         7.18 o                         
 -11   1   2         26.78         59.24        17.20 o                         
 -10   1   2       9652.76      10773.94       357.95 o                         
  -9   1   2        624.61        762.08        74.62 o                         
  -8   1   2       1152.53       1084.62        67.94 o                         
  -7   1   2        722.03        552.66        45.31 o                         
  -6   1   2       2707.83       2615.90        99.64 o                         
  -5   1   2        777.61       1246.56        55.22 o                         
  -4   1   2        194.76        213.96        18.67 o                         
  -3   1   2       2469.67       2351.68        50.41 o                         
  -2   1   2     160978.59     167711.34      1755.57 o                         
  -1   1   2        165.62        676.62        21.04 o                         
   0   1   2          4.24        106.52         8.09 o                         
   1   1   2        267.83        476.49        15.83 o                         
   2   1   2      47453.18      51083.93       378.60 o                         
   3   1   2       1973.12       1324.93        55.10 o                         
   4   1   2       1346.57        863.47        37.65 o                         
   5   1   2       2338.98       1873.76        58.70 o                         
   6   1   2       1203.94        966.83        50.19 o                         
   7   1   2        247.02        234.20        33.85 o                         
   8   1   2      25998.33      26690.29       487.59 o                         
   9   1   2         98.82         73.68        32.89 o                         
  10   1   2       2580.73       2972.23       189.44 o                         
  11   1   2         15.42         24.26        12.71 o                         
  12   1   2        268.61        309.81        27.40 o                         
 -12   2   2          1.70         16.60         7.22 o                         
 -11   2   2        232.84        244.92        25.52 o                         
 -10   2   2       2322.24       2511.72       112.97 o                         
  -9   2   2         14.89         11.36        17.17 o                         
  -8   2   2        907.71        985.37        65.08 o                         
  -7   2   2        382.77        462.65        45.66 o                         
  -6   2   2         15.70         61.78        16.01 o                         
  -5   2   2        174.93        248.85        25.55 o                         
  -4   2   2       4473.17       5516.45        83.49 o                         
  -3   2   2        157.84        160.66        14.15 o                         
  -2   2   2        210.39         49.13         7.74 o                         
  -1   2   2         59.51         55.43         6.36 o                         
   0   2   2       1909.72        315.40        11.06 o                         
   1   2   2         32.44         28.62         4.49 o                         
   2   2   2        964.44        951.67        26.61 o                         
   3   2   2        304.42       1149.68        39.77 o                         
   4   2   2      10430.80      10141.69       102.81 o                         
   5   2   2        184.86        119.15        16.34 o                         
   6   2   2        119.99        160.31        19.54 o                         
   7   2   2        250.67        249.40        37.17 o                         
   8   2   2       2521.67       2443.54        78.19 o                         
   9   2   2        356.22        315.46        40.43 o                         
  10   2   2       3724.89       3861.32       165.25 o                         
  11   2   2         69.70        117.11        20.15 o                         
  12   2   2         54.78         52.42        24.06 o                         
 -12   3   2          9.95         17.97        12.69 o                         
 -11   3   2          4.14         13.43        13.38 o                         
 -10   3   2        364.21        521.96        47.00 o                         
  -9   3   2        861.70        940.69        51.25 o                         
  -8   3   2       2473.30       2570.11        95.65 o                         
  -7   3   2         34.91         96.12        22.46 o                         
  -6   3   2       1380.99       1344.41        69.77 o                         
  -5   3   2        258.21        391.10        30.41 o                         
  -4   3   2      26526.84      25639.78       236.72 o                         
  -3   3   2        158.89        226.39        24.09 o                         
  -2   3   2     110419.09     112266.45      1086.11 o                         
  -1   3   2       1136.96        508.00        23.18 o                         
   0   3   2       2898.85       1287.61        37.43 o                         
   1   3   2        142.01        213.69        14.81 o                         
   2   3   2        134.35        823.71        28.71 o                         
   3   3   2        287.47        395.88        21.42 o                         
   4   3   2       6766.14       6438.29       119.40 o                         
   5   3   2       1677.11       1537.45        57.90 o                         
   6   3   2       1585.12       1433.55        59.13 o                         
   7   3   2       5171.66       5481.34       162.19 o                         
   8   3   2        552.05        665.55        37.53 o                         
   9   3   2         40.61         32.10        15.70 o                         
  10   3   2         54.93        140.74        29.72 o                         
  11   3   2        592.58        739.28        43.06 o                         
  12   3   2        600.71        611.57        43.38 o                         
 -12   4   2        421.49        504.62        32.97 o                         
 -11   4   2       1718.68       2106.72        81.60 o                         
 -10   4   2       4535.62       4647.10       116.08 o                         
  -9   4   2          6.27         13.75        13.51 o                         
  -8   4   2      11322.22      11504.87       173.87 o                         
  -7   4   2        607.30        698.58        38.86 o                         
  -6   4   2        310.03        514.73        43.32 o                         
  -5   4   2        611.68        554.52        37.22 o                         
  -4   4   2      40177.43      37844.75       297.03 o                         
  -3   4   2       5438.50       6382.42       105.63 o                         
  -2   4   2      75027.40      80641.41       453.68 o                         
  -1   4   2       6181.66       5493.44        65.30 o                         
   0   4   2        439.81        128.25        14.90 o                         
   1   4   2       2898.26       4014.42        98.96 o                         
   2   4   2       2392.67       2888.20        79.29 o                         
   3   4   2      12028.47      12977.65       179.23 o                         
   4   4   2         52.35        205.35        19.43 o                         
   5   4   2       1233.55       1350.06        55.47 o                         
   6   4   2       1189.58       1229.25        72.92 o                         
   7   4   2        895.52        952.42        43.39 o                         
   8   4   2       1823.74       1851.90        62.77 o                         
   9   4   2        292.76        279.53        39.50 o                         
  10   4   2        527.09        641.29        47.19 o                         
  11   4   2        678.16        705.21        37.43 o                         
  12   4   2        206.59        226.94        44.53 o                         
 -11   5   2          3.55          4.41         9.36 o                         
 -10   5   2       2350.84       2241.02        87.23 o                         
  -9   5   2       1069.78       1045.74        48.01 o                         
  -8   5   2       1256.45       1058.30        46.69 o                         
  -7   5   2        282.72        193.05        19.63 o                         
  -6   5   2        294.82        371.74        38.10 o                         
  -5   5   2        356.19        402.38        33.18 o                         
  -4   5   2      13460.30      14182.83       198.70 o                         
  -3   5   2       9533.96       9792.38       131.89 o                         
  -2   5   2      25516.77      23388.45       380.80 o                         
  -1   5   2         41.34         28.66         7.54 o                         
   0   5   2          3.33        115.40        12.62 o                         
   1   5   2       3420.98       5006.50       126.89 o                         
   2   5   2       6306.71       5442.38        83.77 o                         
   3   5   2        845.79        512.65        28.87 o                         
   4   5   2      49499.17      47845.71       347.52 o                         
   5   5   2        113.30         88.20        16.24 o                         
   6   5   2       1893.00       2405.93       103.67 o                         
   7   5   2        327.33        367.53        27.64 o                         
   8   5   2       3361.09       3128.68        90.85 o                         
   9   5   2          1.79         19.83        16.50 o                         
  10   5   2        304.75        258.01        34.14 o                         
  11   5   2         12.23         39.91        10.16 o                         
 -11   6   2         44.38         52.35        10.98 o                         
 -10   6   2        843.87        946.05        51.60 o                         
  -9   6   2         13.69          9.82        15.11 o                         
  -8   6   2        580.10        549.52        31.96 o                         
  -7   6   2         36.51         45.46        12.64 o                         
  -6   6   2        352.34        521.42        52.36 o                         
  -5   6   2         30.15         20.80        11.08 o                         
  -4   6   2      81811.37      82624.02       639.39 o                         
  -3   6   2        321.07        310.13        25.91 o                         
  -2   6   2      14526.46      13884.10       254.33 o                         
  -1   6   2          6.25        136.77        12.97 o                         
   0   6   2        112.02        170.20        14.21 o                         
   1   6   2       3360.95       2998.37        90.00 o                         
   2   6   2      33843.69      29100.02       400.92 o                         
   3   6   2         22.55         41.26        10.45 o                         
   4   6   2      15659.03      14810.68       202.03 o                         
   5   6   2        129.98        116.28        20.47 o                         
   6   6   2       2820.35       2627.71       111.26 o                         
   7   6   2        461.61        357.19        22.61 o                         
   8   6   2       1665.96       1606.83        62.81 o                         
   9   6   2         57.09         20.87        18.68 o                         
  10   6   2       1188.64       1328.21        61.28 o                         
  11   6   2        174.25        195.28        24.78 o                         
 -11   7   2         74.08         33.70        10.13 o                         
 -10   7   2       1559.40       1806.13        63.42 o                         
  -9   7   2        404.35        359.91        32.04 o                         
  -8   7   2        353.60        388.27        29.77 o                         
  -7   7   2        235.47        228.74        17.72 o                         
  -6   7   2       2630.97       2967.48       103.09 o                         
  -5   7   2       1067.53        998.20        62.56 o                         
  -4   7   2       2164.46       2161.51        80.02 o                         
  -3   7   2       1532.34       1315.43        55.54 o                         
  -2   7   2      38325.39      37641.92       611.64 o                         
  -1   7   2          0.98         13.28         7.38 o                         
   0   7   2          6.69         82.22        10.70 o                         
   1   7   2       9646.72      10747.54       174.58 o                         
   2   7   2       5555.27       6386.54       107.28 o                         
   3   7   2          6.03         24.72        11.03 o                         
   4   7   2      30217.41      29794.62       304.37 o                         
   5   7   2         39.89         39.42        12.85 o                         
   6   7   2         16.97         74.44        17.26 o                         
   7   7   2        328.45        397.83        27.23 o                         
   8   7   2       1064.97        940.44        48.41 o                         
   9   7   2         81.83         82.13        16.18 o                         
  10   7   2       1004.56       1136.35        54.43 o                         
  11   7   2        136.02        132.49        15.57 o                         
 -11   8   2         89.17        118.60        16.13 o                         
 -10   8   2       2477.49       2679.94        86.96 o                         
  -9   8   2       2122.94       2233.72        66.82 o                         
  -8   8   2       2740.56       2641.24        71.22 o                         
  -7   8   2        153.64        210.26        18.79 o                         
  -6   8   2         50.19         78.99        12.59 o                         
  -5   8   2       3689.36       3610.06       123.59 o                         
  -4   8   2       7926.07       8804.46       242.04 o                         
  -3   8   2       3884.42       4237.46       125.20 o                         
  -2   8   2       1430.42       1750.37        58.08 o                         
  -1   8   2       2871.39       3038.51        79.88 o                         
   0   8   2      16378.01      16101.21       256.90 o                         
   1   8   2          7.08         46.76        11.62 o                         
   2   8   2        550.47        866.19        43.01 o                         
   3   8   2       1047.26       1086.57        50.53 o                         
   4   8   2       4070.66       3530.38       110.09 o                         
   5   8   2        469.21        373.03        61.09 o                         
   6   8   2       7792.19       8051.00       138.92 o                         
   7   8   2         56.96         66.47        14.23 o                         
   8   8   2         55.74         36.02        11.91 o                         
   9   8   2       1355.97       1338.52        53.85 o                         
  10   8   2         81.55        152.41        17.88 o                         
  11   8   2          5.83          6.56         8.91 o                         
 -11   9   2        182.22        179.97        26.18 o                         
 -10   9   2       2719.15       2912.12        94.08 o                         
  -9   9   2         63.66         43.22        13.97 o                         
  -8   9   2        821.67        957.45        42.14 o                         
  -7   9   2         17.83         24.83        11.14 o                         
  -6   9   2        419.52        407.80        25.53 o                         
  -5   9   2         28.66         16.98        11.54 o                         
  -4   9   2       2886.76       3186.41       148.33 o                         
  -3   9   2        194.81        228.05        32.04 o                         
  -2   9   2      24446.46      23452.65       307.01 o                         
  -1   9   2        203.96         57.64        14.14 o                         
   0   9   2       1849.32       1776.65        61.75 o                         
   1   9   2       1728.73       1860.05        67.20 o                         
   2   9   2       4988.52       5029.80       130.58 o                         
   3   9   2        265.38        305.97        29.48 o                         
   4   9   2        194.28        258.03        37.01 o                         
   5   9   2       2971.42       2754.89        79.64 o                         
   6   9   2       2946.29       2870.19        61.93 o                         
   7   9   2         46.66         20.74        11.48 o                         
   8   9   2       1798.33       1972.94        60.65 o                         
   9   9   2         46.26         49.60        13.60 o                         
  10   9   2        247.51        421.18        25.87 o                         
  11   9   2         61.46        100.90        44.71 o                         
 -10  10   2       3845.75       3901.16        91.14 o                         
  -9  10   2         74.79         74.21        14.45 o                         
  -8  10   2      10399.53      10712.74       264.75 o                         
  -7  10   2        940.12        784.27        35.80 o                         
  -6  10   2       3991.94       3555.77       102.70 o                         
  -5  10   2        120.07         88.71        13.96 o                         
  -4  10   2       4913.39       4524.25       200.26 o                         
  -3  10   2         74.26         65.06        18.61 o                         
  -2  10   2       3885.93       4007.98       172.40 o                         
  -1  10   2        273.00        298.93        33.53 o                         
   0  10   2       3354.66       3681.67        87.10 o                         
   1  10   2        210.08         70.30        14.27 o                         
   2  10   2        296.82        212.14        21.51 o                         
   3  10   2       3484.76       4236.50       125.16 o                         
   4  10   2        716.01        962.78        74.86 o                         
   5  10   2        165.81        121.47        14.56 o                         
   6  10   2       1729.33       1700.43        52.00 o                         
   7  10   2        101.90         99.84        14.93 o                         
   8  10   2         85.38        119.88        16.23 o                         
   9  10   2        123.55         94.00        14.69 o                         
  10  10   2       7091.10       6949.21       251.67 o                         
 -10  11   2       8395.98       9125.50       141.43 o                         
  -9  11   2        142.49        181.78        19.23 o                         
  -8  11   2       6394.27       6385.11       107.09 o                         
  -7  11   2        166.87        136.64        15.83 o                         
  -6  11   2       1190.86       1125.70        40.40 o                         
  -5  11   2        381.59        307.32        20.07 o                         
  -4  11   2        420.25        431.42        24.71 o                         
  -3  11   2        463.89        596.00        76.66 o                         
  -2  11   2      22424.43      22483.57       393.10 o                         
  -1  11   2        614.47        623.03        54.23 o                         
   0  11   2       4697.10       4247.76       140.22 o                         
   1  11   2       2625.57       3090.70       110.25 o                         
   2  11   2      16916.95      18110.20       292.62 o                         
   3  11   2        133.98        135.52        25.84 o                         
   4  11   2      11013.81       9729.92       157.16 o                         
   5  11   2        231.76        177.30        17.39 o                         
   6  11   2         19.92         40.59        12.87 o                         
   7  11   2          3.46         12.99        11.24 o                         
   8  11   2       7651.51       8030.65       139.59 o                         
   9  11   2         61.73         81.01        11.98 o                         
  10  11   2       2372.83       2216.42        60.01 o                         
 -10  12   2        483.66        531.39        34.66 o                         
  -9  12   2        133.38        131.93        22.10 o                         
  -8  12   2       2424.44       2554.80        61.90 o                         
  -7  12   2        468.23        435.72        26.45 o                         
  -6  12   2       3527.12       3112.76        67.73 o                         
  -5  12   2        622.79        425.58        26.83 o                         
  -4  12   2       7148.38       6891.06       133.04 o                         
  -3  12   2        213.64        145.26        13.65 o                         
  -2  12   2       3415.46       3410.38        88.83 o                         
  -1  12   2        554.10        461.55        49.09 o                         
   0  12   2        963.14        986.71        88.15 o                         
   1  12   2        956.64        896.03       163.19 o                         
   2  12   2       4659.01       4648.73       152.04 o                         
   3  12   2        158.05        222.70        17.32 o                         
   4  12   2       2776.57       2509.59        64.90 o                         
   5  12   2        334.95        327.57        23.86 o                         
   6  12   2        679.18        618.27        35.25 o                         
   7  12   2         51.98         54.52        11.46 o                         
   8  12   2        432.87        453.37        26.82 o                         
   9  12   2         87.39         80.39        11.72 o                         
  10  12   2       2801.49       2630.97       129.37 o                         
  -9  13   2        127.54        142.96        13.86 o                         
  -8  13   2       1239.76       1376.81        43.23 o                         
  -7  13   2         64.96         82.57        12.24 o                         
  -6  13   2        454.71        457.06        26.29 o                         
  -5  13   2       1295.09       1356.52        46.85 o                         
  -4  13   2          2.98         24.75        11.23 o                         
  -3  13   2         75.66         60.67        11.59 o                         
  -2  13   2        279.21        355.16        24.56 o                         
  -1  13   2        103.22         70.64        12.27 o                         
   0  13   2       4300.55       4199.20        79.37 o                         
   1  13   2         42.90         41.79        10.16 o                         
   2  13   2        803.83        743.28        31.68 o                         
   3  13   2        385.81        392.63        27.08 o                         
   4  13   2         18.42        122.83        21.41 o                         
   5  13   2         19.62         21.84         9.76 o                         
   6  13   2        523.82        443.85        29.37 o                         
   7  13   2         57.17         79.45        12.04 o                         
   8  13   2        316.34        336.22        20.94 o                         
   9  13   2         17.99         30.93         8.25 o                         
  -9  14   2          2.65         14.47         8.73 o                         
  -8  14   2         11.33         60.83        11.11 o                         
  -7  14   2         15.24         26.94        10.18 o                         
  -6  14   2        197.24        168.96        18.76 o                         
  -5  14   2        606.38        684.88        34.98 o                         
  -4  14   2        594.89        718.90        47.19 o                         
  -3  14   2         39.60         30.68        10.46 o                         
  -2  14   2         29.68         31.99         9.86 o                         
  -1  14   2        135.79        101.44        13.27 o                         
   0  14   2        564.76        600.88        27.33 o                         
   1  14   2        110.86        183.58        17.92 o                         
   2  14   2       1819.65       1900.32        57.02 o                         
   3  14   2        723.64        624.03        35.65 o                         
   4  14   2        538.87        510.37        33.22 o                         
   5  14   2         80.16         67.66        11.41 o                         
   6  14   2        317.64        317.57        22.77 o                         
   7  14   2         92.13         94.68        11.57 o                         
   8  14   2          4.40          0.62         6.75 o                         
   9  14   2        114.73         71.63        13.99 o                         
  -8  15   2        465.28        393.31        29.78 o                         
  -7  15   2         54.47         49.20         9.30 o                         
  -6  15   2          2.09         34.23        10.85 o                         
  -5  15   2          8.82          6.53        10.13 o                         
  -4  15   2        718.39        634.28        32.91 o                         
  -3  15   2        524.82        537.91        29.63 o                         
  -2  15   2       3389.81       3309.39        81.38 o                         
  -1  15   2         38.11         31.32        10.10 o                         
   0  15   2       2297.28       2337.91        61.16 o                         
   1  15   2       1210.81       1123.02        46.96 o                         
   2  15   2      14473.90      14510.24       314.89 o                         
   3  15   2        272.31        273.40        24.32 o                         
   4  15   2      10933.75      11495.06       278.60 o                         
   5  15   2         17.90          8.16         9.59 o                         
   6  15   2        697.44        728.80        31.56 o                         
   7  15   2          2.01          7.61         7.14 o                         
   8  15   2       2149.53       2254.20        62.58 o                         
  -8  16   2        248.56        246.47        38.17 o                         
  -7  16   2        585.42        582.29        34.27 o                         
  -6  16   2        153.78        179.67        15.59 o                         
  -5  16   2        111.68         60.03        12.67 o                         
  -4  16   2       9461.36       9213.42       155.60 o                         
  -3  16   2        294.46        240.76        23.95 o                         
  -2  16   2        407.63        367.28        27.26 o                         
  -1  16   2         36.93         38.19        12.23 o                         
   0  16   2       3564.96       3736.13        94.69 o                         
   1  16   2          4.10          7.36        11.39 o                         
   2  16   2       8868.91       8650.74       218.05 o                         
   3  16   2        135.67         88.62        15.90 o                         
   4  16   2       5854.25       5684.15       117.88 o                         
   5  16   2         59.45         49.98        10.34 o                         
   6  16   2          6.34         11.66         7.58 o                         
   7  16   2          7.01          4.44         6.88 o                         
  -7  17   2        429.99        418.05        26.76 o                         
  -6  17   2        503.29        436.73        21.51 o                         
  -5  17   2         60.48         71.25        10.22 o                         
  -4  17   2        610.74        484.51        29.71 o                         
  -3  17   2         84.63        103.42        18.42 o                         
  -2  17   2      10919.80      10313.06       224.47 o                         
  -1  17   2        455.98        473.20        29.92 o                         
   0  17   2        131.99        188.51        26.94 o                         
   1  17   2        877.29        884.31        37.80 o                         
   2  17   2       5142.49       5310.85       104.81 o                         
   3  17   2        312.41        351.37        26.08 o                         
   4  17   2       3666.15       3609.37        70.28 o                         
   5  17   2         62.78        130.59        31.68 o                         
   6  17   2        170.16        153.91        13.72 o                         
   7  17   2         12.44          7.22        20.51 o                         
  -6  18   2         33.10         27.28        10.82 o                         
  -5  18   2         48.04         62.02         8.86 o                         
  -4  18   2       1117.96       1395.37       120.59 o                         
  -3  18   2        154.31        169.84        16.94 o                         
  -2  18   2       1019.39        988.04        44.04 o                         
  -1  18   2        155.24        190.69        19.37 o                         
   0  18   2        132.83        140.94        14.94 o                         
   1  18   2          6.20         10.18        10.07 o                         
   2  18   2       2556.54       2765.94        67.11 o                         
   3  18   2         75.45         63.73        13.90 o                         
   4  18   2         18.67         43.13         9.63 o                         
   5  18   2        313.93        342.92        24.56 o                         
   6  18   2         21.26         36.46         9.66 o                         
  -5  19   2         19.40         14.34         8.74 o                         
  -4  19   2        131.16        123.57        16.85 o                         
  -3  19   2        760.62        921.37        35.35 o                         
  -2  19   2        140.31        182.49        20.49 o                         
  -1  19   2        238.74        209.37        21.12 o                         
   0  19   2        258.15        281.30        34.11 o                         
   1  19   2         14.39          9.60         8.49 o                         
   2  19   2        498.77        536.32        33.73 o                         
   3  19   2       1016.93        995.90        37.07 o                         
   4  19   2        518.94        542.31        31.78 o                         
   5  19   2         45.89         34.07        13.82 o                         
  -3  20   2        207.11        262.57        22.04 o                         
  -2  20   2       1206.85       1349.03        59.96 o                         
  -1  20   2        122.89         97.13        16.14 o                         
   0  20   2        259.61        365.18        94.49 o                         
   1  20   2         74.97         60.11        12.15 o                         
   2  20   2        287.98        293.57        21.76 o                         
   3  20   2        444.03        510.16        31.20 o                         
   0  21   2         46.57         18.76        10.11 o                         
 -11   0   3        173.23        218.97        63.15 o                         
  -9   0   3       1858.30       1665.10       116.83 o                         
  -7   0   3       1527.33       1498.89       115.53 o                         
  -5   0   3       4734.03       4247.93       127.94 o                         
  -3   0   3       8035.57       7253.34       155.83 o                         
  -1   0   3       8175.40       9077.55       131.67 o                         
   1   0   3         53.48        129.60        10.65 o                         
   3   0   3        713.35       1495.07       101.13 o                         
   5   0   3        286.03        434.96        40.17 o                         
   7   0   3       2117.27       1830.41       110.79 o                         
   9   0   3        232.34        297.75       113.96 o                         
  11   0   3        298.18        435.80        56.99 o                         
 -12   1   3        101.37        103.13        11.84 o                         
 -11   1   3          0.70         18.72        15.22 o                         
 -10   1   3       2025.72       2110.66       117.45 o                         
  -9   1   3       3884.74       3602.75       188.33 o                         
  -8   1   3        125.87         95.61        21.76 o                         
  -7   1   3       1115.78       1157.98        71.58 o                         
  -6   1   3        103.75        309.99        31.47 o                         
  -5   1   3        323.24        184.98        25.51 o                         
  -4   1   3        510.57        352.37        28.70 o                         
  -3   1   3       4164.61       3148.48        62.98 o                         
  -2   1   3      75473.89      76709.41       801.89 o                         
  -1   1   3          9.73         80.00         6.59 o                         
   1   1   3         49.07        337.07        16.67 o                         
   2   1   3       1375.28        523.32        20.91 o                         
   3   1   3       4775.16       4051.64       107.19 o                         
   4   1   3       3560.74       3608.36        77.35 o                         
   5   1   3       1911.25       1908.62        73.15 o                         
   6   1   3         38.93        144.41        20.24 o                         
   7   1   3        491.27        629.88        51.54 o                         
   8   1   3        147.27        206.15        24.21 o                         
   9   1   3        185.45        178.49        46.16 o                         
  10   1   3        719.03        739.79        95.04 o                         
  11   1   3         57.36         42.21        12.63 o                         
  12   1   3         15.75         16.07        12.77 o                         
 -12   2   3        371.26        390.41        26.60 o                         
 -11   2   3         59.52         83.64        14.88 o                         
 -10   2   3       3006.17       3233.38       104.92 o                         
  -9   2   3          9.92         -4.88        15.94 o                         
  -8   2   3      20058.71      19295.61       493.59 o                         
  -7   2   3        141.22        170.88        28.64 o                         
  -6   2   3        120.11         66.27        17.58 o                         
  -5   2   3       1028.45        972.62        54.17 o                         
  -4   2   3      16272.71      15181.70       158.88 o                         
  -3   2   3       5335.41       4986.42        70.10 o                         
  -2   2   3       1385.48       2772.98        53.38 o                         
  -1   2   3         31.92         92.20         9.29 o                         
   0   2   3      67415.08      53512.40       206.83 o                         
   1   2   3        563.10        485.60        20.17 o                         
   2   2   3      13286.92       9206.63       149.52 o                         
   3   2   3       4505.44       5457.86        81.44 o                         
   4   2   3       6388.62       7568.64       167.03 o                         
   5   2   3        150.22        152.11        17.45 o                         
   6   2   3       2498.74       1868.27        61.85 o                         
   7   2   3        264.81        305.53        39.85 o                         
   8   2   3          8.49         49.99        15.51 o                         
   9   2   3        319.55        293.55        37.05 o                         
  10   2   3       2857.48       3096.47       194.24 o                         
  11   2   3          0.85         -6.95        12.94 o                         
  12   2   3       2399.88       2874.53        93.22 o                         
 -12   3   3        378.59        380.24        26.39 o                         
 -11   3   3        195.65        264.37        29.61 o                         
 -10   3   3        864.24        924.47        54.16 o                         
  -9   3   3        128.82        113.85        19.33 o                         
  -8   3   3       4432.58       4585.37       147.73 o                         
  -7   3   3       1695.00       1704.14        86.35 o                         
  -6   3   3       1551.40       1540.85        73.77 o                         
  -5   3   3         70.69         73.67        15.29 o                         
  -4   3   3        611.03        780.74        32.60 o                         
  -3   3   3      17671.31      17103.23       266.85 o                         
  -2   3   3      50736.03      49180.14       427.84 o                         
  -1   3   3         75.43        201.91        12.01 o                         
   0   3   3      35192.14      46924.81      1644.01 o                         
   1   3   3        931.61       1425.48        33.70 o                         
   2   3   3     188705.55     207168.61      2721.74 o                         
   3   3   3        949.13       1357.59        41.08 o                         
   4   3   3     108207.22     101971.60      1212.15 o                         
   5   3   3         58.70         25.09        10.33 o                         
   6   3   3        875.25       1237.20        62.51 o                         
   7   3   3        173.73        163.02        27.04 o                         
   8   3   3       1532.08       1418.46        53.16 o                         
   9   3   3        734.49        728.56       107.13 o                         
  10   3   3       7165.72       7868.68       162.89 o                         
  11   3   3       2113.61       2235.96        65.88 o                         
  12   3   3        999.31       1224.37        59.08 o                         
 -12   4   3        120.30        131.23        20.21 o                         
 -11   4   3         32.84         41.59        18.82 o                         
 -10   4   3        302.50        327.74        32.37 o                         
  -9   4   3        830.18        749.86        47.06 o                         
  -8   4   3      18199.45      18616.25       301.05 o                         
  -7   4   3       2107.31       1967.70        64.82 o                         
  -6   4   3       1144.99       1162.12        80.16 o                         
  -5   4   3        597.48        359.44        31.49 o                         
  -4   4   3       5531.07       5857.86       105.00 o                         
  -3   4   3         35.62         93.88        12.79 o                         
  -2   4   3       3989.19       6495.01        87.58 o                         
  -1   4   3        170.41        233.98        29.26 o                         
   0   4   3      17191.49      21998.71       405.04 o                         
   1   4   3       2070.67       2834.74        58.79 o                         
   2   4   3      38858.57      40365.38       609.51 o                         
   3   4   3       4273.05       4257.58        71.48 o                         
   4   4   3       9511.07       8402.41       122.95 o                         
   5   4   3       1418.47       1532.57        59.33 o                         
   6   4   3       6572.30       6384.30       189.64 o                         
   7   4   3       3185.95       3444.44        83.09 o                         
   8   4   3       2007.57       1819.19        74.03 o                         
   9   4   3         20.27         38.90        17.38 o                         
  10   4   3       1477.68       1536.93        80.51 o                         
  11   4   3        252.05        259.48        26.66 o                         
 -11   5   3         36.63         55.72        13.90 o                         
 -10   5   3        565.82        528.84        40.15 o                         
  -9   5   3        183.46        235.58        22.85 o                         
  -8   5   3         73.06         90.74        15.88 o                         
  -7   5   3        205.97        127.06        14.98 o                         
  -6   5   3         94.28        223.05        30.15 o                         
  -5   5   3          0.37         31.21        12.11 o                         
  -4   5   3        347.50        501.20        35.79 o                         
  -3   5   3       1775.71       2168.01        62.32 o                         
  -2   5   3      19308.80      18010.00       261.47 o                         
  -1   5   3       3238.22       3419.28        62.23 o                         
   0   5   3       1148.15       1609.40        39.49 o                         
   1   5   3        163.61        443.12        23.05 o                         
   2   5   3        637.54        207.10        18.03 o                         
   3   5   3        979.26        889.47        37.77 o                         
   4   5   3      38192.61      37396.25       353.44 o                         
   5   5   3       4039.35       4056.68       111.67 o                         
   6   5   3          8.89          1.93        21.46 o                         
   7   5   3       1233.71       1108.00        47.64 o                         
   8   5   3        553.55        549.03        40.49 o                         
   9   5   3        187.64        204.56        28.39 o                         
  10   5   3         66.42         73.38        17.77 o                         
  11   5   3        315.31        282.44        22.83 o                         
 -11   6   3        308.04        239.52        24.37 o                         
 -10   6   3         69.04         41.90        16.34 o                         
  -9   6   3        997.87       1048.98        49.95 o                         
  -8   6   3        188.33        133.79        17.43 o                         
  -7   6   3        999.28        969.16        38.15 o                         
  -6   6   3        931.23        850.49        67.15 o                         
  -5   6   3        307.01        322.41        34.28 o                         
  -4   6   3      13518.13      15075.69       238.92 o                         
  -3   6   3         16.12         74.18        16.13 o                         
  -2   6   3      25827.39      26369.46       368.03 o                         
  -1   6   3        656.91       1535.14        45.77 o                         
   0   6   3       4115.07       5112.55        77.32 o                         
   1   6   3       1910.60       1917.35        51.74 o                         
   2   6   3       3762.62       3374.50        72.21 o                         
   3   6   3        385.27        324.17        24.70 o                         
   4   6   3       2237.59       2351.94        81.10 o                         
   5   6   3       3882.64       4925.40       127.94 o                         
   6   6   3       1810.51       1720.46       104.71 o                         
   7   6   3          2.04         35.20        10.84 o                         
   8   6   3       2112.42       1831.58        63.22 o                         
   9   6   3         61.46         61.18        17.85 o                         
  10   6   3        251.49        286.70        29.95 o                         
  11   6   3         72.99         33.08        12.41 o                         
 -11   7   3        146.26        214.08        19.64 o                         
 -10   7   3        774.73        834.09        43.11 o                         
  -9   7   3         92.13        122.49        20.29 o                         
  -8   7   3       2714.18       2415.93        63.82 o                         
  -7   7   3       4061.64       3855.90        74.11 o                         
  -6   7   3      20177.77      20047.77       480.34 o                         
  -5   7   3       1318.28       1187.78        68.05 o                         
  -4   7   3      18706.74      17402.98       273.00 o                         
  -3   7   3       4694.43       4882.76       104.19 o                         
  -2   7   3      44765.35      41723.05       476.60 o                         
  -1   7   3        694.98        747.17        33.97 o                         
   0   7   3       9464.14       8121.05       102.87 o                         
   1   7   3          4.80         15.13         9.24 o                         
   2   7   3       6541.33       6875.38       112.00 o                         
   3   7   3        321.85        491.46        32.46 o                         
   4   7   3      66622.98      67073.38      1015.44 o                         
   5   7   3        387.10        501.96        54.58 o                         
   6   7   3      23368.44      23057.24       444.55 o                         
   7   7   3          7.10          7.59        10.27 o                         
   8   7   3         41.79         50.22        14.28 o                         
   9   7   3        436.07        542.61        36.34 o                         
  10   7   3         34.81         44.88        13.09 o                         
  11   7   3        233.97        206.93        19.08 o                         
 -11   8   3        110.62         87.69        11.83 o                         
 -10   8   3       1061.76       1102.22        47.31 o                         
  -9   8   3        332.44        355.26        35.79 o                         
  -8   8   3       6000.54       5422.48        99.85 o                         
  -7   8   3       1208.65       1010.17        36.89 o                         
  -6   8   3        201.75        113.18        14.30 o                         
  -5   8   3        926.29        939.19        69.08 o                         
  -4   8   3      21563.71      21438.17       321.80 o                         
  -3   8   3       5974.07       5777.34       146.91 o                         
  -2   8   3      40277.86      40941.84       373.04 o                         
  -1   8   3        650.68        299.16        22.15 o                         
   0   8   3      22965.39      20443.36       195.55 o                         
   1   8   3         33.66         49.63        10.32 o                         
   2   8   3       6443.86       6661.07       119.46 o                         
   3   8   3       1868.97       1910.28        66.78 o                         
   4   8   3        357.33        485.67        43.70 o                         
   5   8   3        872.96        859.59        71.25 o                         
   6   8   3      12987.69      12378.67       177.62 o                         
   7   8   3        236.94        164.37        19.42 o                         
   8   8   3       3751.48       3868.27        89.02 o                         
   9   8   3         16.84         13.31        13.28 o                         
  10   8   3       1984.37       2063.05        67.68 o                         
  11   8   3        397.39        334.19        31.27 o                         
 -11   9   3        167.39        215.34        23.47 o                         
 -10   9   3       2543.49       2574.78       104.74 o                         
  -9   9   3        443.82        409.40        28.26 o                         
  -8   9   3         63.56         55.39        13.24 o                         
  -7   9   3        217.05        224.09        18.08 o                         
  -6   9   3       4148.37       3397.26        99.51 o                         
  -5   9   3       1488.41       1633.97        67.05 o                         
  -4   9   3       1770.48       1955.00       103.11 o                         
  -3   9   3        673.80        737.19        56.88 o                         
  -2   9   3      21199.14      21448.49       593.00 o                         
  -1   9   3        702.24       1156.01        60.06 o                         
   0   9   3      20290.44      21226.48       247.48 o                         
   1   9   3       3062.93       3459.45        81.22 o                         
   2   9   3       7710.10       7827.00       197.16 o                         
   3   9   3         97.09         39.40        11.99 o                         
   4   9   3      17793.82      18476.01       287.96 o                         
   5   9   3        188.24        125.75        13.51 o                         
   6   9   3        616.75        512.44        29.21 o                         
   7   9   3         33.91         11.64        12.12 o                         
   8   9   3       1339.83       1473.52        57.21 o                         
   9   9   3         79.35         68.35        12.97 o                         
  10   9   3       6110.35       6175.38       143.56 o                         
 -10  10   3         46.06        101.55        19.58 o                         
  -9  10   3        345.37        490.93        33.14 o                         
  -8  10   3       2123.62       2115.03        61.56 o                         
  -7  10   3        104.77         88.35        11.57 o                         
  -6  10   3        270.65        246.77        19.92 o                         
  -5  10   3         74.51         56.26        10.30 o                         
  -4  10   3        557.04        634.95        74.88 o                         
  -3  10   3        353.78        378.96        71.62 o                         
  -2  10   3      12964.57      13720.29       400.50 o                         
  -1  10   3       2106.32       1946.98        90.03 o                         
   0  10   3         23.34        107.66        20.22 o                         
   1  10   3       1184.43       1503.76        57.69 o                         
   2  10   3       3259.17       3273.72       119.99 o                         
   3  10   3        224.34        249.98        31.55 o                         
   4  10   3       2169.83       2244.34       143.24 o                         
   5  10   3         83.67         59.64        11.44 o                         
   6  10   3         88.48         67.83        13.47 o                         
   7  10   3        725.63        681.56        35.59 o                         
   8  10   3        385.51        316.36        25.66 o                         
   9  10   3        922.36        933.68        40.63 o                         
  10  10   3         89.75        157.11        18.78 o                         
 -10  11   3         73.28        156.91        18.15 o                         
  -9  11   3         64.68         73.26        15.21 o                         
  -8  11   3        171.83        264.40        44.38 o                         
  -7  11   3         44.13         25.57         9.82 o                         
  -6  11   3        346.09        438.32        25.63 o                         
  -5  11   3        164.42        227.84        16.57 o                         
  -4  11   3       3247.89       2950.08        77.14 o                         
  -3  11   3         89.76        116.55        38.87 o                         
  -2  11   3        762.45       1159.10       103.29 o                         
  -1  11   3       1587.55       1907.62        98.20 o                         
   0  11   3        996.22       1041.20        56.73 o                         
   1  11   3         25.38         55.02        17.36 o                         
   2  11   3       1969.64       1967.66        86.34 o                         
   3  11   3        502.10        613.06        51.45 o                         
   4  11   3      15135.61      14149.88       268.27 o                         
   5  11   3         95.20         89.49        13.92 o                         
   6  11   3       1713.34       1490.81        52.85 o                         
   7  11   3         91.54         65.14        12.58 o                         
   8  11   3         14.95         82.73        17.51 o                         
   9  11   3         55.54         52.40        11.50 o                         
  10  11   3          1.86         41.02         9.90 o                         
 -10  12   3        122.95         99.82        16.75 o                         
  -9  12   3         11.31         13.29        10.22 o                         
  -8  12   3       3892.41       3861.73        76.98 o                         
  -7  12   3         23.27          2.76         9.07 o                         
  -6  12   3        145.51         99.60        14.42 o                         
  -5  12   3          4.37          1.28         9.38 o                         
  -4  12   3       3205.15       2769.03        64.96 o                         
  -3  12   3       1831.44       1719.76        48.40 o                         
  -2  12   3        799.21        679.36        38.37 o                         
  -1  12   3        216.09        152.69        27.85 o                         
   0  12   3      11974.82      11541.67       298.74 o                         
   1  12   3         42.70         33.64        37.39 o                         
   2  12   3        589.29        432.63        24.14 o                         
   3  12   3        250.83        223.48        18.18 o                         
   4  12   3          9.96          7.87        11.18 o                         
   5  12   3         71.41         76.14        12.51 o                         
   6  12   3       1182.70       1131.31        42.36 o                         
   7  12   3        119.80        143.80        15.46 o                         
   8  12   3        447.15        553.87        29.80 o                         
   9  12   3         81.20         88.14        12.51 o                         
  10  12   3       1772.11       1515.99        96.18 o                         
  -9  13   3         38.78         47.76         8.86 o                         
  -8  13   3        482.39        520.28        25.51 o                         
  -7  13   3         52.17         55.70        11.36 o                         
  -6  13   3        427.12        459.65        25.45 o                         
  -5  13   3          4.89         13.00        10.84 o                         
  -4  13   3        220.13        139.60        17.89 o                         
  -3  13   3          6.15         17.77        10.50 o                         
  -2  13   3      29639.86      26467.13       588.28 o                         
  -1  13   3       1548.58       1310.91        50.76 o                         
   0  13   3      16331.41      15531.81       443.49 o                         
   1  13   3        518.41        579.62        29.18 o                         
   2  13   3       3342.65       3465.80        69.70 o                         
   3  13   3         14.87         -4.67         8.92 o                         
   4  13   3      23513.54      23418.37       336.30 o                         
   5  13   3          3.88         25.37        10.23 o                         
   6  13   3         33.46         66.24        13.60 o                         
   7  13   3        102.14        102.42        13.14 o                         
   8  13   3         47.39         17.29        10.08 o                         
   9  13   3         18.86          5.67         7.30 o                         
  -9  14   3        102.94        122.87        15.18 o                         
  -8  14   3       4954.38       5203.48       120.55 o                         
  -7  14   3        668.96        732.27        28.91 o                         
  -6  14   3        549.83        613.02        30.59 o                         
  -5  14   3        176.14        227.40        21.49 o                         
  -4  14   3      15164.90      15096.88       249.01 o                         
  -3  14   3         68.30         13.77        11.18 o                         
  -2  14   3       1715.52       1479.84        85.08 o                         
  -1  14   3         52.81         33.88        11.11 o                         
   0  14   3       4804.87       4489.35       146.79 o                         
   1  14   3        515.40        526.86        30.39 o                         
   2  14   3        273.73        279.87        22.99 o                         
   3  14   3        428.38        407.72        27.45 o                         
   4  14   3       3689.36       3719.91        80.01 o                         
   5  14   3        164.68        111.89        14.40 o                         
   6  14   3       6905.02       7223.62       100.84 o                         
   7  14   3        674.95        641.66        29.28 o                         
   8  14   3         17.59         22.98         6.67 o                         
   9  14   3         47.70         53.52        13.23 o                         
  -8  15   3          4.50         28.76         9.34 o                         
  -7  15   3        185.99        186.20        14.18 o                         
  -6  15   3       2466.01       2725.55        55.08 o                         
  -5  15   3         71.68         46.81        10.45 o                         
  -4  15   3          3.30         22.91        11.90 o                         
  -3  15   3        568.67        541.35        29.53 o                         
  -2  15   3        138.38        105.25        15.89 o                         
  -1  15   3       1082.93       1074.05        39.51 o                         
   0  15   3        527.13        476.71        31.01 o                         
   1  15   3        151.38        122.63        18.30 o                         
   2  15   3         60.93        112.17        16.51 o                         
   3  15   3         99.34         96.53        15.84 o                         
   4  15   3      13489.89      13427.90       248.31 o                         
   5  15   3         25.55         35.80        12.49 o                         
   6  15   3         34.28         42.47        12.69 o                         
   7  15   3          7.96         13.20         6.56 o                         
   8  15   3         24.41         36.49        17.88 o                         
  -8  16   3          2.06        290.03        56.29 o                         
  -7  16   3        147.11        103.97        12.56 o                         
  -6  16   3        157.36        159.05        15.62 o                         
  -5  16   3          2.83          8.76        10.62 o                         
  -4  16   3         23.03         62.71        19.00 o                         
  -3  16   3        348.96        287.59        24.95 o                         
  -2  16   3       1105.18        999.34        48.06 o                         
  -1  16   3        408.12        369.54        26.94 o                         
   0  16   3       1436.59       1253.68        45.50 o                         
   1  16   3         71.00         42.26        12.49 o                         
   2  16   3        645.95        559.59        35.16 o                         
   3  16   3        102.64         91.49        18.90 o                         
   4  16   3        498.68        433.58        31.82 o                         
   5  16   3        496.51        593.28        28.01 o                         
   6  16   3        275.21        276.48        19.91 o                         
   7  16   3          1.88         -2.01         7.46 o                         
  -7  17   3         53.25         55.00        12.71 o                         
  -6  17   3        288.78        223.01        16.97 o                         
  -5  17   3         11.10         -4.31         8.44 o                         
  -4  17   3        828.93        850.16        38.58 o                         
  -3  17   3         34.13         25.10        11.18 o                         
  -2  17   3         33.47         67.98        15.22 o                         
  -1  17   3         90.76         56.21        12.23 o                         
   0  17   3       1439.30       1424.51        46.66 o                         
   1  17   3          2.66          7.75        10.82 o                         
   2  17   3       1209.68       1174.59        47.24 o                         
   3  17   3        199.14        197.10        19.35 o                         
   4  17   3       2780.02       2835.36        68.98 o                         
   5  17   3        909.88        957.98        34.08 o                         
   6  17   3        108.91        100.19        12.76 o                         
   7  17   3         67.87         40.09        11.47 o                         
  -6  18   3        165.71        142.60        29.72 o                         
  -5  18   3        142.61         92.43         9.85 o                         
  -4  18   3       1575.90       1812.77        60.80 o                         
  -3  18   3          1.12         -4.01         9.71 o                         
  -2  18   3       1116.39       1274.08        46.41 o                         
  -1  18   3        376.74        313.49        26.68 o                         
   0  18   3        283.03        366.41        24.77 o                         
   1  18   3          3.81          3.01         9.01 o                         
   2  18   3        663.12        711.72        45.25 o                         
   3  18   3          3.81         -0.68         9.98 o                         
   4  18   3         14.52         56.89        11.84 o                         
   5  18   3        316.36        326.98        21.56 o                         
   6  18   3        252.21        211.71        17.64 o                         
  -5  19   3         46.53         39.60        10.51 o                         
  -4  19   3        184.61        114.93        10.52 o                         
  -3  19   3         32.23         30.29         7.62 o                         
  -2  19   3       5358.71       5692.16       142.87 o                         
  -1  19   3         51.86        114.31        46.23 o                         
   0  19   3       2417.54       2484.41       137.42 o                         
   1  19   3         49.36          9.28         8.06 o                         
   2  19   3        284.13        268.98        23.69 o                         
   3  19   3          1.55         10.00         9.97 o                         
   4  19   3       6125.66       6316.83       175.09 o                         
   5  19   3        111.47         83.24        17.59 o                         
  -3  20   3         25.83         20.81         7.53 o                         
  -2  20   3        178.64        160.58        21.71 o                         
  -1  20   3        100.48         76.36        12.80 o                         
   0  20   3       1184.98       1346.10        54.06 o                         
   1  20   3         35.08          1.35         7.73 o                         
   2  20   3        256.62        301.38        23.49 o                         
   3  20   3         24.36         11.40         9.98 o                         
 -12   0   4       1511.07       1896.25        79.28 o                         
 -10   0   4         98.64        258.09        86.90 o                         
  -8   0   4       1686.03       1728.55        87.07 o                         
  -6   0   4        146.52        198.30        40.12 o                         
  -4   0   4         42.11        131.91        95.02 o                         
  -2   0   4     105082.27      99560.29       885.76 o                         
   0   0   4      39011.00      33369.95       188.80 o                         
   2   0   4       2153.16        987.66        46.63 o                         
   4   0   4       9057.86      10258.22       340.07 o                         
   6   0   4      31177.19      27413.76       482.01 o                         
   8   0   4       6457.54       6434.08       200.30 o                         
  10   0   4        562.42        717.70        90.24 o                         
  12   0   4       3939.32       4494.10       409.00 o                         
 -12   1   4        355.44        370.80        50.86 o                         
 -11   1   4        295.61        325.20        40.90 o                         
 -10   1   4       1039.10       1229.86        67.80 o                         
  -9   1   4         16.61         11.86        26.96 o                         
  -8   1   4         27.19         15.31        15.37 o                         
  -7   1   4       3494.89       3668.84       125.53 o                         
  -6   1   4        251.03        275.30        32.52 o                         
  -5   1   4        161.46        309.83        31.29 o                         
  -4   1   4       2765.71       2233.32        69.90 o                         
  -3   1   4        178.67        180.26        17.88 o                         
  -2   1   4      13227.11      15378.89       167.74 o                         
  -1   1   4        417.46         47.55         7.40 o                         
   1   1   4       7082.16       3499.35       122.50 o                         
   2   1   4       5975.87       5583.77        68.34 o                         
   3   1   4       1803.27        720.06        49.56 o                         
   4   1   4       2841.28       2218.81        69.01 o                         
   5   1   4        337.45        282.02        27.31 o                         
   6   1   4      10353.51       9092.46       167.89 o                         
   7   1   4         90.82         95.03        21.23 o                         
   8   1   4       4758.24       4374.79       120.38 o                         
   9   1   4        196.56        174.39        37.30 o                         
  10   1   4        280.65        367.15        52.03 o                         
  11   1   4         81.80         63.91        13.81 o                         
  12   1   4       1475.38       1578.27        68.20 o                         
 -12   2   4        338.40        370.09        38.94 o                         
 -11   2   4        399.22        279.67        24.92 o                         
 -10   2   4         17.46         93.86        26.09 o                         
  -9   2   4         66.51         53.99        24.94 o                         
  -8   2   4        570.69        451.80        31.27 o                         
  -7   2   4        351.09        424.99        43.57 o                         
  -6   2   4        353.47        375.53        37.84 o                         
  -5   2   4       6930.30       6901.65       130.91 o                         
  -4   2   4       3097.96       3794.90        85.76 o                         
  -3   2   4       8630.46       9916.31       109.65 o                         
  -2   2   4        199.46        115.80        11.49 o                         
  -1   2   4       2146.20        773.73        54.35 o                         
   0   2   4       1036.31       2120.14        51.87 o                         
   1   2   4         42.09        121.13         8.82 o                         
   2   2   4       2916.17       2971.67        51.14 o                         
   3   2   4        670.99       1167.69        42.37 o                         
   4   2   4       2435.10       2550.89        55.15 o                         
   5   2   4       1991.87       1677.46        64.00 o                         
   6   2   4      27154.62      27956.31       274.01 o                         
   7   2   4        724.95        748.45        49.66 o                         
   8   2   4       1399.46       1465.39        66.01 o                         
   9   2   4        228.73        329.09        47.10 o                         
  10   2   4          8.36         35.30        15.73 o                         
  11   2   4          1.91          3.48        13.65 o                         
  12   2   4        881.82        935.31        51.59 o                         
 -12   3   4          0.64          8.20        10.94 o                         
 -11   3   4         19.20         41.44        16.19 o                         
 -10   3   4        544.20        654.67        40.96 o                         
  -9   3   4         45.14         51.03        18.69 o                         
  -8   3   4        688.82        734.04        48.43 o                         
  -7   3   4       1101.56       1252.83        74.42 o                         
  -6   3   4      14937.54      14673.31       230.49 o                         
  -5   3   4        380.51        371.33        32.96 o                         
  -4   3   4       1006.57       1140.48        40.10 o                         
  -3   3   4      20867.45      20300.29       161.83 o                         
  -2   3   4       5182.71       6124.27        79.00 o                         
  -1   3   4        534.51        363.84        15.29 o                         
   0   3   4       2174.62       3790.78        54.52 o                         
   1   3   4        257.44        315.85        13.84 o                         
   2   3   4       5179.68       4820.46        99.95 o                         
   3   3   4      21012.32      20463.26       308.57 o                         
   4   3   4       5602.95       6515.87       124.19 o                         
   5   3   4       3179.52       2962.16        75.52 o                         
   6   3   4          2.83         18.64        14.52 o                         
   7   3   4       1358.61       1204.70        46.28 o                         
   8   3   4        675.68        713.92        43.98 o                         
   9   3   4        182.04        125.88        38.46 o                         
  10   3   4        184.19        167.25        26.13 o                         
  11   3   4        518.38        505.49        31.50 o                         
  12   3   4        767.37        713.95        54.88 o                         
 -12   4   4       4017.52       3964.40       165.37 o                         
 -11   4   4         91.91         79.04        20.25 o                         
 -10   4   4          7.25         41.79        15.26 o                         
  -9   4   4          2.49         -4.33        16.03 o                         
  -8   4   4       6178.24       5743.49       107.14 o                         
  -7   4   4        660.14        877.76        46.51 o                         
  -6   4   4      15734.43      16536.67       275.24 o                         
  -5   4   4       5946.90       5806.91       131.49 o                         
  -4   4   4        374.66        516.00        31.53 o                         
  -3   4   4      22039.95      22977.71       308.55 o                         
  -2   4   4       8339.04       8865.67        84.34 o                         
  -1   4   4       3111.05       3726.91        82.65 o                         
   0   4   4       4536.42       6050.26        81.34 o                         
   1   4   4        326.91        170.76        14.55 o                         
   2   4   4      21526.05      20095.02       495.99 o                         
   3   4   4         33.31         43.28         9.18 o                         
   4   4   4      13397.77      12437.49       157.57 o                         
   5   4   4         54.53         73.72        13.49 o                         
   6   4   4       8109.01       7379.21       172.77 o                         
   7   4   4         31.99         16.21        10.75 o                         
   8   4   4       3657.16       3547.66       119.59 o                         
   9   4   4         31.84         11.07        15.58 o                         
  10   4   4        432.55        455.05        43.11 o                         
  11   4   4         53.49         38.89        10.28 o                         
 -11   5   4         15.64          5.60        12.06 o                         
 -10   5   4         85.68         80.73        17.05 o                         
  -9   5   4         53.13         49.63        11.60 o                         
  -8   5   4        167.54        159.23        19.48 o                         
  -7   5   4        544.45        570.62        30.90 o                         
  -6   5   4      31284.57      31119.47       523.25 o                         
  -5   5   4       2934.94       2982.20        94.54 o                         
  -4   5   4      12559.30      14491.09       212.52 o                         
  -3   5   4       2590.33       3397.33        77.04 o                         
  -2   5   4      29010.14      27366.67       266.13 o                         
  -1   5   4       1220.04        694.80        26.12 o                         
   0   5   4      10573.77       5948.54       184.16 o                         
   1   5   4       5310.20       4712.93       132.15 o                         
   2   5   4      24083.62      22381.72       421.27 o                         
   3   5   4        936.75        719.73        40.06 o                         
   4   5   4      19233.63      19021.37       256.30 o                         
   5   5   4         61.30        121.57        26.89 o                         
   6   5   4      12860.81      12287.60       273.67 o                         
   7   5   4        245.91        228.11        25.52 o                         
   8   5   4       2470.07       2465.92        84.11 o                         
   9   5   4        191.92        183.74        27.03 o                         
  10   5   4        333.25        382.51        32.34 o                         
  11   5   4        219.42        191.30        20.33 o                         
 -11   6   4         39.65         24.84        13.00 o                         
 -10   6   4        465.84        453.97        34.34 o                         
  -9   6   4         64.93         85.41        17.00 o                         
  -8   6   4       4107.73       3666.40        81.20 o                         
  -7   6   4         17.22         19.34        10.33 o                         
  -6   6   4       8756.25       8732.05       215.27 o                         
  -5   6   4        588.48        842.03        60.26 o                         
  -4   6   4        483.93        178.81        21.15 o                         
  -3   6   4        333.42        591.14        35.41 o                         
  -2   6   4       1142.31       1373.97        57.13 o                         
  -1   6   4       7843.05       6967.06       126.54 o                         
   0   6   4         45.84        192.36        18.74 o                         
   1   6   4       1803.26       2076.06        72.01 o                         
   2   6   4      14131.19      10732.67       129.62 o                         
   3   6   4        365.64        585.44        33.04 o                         
   4   6   4      42218.33      40477.91       494.60 o                         
   5   6   4       2293.60       2744.52       120.31 o                         
   6   6   4      24679.56      24433.69       513.30 o                         
   7   6   4        500.89        330.16        24.57 o                         
   8   6   4       4516.92       4167.37       117.02 o                         
   9   6   4         43.15         63.36        14.95 o                         
  10   6   4        118.27        126.89        16.55 o                         
  11   6   4        106.59        123.01        16.85 o                         
 -11   7   4        103.19         82.85        16.64 o                         
 -10   7   4        123.78        133.93        20.92 o                         
  -9   7   4        811.40        723.41        44.46 o                         
  -8   7   4       4538.37       4153.44        86.77 o                         
  -7   7   4        926.81        917.05        38.09 o                         
  -6   7   4       3915.87       4027.08       171.58 o                         
  -5   7   4        858.46        615.98        54.45 o                         
  -4   7   4       8035.05       8455.29       239.52 o                         
  -3   7   4       4184.02       3436.31       108.18 o                         
  -2   7   4      15639.46      16909.92       297.10 o                         
  -1   7   4        359.31        441.64        27.65 o                         
   0   7   4      29130.28      33026.54       518.47 o                         
   1   7   4       3297.40       3634.46        73.12 o                         
   2   7   4         32.91         94.91        16.10 o                         
   3   7   4        239.71        615.90        36.03 o                         
   4   7   4      11825.84      12088.18       277.63 o                         
   5   7   4       2042.82       2138.99       122.83 o                         
   6   7   4       2207.72       2062.62        61.66 o                         
   7   7   4       1815.23       1864.27        63.49 o                         
   8   7   4        900.50        862.63        46.17 o                         
   9   7   4        622.66        511.80        36.11 o                         
  10   7   4        679.58        782.21        41.75 o                         
  11   7   4         24.73         43.00        11.66 o                         
 -11   8   4         19.08          4.81         7.79 o                         
 -10   8   4        180.25        208.11        22.78 o                         
  -9   8   4       4764.64       4412.44       104.52 o                         
  -8   8   4       1582.13       1577.27        53.39 o                         
  -7   8   4        340.40        342.84        23.81 o                         
  -6   8   4       5336.89       5167.12       101.95 o                         
  -5   8   4        663.70        879.27        82.59 o                         
  -4   8   4         53.61        170.75        33.24 o                         
  -3   8   4       2829.47       3370.45       113.18 o                         
  -2   8   4       4751.48       6039.85       143.50 o                         
  -1   8   4       1182.15       1293.21        55.16 o                         
   0   8   4        123.54        313.44        25.48 o                         
   1   8   4       1355.00       1699.23        54.42 o                         
   2   8   4       7205.29       7128.49       124.23 o                         
   3   8   4        301.07        442.37        32.98 o                         
   4   8   4       5130.88       5334.61       187.74 o                         
   5   8   4        311.39        355.25        46.25 o                         
   6   8   4         93.43        164.76        18.43 o                         
   7   8   4          2.15          9.96        13.40 o                         
   8   8   4          5.26         34.82        14.96 o                         
   9   8   4         18.95         34.07        12.41 o                         
  10   8   4         11.03         17.16        12.60 o                         
  11   8   4         69.43         49.77        14.90 o                         
 -11   9   4         36.56         23.42         9.84 o                         
 -10   9   4        341.23        380.24        35.36 o                         
  -9   9   4         82.93         84.93        18.41 o                         
  -8   9   4        264.10        279.86        22.89 o                         
  -7   9   4        662.17        505.40        29.41 o                         
  -6   9   4       1474.34       1311.88        46.22 o                         
  -5   9   4          3.72         10.03        12.07 o                         
  -4   9   4         67.72         50.25        22.90 o                         
  -3   9   4        714.72        773.58        58.46 o                         
  -2   9   4       6951.25       6773.58       194.20 o                         
  -1   9   4       2525.61       3871.55       155.75 o                         
   0   9   4       8348.02      10519.97       194.79 o                         
   1   9   4       4089.00       3124.76       156.51 o                         
   2   9   4        115.18        179.55        23.10 o                         
   3   9   4        195.76        270.73        28.19 o                         
   4   9   4       2652.81       2608.54       122.82 o                         
   5   9   4        105.59        141.75        15.93 o                         
   6   9   4         12.95         15.36        10.66 o                         
   7   9   4        127.82         70.76        14.28 o                         
   8   9   4       3853.49       3913.71        92.74 o                         
   9   9   4         46.67         34.31        13.18 o                         
  10   9   4         35.44         61.93        14.49 o                         
 -10  10   4        876.67       1123.38        45.39 o                         
  -9  10   4         67.86         67.12        14.02 o                         
  -8  10   4      10267.00       9760.64       152.30 o                         
  -7  10   4         38.49         28.76        11.81 o                         
  -6  10   4       3809.92       3270.91        99.31 o                         
  -5  10   4         13.86         19.53        11.11 o                         
  -4  10   4        479.30        556.66        69.23 o                         
  -3  10   4         81.37         77.62        30.63 o                         
  -2  10   4      12702.46      12197.33       277.04 o                         
  -1  10   4       1497.60       1960.73        93.17 o                         
   0  10   4      23453.19      24262.27       317.26 o                         
   1  10   4        313.77        282.75        28.44 o                         
   2  10   4       4295.92       4196.75       118.10 o                         
   3  10   4         57.67         69.15        21.63 o                         
   4  10   4         89.99        202.45        47.42 o                         
   5  10   4         59.45         61.58        10.49 o                         
   6  10   4       6579.25       6338.15       103.45 o                         
   7  10   4          3.91          6.36        11.60 o                         
   8  10   4       2062.95       2106.30        65.62 o                         
   9  10   4        167.82        198.30        20.00 o                         
  10  10   4       2729.60       2551.02        79.40 o                         
 -10  11   4         33.90         82.24        13.87 o                         
  -9  11   4         46.19         26.67        10.47 o                         
  -8  11   4        301.72        263.90        20.50 o                         
  -7  11   4         42.66         31.29        10.63 o                         
  -6  11   4      23029.43      20846.07       180.71 o                         
  -5  11   4        353.71        258.17        19.22 o                         
  -4  11   4       6004.87       5701.34       124.47 o                         
  -3  11   4        152.54        177.89        39.09 o                         
  -2  11   4       3788.38       4298.81       175.01 o                         
  -1  11   4       2163.20       2507.38       130.73 o                         
   0  11   4      45556.61      43814.75       489.70 o                         
   1  11   4        255.48        273.85        38.82 o                         
   2  11   4         99.92        115.27        29.75 o                         
   3  11   4         34.97         32.74        15.40 o                         
   4  11   4       8597.55       8133.38       213.71 o                         
   5  11   4        484.58        402.72        26.09 o                         
   6  11   4        928.58        866.46        39.86 o                         
   7  11   4        714.79        733.81        36.09 o                         
   8  11   4        938.25       1102.25        43.37 o                         
   9  11   4         19.58         19.17         9.49 o                         
  10  11   4         27.02         27.33        11.48 o                         
 -10  12   4       1143.07       1189.97        69.44 o                         
  -9  12   4        110.09        185.83        17.16 o                         
  -8  12   4       3594.83       3751.98       142.96 o                         
  -7  12   4        111.70         69.63        10.85 o                         
  -6  12   4        142.33        158.20        15.60 o                         
  -5  12   4        170.52        127.88        15.48 o                         
  -4  12   4        271.79        223.83        19.15 o                         
  -3  12   4        197.75        114.72        12.99 o                         
  -2  12   4      19582.16      19328.46       554.59 o                         
  -1  12   4       6880.52       8426.50       266.04 o                         
   0  12   4        992.56        621.46        60.25 o                         
   1  12   4        403.47        416.00        73.69 o                         
   2  12   4       7468.03       7279.12       169.47 o                         
   3  12   4        553.74        559.78        28.52 o                         
   4  12   4        331.29        283.08        21.32 o                         
   5  12   4        941.49        844.87        37.52 o                         
   6  12   4        232.81        235.79        20.98 o                         
   7  12   4        131.62        103.44        13.67 o                         
   8  12   4        921.17        907.98        36.80 o                         
   9  12   4         65.31         47.98        10.62 o                         
  -9  13   4         18.32          8.01         7.11 o                         
  -8  13   4          1.76         10.03        12.74 o                         
  -7  13   4        115.42         55.29        10.08 o                         
  -6  13   4       2691.80       2430.64        59.30 o                         
  -5  13   4        178.03         83.88        12.19 o                         
  -4  13   4         79.83         57.47        12.16 o                         
  -3  13   4          6.21         -6.32         8.27 o                         
  -2  13   4        916.64        983.02        36.66 o                         
  -1  13   4       2181.90       1949.91        49.78 o                         
   0  13   4       2697.05       2774.04        90.40 o                         
   1  13   4        188.96        235.56        19.21 o                         
   2  13   4       1005.98        856.21        33.61 o                         
   3  13   4        311.64        331.80        21.26 o                         
   4  13   4       2521.94       2593.55        68.59 o                         
   5  13   4        150.64        188.26        18.41 o                         
   6  13   4        918.55        809.36        34.60 o                         
   7  13   4        205.78        207.92        17.40 o                         
   8  13   4        451.46        434.61        24.48 o                         
   9  13   4          3.87         10.81         6.39 o                         
  -9  14   4         12.51         22.62        11.36 o                         
  -8  14   4         19.23         60.96        11.86 o                         
  -7  14   4        115.48        121.67        14.17 o                         
  -6  14   4          4.15         45.51        14.14 o                         
  -5  14   4        480.47        459.23        27.78 o                         
  -4  14   4         92.53        122.95        20.59 o                         
  -3  14   4        960.36        890.29        42.89 o                         
  -2  14   4          0.89         38.65        12.37 o                         
  -1  14   4        863.45        837.63        37.79 o                         
   0  14   4       4838.78       4333.10       144.99 o                         
   1  14   4       2835.59       2535.61        77.27 o                         
   2  14   4         29.95        160.89        19.90 o                         
   3  14   4         63.57         30.93        11.78 o                         
   4  14   4       1705.86       1470.58        50.95 o                         
   5  14   4       1120.92       1091.98        40.49 o                         
   6  14   4        782.82        922.03        37.13 o                         
   7  14   4          5.98         12.88         9.12 o                         
   8  14   4         19.26         43.10         9.00 o                         
   9  14   4        147.95        129.17        16.89 o                         
  -8  15   4         47.39        122.01        18.97 o                         
  -7  15   4         77.04         80.69        10.65 o                         
  -6  15   4       5245.95       5753.49       104.35 o                         
  -5  15   4         28.80          7.33        10.55 o                         
  -4  15   4        414.87        428.16        32.82 o                         
  -3  15   4        270.80        226.95        20.86 o                         
  -2  15   4       1261.63       1280.38        49.89 o                         
  -1  15   4        406.80        408.48        25.06 o                         
   0  15   4        175.44        197.89        19.21 o                         
   1  15   4        179.44        121.41        15.56 o                         
   2  15   4         23.30         19.94        14.17 o                         
   3  15   4        111.42        102.44        17.43 o                         
   4  15   4       3026.93       3223.28        82.88 o                         
   5  15   4        372.03        389.67        26.12 o                         
   6  15   4       1420.60       1528.40        53.96 o                         
   7  15   4        483.33        510.44        27.29 o                         
   8  15   4         38.52         52.56        10.49 o                         
  -8  16   4       3384.55       3240.48       134.26 o                         
  -7  16   4         11.95          7.10        11.05 o                         
  -6  16   4       2032.87       2032.81        53.73 o                         
  -5  16   4        192.87        217.43        17.80 o                         
  -4  16   4       1254.81       1280.90        49.31 o                         
  -3  16   4         39.91         22.02        11.73 o                         
  -2  16   4        734.90        735.24        38.24 o                         
  -1  16   4         79.14         62.48        11.95 o                         
   0  16   4       1042.80       1020.77        40.32 o                         
   1  16   4         37.53         33.60        13.05 o                         
   2  16   4       4649.66       4512.52        86.75 o                         
   3  16   4         37.32         21.38        13.93 o                         
   4  16   4        196.91        268.10        25.01 o                         
   5  16   4         18.21          1.16        10.14 o                         
   6  16   4       3761.64       3806.05        78.50 o                         
   7  16   4          3.30          5.13         7.01 o                         
  -7  17   4         29.49         55.50        17.20 o                         
  -6  17   4       1629.50       1584.27        52.42 o                         
  -5  17   4        187.59        214.60        16.03 o                         
  -4  17   4        412.27        412.14        26.47 o                         
  -3  17   4         11.97          5.55        16.15 o                         
  -2  17   4       1164.39       1100.47        44.43 o                         
  -1  17   4        124.28        132.84        17.47 o                         
   0  17   4        861.84        971.57        38.65 o                         
   1  17   4         14.59         23.10        10.91 o                         
   2  17   4        804.27        875.97        40.32 o                         
   3  17   4        225.02        223.35        21.32 o                         
   4  17   4       2460.64       2455.71        62.48 o                         
   5  17   4         29.38         40.17         9.53 o                         
   6  17   4        124.67         77.73        13.60 o                         
   7  17   4         13.61          9.42         9.27 o                         
  -6  18   4       1084.79       1108.01        62.80 o                         
  -5  18   4         40.02         16.02         5.74 o                         
  -4  18   4         14.89         68.94        13.59 o                         
  -3  18   4         40.92         17.36         8.85 o                         
  -2  18   4        730.22        765.53        82.23 o                         
  -1  18   4        195.52        147.66        16.95 o                         
   0  18   4       6068.44       6092.09       150.29 o                         
   1  18   4         21.53         21.61        11.11 o                         
   2  18   4        606.48        790.85        42.59 o                         
   3  18   4         40.19         53.90        10.85 o                         
   4  18   4        407.65        488.45        24.52 o                         
   5  18   4         18.93         21.79         8.14 o                         
   6  18   4         77.51        103.98        12.61 o                         
  -5  19   4        493.98        415.84        28.72 o                         
  -4  19   4         23.57         20.51         7.28 o                         
  -3  19   4        156.04        173.93        18.70 o                         
  -2  19   4        285.94        257.44        26.64 o                         
  -1  19   4       1503.03       1647.17        48.98 o                         
   0  19   4       2877.38       3305.00        87.87 o                         
   1  19   4         35.80         24.01         8.61 o                         
   2  19   4        187.72        192.35        18.75 o                         
   3  19   4        199.66        175.19        17.71 o                         
   4  19   4        151.07        192.01        18.89 o                         
   5  19   4         19.76        -13.99        14.38 o                         
  -3  20   4          6.72         -7.30         7.30 o                         
  -2  20   4        194.42        209.34        20.64 o                         
  -1  20   4        608.04        726.72        39.29 o                         
   0  20   4        752.83        704.20        52.83 o                         
   1  20   4         62.13         75.89        13.77 o                         
   2  20   4        194.21        178.58        16.38 o                         
   3  20   4          0.76         15.45         8.00 o                         
 -11   0   5        253.05        195.12        42.14 o                         
  -9   0   5        866.28        743.87       168.23 o                         
  -7   0   5        914.03       1345.09       152.62 o                         
  -5   0   5      18348.79      17525.21       313.33 o                         
  -3   0   5       1038.87        918.07        69.98 o                         
  -1   0   5         27.20        217.72        23.68 o                         
   1   0   5       1786.55       1444.78        77.29 o                         
   3   0   5      37023.53      36194.59       434.50 o                         
   5   0   5         31.56         20.39        15.66 o                         
   7   0   5        334.51        304.69        48.24 o                         
   9   0   5        367.96        294.93       120.05 o                         
  11   0   5        503.22        499.29        58.16 o                         
 -12   1   5         34.58         31.03        10.50 o                         
 -11   1   5         99.53         62.90        23.05 o                         
 -10   1   5       7297.17       8031.15       227.68 o                         
  -9   1   5        189.66        204.96        68.90 o                         
  -8   1   5        213.68        139.26        17.20 o                         
  -7   1   5        920.47        738.11        56.90 o                         
  -6   1   5       1495.07       1135.28        74.86 o                         
  -5   1   5         17.17         13.37        12.19 o                         
  -4   1   5      11493.06      11297.35       157.36 o                         
  -3   1   5       4927.95       3537.33        86.07 o                         
  -2   1   5       1420.09        269.93        25.64 o                         
  -1   1   5          9.77         48.01         8.39 o                         
   0   1   5     113175.30     110860.04      2534.17 o                         
   1   1   5        154.14        259.32        15.61 o                         
   2   1   5      71633.99      73467.56       914.75 o                         
   3   1   5       1315.02       1625.64        52.29 o                         
   4   1   5        236.81        295.93        26.21 o                         
   5   1   5         33.55         72.24        15.25 o                         
   6   1   5       1251.18       1295.15        64.29 o                         
   7   1   5        260.22        244.37        27.67 o                         
   8   1   5       4042.98       3765.88       104.07 o                         
   9   1   5        527.56        567.17        60.43 o                         
  10   1   5       1469.01       1553.98       100.06 o                         
  11   1   5          2.67         49.23        21.68 o                         
  12   1   5        153.18        102.56        16.26 o                         
 -12   2   5       2026.92       2385.81        62.32 o                         
 -11   2   5        376.21        426.31        29.06 o                         
 -10   2   5        522.99        635.39        48.63 o                         
  -9   2   5         76.26         59.55        24.49 o                         
  -8   2   5          3.56         22.25        18.45 o                         
  -7   2   5         94.69        188.01        30.60 o                         
  -6   2   5      15855.16      15029.02       230.58 o                         
  -5   2   5         37.34         39.31        13.00 o                         
  -4   2   5       2858.08       2859.93        75.77 o                         
  -3   2   5        395.50        385.91        24.91 o                         
  -2   2   5      61705.95      63666.38       485.73 o                         
  -1   2   5        116.46        120.59        15.60 o                         
   0   2   5       2175.61       2710.88        47.74 o                         
   1   2   5         19.31        119.20         9.91 o                         
   2   2   5     139592.61     126087.23      1528.84 o                         
   3   2   5        704.10        539.02        28.44 o                         
   4   2   5        863.02        747.74        30.53 o                         
   5   2   5          6.73         19.41         8.67 o                         
   6   2   5       5675.95       5638.61       123.72 o                         
   7   2   5       3389.18       3454.95       105.81 o                         
   8   2   5      22678.67      22629.35       507.70 o                         
   9   2   5       3285.90       3558.63       165.91 o                         
  10   2   5         24.57         25.06        16.82 o                         
  11   2   5        179.97        207.62        42.23 o                         
  12   2   5       1344.37       1428.79        77.06 o                         
 -12   3   5        154.88        146.13        15.35 o                         
 -11   3   5         71.66        102.74        21.18 o                         
 -10   3   5      10148.39      11227.36       244.13 o                         
  -9   3   5        369.77        408.25        36.92 o                         
  -8   3   5        286.02        366.86        33.39 o                         
  -7   3   5        129.14        279.95        36.45 o                         
  -6   3   5       8815.37       8485.26       201.44 o                         
  -5   3   5         28.09        100.85        19.07 o                         
  -4   3   5      48993.64      47071.91       280.77 o                         
  -3   3   5        179.00        106.20        12.84 o                         
  -2   3   5      83352.30      85253.08       305.68 o                         
  -1   3   5        124.78        168.32        14.63 o                         
   0   3   5       2512.90       2338.25        55.71 o                         
   1   3   5       1875.18       2217.76        41.58 o                         
   2   3   5       7916.07       8164.69       101.42 o                         
   3   3   5       8653.19       8976.80        93.02 o                         
   4   3   5        815.87        579.21        29.50 o                         
   5   3   5        231.17        203.19        24.80 o                         
   6   3   5       7757.22       7320.42       171.59 o                         
   7   3   5       1417.34       1383.29        52.08 o                         
   8   3   5       3658.70       3647.56       105.82 o                         
   9   3   5          0.81        -15.19        21.39 o                         
  10   3   5        454.28        482.24        40.45 o                         
  11   3   5          3.79         12.42        16.16 o                         
 -12   4   5        911.90       1082.65        47.25 o                         
 -11   4   5        270.94        276.97        33.01 o                         
 -10   4   5        438.37        474.83        33.74 o                         
  -9   4   5        471.37        445.74        38.31 o                         
  -8   4   5         88.11         63.87        13.49 o                         
  -7   4   5        578.20        646.62        36.20 o                         
  -6   4   5       4613.23       4283.07       125.24 o                         
  -5   4   5        127.91        198.96        25.94 o                         
  -4   4   5       3805.58       3643.90        90.17 o                         
  -3   4   5        428.61        446.70        25.92 o                         
  -2   4   5     120800.83     130587.43      1881.54 o                         
  -1   4   5       4050.35       4203.09       175.58 o                         
   0   4   5        103.94         91.48        11.57 o                         
   1   4   5       1509.75       2828.82        68.69 o                         
   2   4   5      51176.93      52129.16       264.44 o                         
   3   4   5       2707.87       2605.93        52.62 o                         
   4   4   5         88.23        248.55        21.12 o                         
   5   4   5        647.07        598.97        45.18 o                         
   6   4   5      11143.24      10526.00       209.17 o                         
   7   4   5          0.77         -5.88         9.85 o                         
   8   4   5       6796.79       6577.44       226.31 o                         
   9   4   5        299.33        312.26        36.03 o                         
  10   4   5         33.36         56.88        20.31 o                         
  11   4   5        695.14        654.30        61.38 o                         
 -12   5   5        339.80        300.37        46.60 o                         
 -11   5   5        129.95        147.89        20.90 o                         
 -10   5   5        192.96        162.95        20.68 o                         
  -9   5   5        143.79        103.29        15.64 o                         
  -8   5   5       1116.99       1112.15        49.09 o                         
  -7   5   5       1040.97       1106.82        41.06 o                         
  -6   5   5        256.28        305.22        41.35 o                         
  -5   5   5       1902.95       1837.16        74.45 o                         
  -4   5   5       3270.72       3462.89        90.37 o                         
  -3   5   5        779.54        763.43        33.14 o                         
  -2   5   5      29382.92      29379.73       198.17 o                         
  -1   5   5        220.00        119.07         9.87 o                         
   0   5   5         15.67         34.91         9.45 o                         
   1   5   5         83.84        384.27        20.68 o                         
   2   5   5      26781.57      29279.26       465.92 o                         
   3   5   5         93.80        166.73        18.43 o                         
   4   5   5       1315.31       1789.15        66.71 o                         
   5   5   5       1542.75       1139.50        75.72 o                         
   6   5   5        917.71        933.52        76.93 o                         
   7   5   5       1250.80       1271.23        50.80 o                         
   8   5   5        478.72        392.40        34.62 o                         
   9   5   5         16.54         25.31        18.75 o                         
  10   5   5        460.30        415.49        34.62 o                         
  11   5   5         77.98         49.51        10.73 o                         
 -11   6   5         38.23         29.38        14.13 o                         
 -10   6   5        328.64        387.50        29.08 o                         
  -9   6   5        340.35        346.57        29.28 o                         
  -8   6   5       3147.59       2982.30        73.04 o                         
  -7   6   5        219.00         76.37        10.65 o                         
  -6   6   5        563.23        588.75        56.28 o                         
  -5   6   5        157.14        158.45        27.39 o                         
  -4   6   5      13177.07      12674.81       276.85 o                         
  -3   6   5         11.28         44.69        11.08 o                         
  -2   6   5       1448.24       1704.21        40.66 o                         
  -1   6   5       1112.28       1126.98        46.70 o                         
   0   6   5      27300.79      33222.65      1126.90 o                         
   1   6   5       9560.54       8422.93       196.21 o                         
   2   6   5      18924.68      18854.48       340.10 o                         
   3   6   5       7000.82       5790.60       102.35 o                         
   4   6   5          4.21        315.44        33.10 o                         
   5   6   5        952.32       1085.36        77.09 o                         
   6   6   5       2035.60       2097.91       118.00 o                         
   7   6   5         31.33         29.12        10.33 o                         
   8   6   5         71.76        119.82        23.73 o                         
   9   6   5        442.51        550.16        38.69 o                         
  10   6   5        102.24         94.25        15.90 o                         
  11   6   5        116.20        104.61        15.58 o                         
 -11   7   5        111.38         74.03        15.48 o                         
 -10   7   5       1035.03       1212.78        52.40 o                         
  -9   7   5        935.85       1000.00        51.27 o                         
  -8   7   5       1997.04       1925.07        59.32 o                         
  -7   7   5        458.84        461.45        27.01 o                         
  -6   7   5      26679.09      25336.67       439.52 o                         
  -5   7   5        187.59        200.73        32.97 o                         
  -4   7   5      95087.16     106285.97      1454.84 o                         
  -3   7   5       6307.97       6599.26       151.26 o                         
  -2   7   5      14411.83      17887.86       272.49 o                         
  -1   7   5       1439.92        982.30        52.44 o                         
   0   7   5      10456.13      10168.67       127.66 o                         
   1   7   5       8868.85       8759.09       117.50 o                         
   2   7   5        287.32        491.63        30.64 o                         
   3   7   5       6657.89       6061.03       112.02 o                         
   4   7   5        659.92        573.94        44.73 o                         
   5   7   5       1444.16       1452.20        91.59 o                         
   6   7   5        993.26        952.72        42.74 o                         
   7   7   5         68.75         49.86        22.07 o                         
   8   7   5        227.97        238.64        26.09 o                         
   9   7   5        492.93        555.57        37.22 o                         
  10   7   5        944.55       1017.06        50.23 o                         
  11   7   5        311.08        301.84        30.73 o                         
 -11   8   5         14.48         -1.40         7.08 o                         
 -10   8   5        150.60        238.33        23.60 o                         
  -9   8   5         62.68        422.08       257.67 o                         
  -8   8   5        741.59        766.65        38.29 o                         
  -7   8   5        319.56        288.26        21.27 o                         
  -6   8   5       9699.02       8341.74       203.70 o                         
  -5   8   5        466.59        462.87        60.34 o                         
  -4   8   5       3160.35       2511.54       131.40 o                         
  -3   8   5        184.77        255.55        38.19 o                         
  -2   8   5       2194.20       2334.81       107.86 o                         
  -1   8   5         16.44         17.08        10.70 o                         
   0   8   5        303.50         70.46        13.67 o                         
   1   8   5       3450.28       4323.76        87.02 o                         
   2   8   5      27452.90      25440.79       374.98 o                         
   3   8   5        532.09        435.10        32.53 o                         
   4   8   5         75.40        145.48        28.64 o                         
   5   8   5       1821.41       1964.43       110.25 o                         
   6   8   5      13990.46      13634.19       281.91 o                         
   7   8   5         61.70         65.08        15.47 o                         
   8   8   5       9952.67       9794.53       199.72 o                         
   9   8   5         50.38         77.45        14.22 o                         
  10   8   5        297.23        327.43        27.99 o                         
  11   8   5          0.70          0.60         9.31 o                         
 -11   9   5         19.00          2.00        12.76 o                         
 -10   9   5       5546.14       5324.31        99.78 o                         
  -9   9   5         22.81         37.12        13.06 o                         
  -8   9   5        556.69        436.39        28.04 o                         
  -7   9   5          8.05         21.48         9.90 o                         
  -6   9   5      13292.83      11918.38       201.62 o                         
  -5   9   5        749.93        681.85        47.48 o                         
  -4   9   5       6026.77       5276.36       204.31 o                         
  -3   9   5       5462.48       6344.84       195.28 o                         
  -2   9   5         12.35        100.84        32.94 o                         
  -1   9   5        177.16        182.21        29.76 o                         
   0   9   5      40331.20      36872.62       393.17 o                         
   1   9   5        340.37        348.26        27.78 o                         
   2   9   5        218.13        248.39        25.36 o                         
   3   9   5       2725.50       3050.44        90.96 o                         
   4   9   5       1969.25       2086.82       124.11 o                         
   5   9   5        465.97        402.24        24.12 o                         
   6   9   5        526.56        367.17        24.45 o                         
   7   9   5        451.48        343.00        28.55 o                         
   8   9   5       1038.75        958.87        48.88 o                         
   9   9   5          4.65         27.38        11.02 o                         
  10   9   5        239.77        196.08        18.43 o                         
 -10  10   5          0.08         39.91        11.43 o                         
  -9  10   5         28.34         32.93        10.63 o                         
  -8  10   5        112.18        184.72        21.14 o                         
  -7  10   5         72.68         42.25         9.33 o                         
  -6  10   5         29.95          5.43         9.33 o                         
  -5  10   5       1659.06       1458.27        44.24 o                         
  -4  10   5        929.33        894.60        88.12 o                         
  -3  10   5         33.40         47.08        41.35 o                         
  -2  10   5      12523.69      13859.45       297.00 o                         
  -1  10   5        107.89        199.54        37.67 o                         
   0  10   5      13234.77      15762.54       365.77 o                         
   1  10   5       2758.45       2991.93        98.95 o                         
   2  10   5      15332.42      15099.11       380.38 o                         
   3  10   5        286.13        415.00        35.67 o                         
   4  10   5        775.40        766.93        46.00 o                         
   5  10   5        398.44        422.86        24.75 o                         
   6  10   5       1696.83       1582.78        51.41 o                         
   7  10   5         58.74         43.13        12.83 o                         
   8  10   5       2638.11       2744.02        80.71 o                         
   9  10   5        121.20         91.14        13.13 o                         
  10  10   5         77.71        104.19        13.61 o                         
 -10  11   5       2181.35       2380.06        63.56 o                         
  -9  11   5         60.78         42.98        12.76 o                         
  -8  11   5        466.63        480.63        31.00 o                         
  -7  11   5         47.98         32.75         9.71 o                         
  -6  11   5        542.13        478.41        30.07 o                         
  -5  11   5        648.27        433.88        23.85 o                         
  -4  11   5       1012.50       1118.79        40.66 o                         
  -3  11   5        120.86        154.71        35.39 o                         
  -2  11   5        109.11        327.66        51.83 o                         
  -1  11   5         76.55         88.20        28.71 o                         
   0  11   5       1512.89       2554.92       100.70 o                         
   1  11   5       3924.55       4136.47       156.67 o                         
   2  11   5         75.72         65.41        23.88 o                         
   3  11   5         63.31         45.13        13.31 o                         
   4  11   5       7554.51       6863.82       180.41 o                         
   5  11   5        217.91        197.34        17.62 o                         
   6  11   5       1664.46       1579.31        53.73 o                         
   7  11   5         88.99         66.74        14.30 o                         
   8  11   5       1407.41       1386.67        46.19 o                         
   9  11   5        117.89        141.47        15.43 o                         
  10  11   5        149.34        134.56        18.85 o                         
 -10  12   5         45.29        105.62        17.10 o                         
  -9  12   5         21.46         23.57        12.77 o                         
  -8  12   5          4.41         37.68        12.58 o                         
  -7  12   5          5.17         -4.05         9.35 o                         
  -6  12   5       2438.60       2384.21        55.77 o                         
  -5  12   5         63.25         40.75        10.16 o                         
  -4  12   5         36.27         30.94        11.29 o                         
  -3  12   5        142.78        159.89        14.45 o                         
  -2  12   5       4044.89       4419.88       135.43 o                         
  -1  12   5        379.29        345.57        55.15 o                         
   0  12   5       1059.66       1045.52        83.64 o                         
   1  12   5       1222.61       1293.10       124.52 o                         
   2  12   5       3671.20       3430.39        96.20 o                         
   3  12   5         36.21         11.98        10.52 o                         
   4  12   5        197.32        134.02        14.63 o                         
   5  12   5         43.23         20.69        10.67 o                         
   6  12   5       1548.48       1652.75        51.51 o                         
   7  12   5        205.06        213.69        17.14 o                         
   8  12   5        618.26        710.88        37.00 o                         
   9  12   5         32.53         18.38         8.97 o                         
  -9  13   5          1.43          2.42         6.32 o                         
  -8  13   5        300.70        398.44        23.31 o                         
  -7  13   5         10.24         25.93         9.27 o                         
  -6  13   5       5136.65       5241.90        77.97 o                         
  -5  13   5         15.56         11.14         8.92 o                         
  -4  13   5        222.86        219.09        23.82 o                         
  -3  13   5        227.13        182.69        16.34 o                         
  -2  13   5        447.55        323.98        20.32 o                         
  -1  13   5       1624.66       1493.77        45.99 o                         
   0  13   5      16899.04      16622.74       494.40 o                         
   1  13   5         11.20         20.20        10.01 o                         
   2  13   5       2864.30       2578.46        61.13 o                         
   3  13   5         98.85        102.12        13.03 o                         
   4  13   5       3326.46       3377.66        77.66 o                         
   5  13   5         73.46         63.05        10.84 o                         
   6  13   5        707.01        758.68        33.34 o                         
   7  13   5         61.00         34.89        11.24 o                         
   8  13   5       2251.64       2277.64        54.18 o                         
   9  13   5         35.56         44.07        10.17 o                         
  -9  14   5        434.82        446.86        27.40 o                         
  -8  14   5        414.78        517.75        23.46 o                         
  -7  14   5         58.09         18.84         9.49 o                         
  -6  14   5       2777.55       2864.47        63.93 o                         
  -5  14   5        286.25        314.31        21.21 o                         
  -4  14   5        166.68        126.29        17.59 o                         
  -3  14   5        193.86        172.70        17.86 o                         
  -2  14   5         73.42         57.95        12.61 o                         
  -1  14   5         30.91         27.11        13.16 o                         
   0  14   5        757.65        610.80        31.54 o                         
   1  14   5       2171.53       2256.66        78.29 o                         
   2  14   5      27869.96      27007.81       518.52 o                         
   3  14   5        283.39        174.24        18.68 o                         
   4  14   5          5.47         61.47        13.83 o                         
   5  14   5         25.95         38.40        10.24 o                         
   6  14   5       5937.04       6100.95        91.75 o                         
   7  14   5        150.65        187.73        17.43 o                         
   8  14   5        766.45        734.76        28.19 o                         
  -8  15   5        900.61        917.26        71.02 o                         
  -7  15   5        148.14        145.81        12.85 o                         
  -6  15   5       1424.26       1344.89        59.91 o                         
  -5  15   5        268.07        246.58        21.43 o                         
  -4  15   5       1769.16       1899.79        65.26 o                         
  -3  15   5        265.17        296.47        25.61 o                         
  -2  15   5         20.40         39.30        12.42 o                         
  -1  15   5        635.90        572.65        28.41 o                         
   0  15   5       1414.70       1199.17        44.91 o                         
   1  15   5        180.66        167.71        17.46 o                         
   2  15   5         60.30         73.57        13.72 o                         
   3  15   5        407.04        432.05        35.11 o                         
   4  15   5          5.16         34.20        16.65 o                         
   5  15   5        144.03        104.14        15.16 o                         
   6  15   5       1178.93       1119.28        43.57 o                         
   7  15   5        331.38        381.97        20.02 o                         
   8  15   5         79.53         93.06        12.35 o                         
  -8  16   5          1.38        143.50        47.34 o                         
  -7  16   5        100.17         38.67         8.33 o                         
  -6  16   5        358.53        405.82        44.15 o                         
  -5  16   5        267.37        267.32        18.14 o                         
  -4  16   5       1018.95       1124.87        45.00 o                         
  -3  16   5         21.54          1.79        11.13 o                         
  -2  16   5        665.65        494.14        31.68 o                         
  -1  16   5         15.37         -4.39        10.20 o                         
   0  16   5         85.47         88.74        12.91 o                         
   1  16   5        398.35        404.79        29.79 o                         
   2  16   5        693.46        870.75        43.04 o                         
   3  16   5         33.05         34.45        12.63 o                         
   4  16   5       1039.52       1068.80        47.09 o                         
   5  16   5        283.40        230.16        18.18 o                         
   6  16   5         75.62         80.78        12.24 o                         
   7  16   5         24.88         24.82        10.01 o                         
  -7  17   5        424.85        531.42        49.46 o                         
  -6  17   5        977.18        876.93        30.71 o                         
  -5  17   5         59.22         56.57        10.14 o                         
  -4  17   5       1365.04       1574.13        52.75 o                         
  -3  17   5        697.55        674.54        32.60 o                         
  -2  17   5        616.57        545.28        31.98 o                         
  -1  17   5         10.21          5.33        11.96 o                         
   0  17   5        637.63        622.74        31.11 o                         
   1  17   5        314.44        334.76        25.81 o                         
   2  17   5          9.70         53.04        16.86 o                         
   3  17   5         34.87         28.50        11.87 o                         
   4  17   5        201.23        172.10        16.86 o                         
   5  17   5        107.07         74.75        10.34 o                         
   6  17   5         22.81          6.31         9.15 o                         
   7  17   5         51.75         31.61        16.81 o                         
  -6  18   5       1253.89       1304.17        48.22 o                         
  -5  18   5         16.36         14.83         9.29 o                         
  -4  18   5       3096.51       3513.07        66.11 o                         
  -3  18   5          0.64         -5.95         8.81 o                         
  -2  18   5       2638.65       2558.57        64.23 o                         
  -1  18   5          1.98         -3.51        11.71 o                         
   0  18   5          5.31          9.95        12.62 o                         
   1  18   5         91.21        103.91        14.26 o                         
   2  18   5       3989.08       4624.26        96.24 o                         
   3  18   5        634.35        666.43        34.09 o                         
   4  18   5         32.05         43.48        10.13 o                         
   5  18   5        275.12        270.10        22.52 o                         
   6  18   5        257.17        283.19        28.26 o                         
  -5  19   5        433.64        478.27        37.09 o                         
  -4  19   5       1801.38       1748.80        44.40 o                         
  -3  19   5        176.31        157.50        14.87 o                         
  -2  19   5        404.21        380.93        22.95 o                         
  -1  19   5         10.55         24.24        12.23 o                         
   0  19   5       1806.33       2015.31        66.84 o                         
   1  19   5          2.51         -7.80         8.57 o                         
   2  19   5         93.24        125.65        16.03 o                         
   3  19   5         11.80         10.25        10.43 o                         
   4  19   5          4.49         30.87         8.20 o                         
  -3  20   5          5.81          1.96         6.56 o                         
  -2  20   5        156.93        146.84        15.65 o                         
  -1  20   5        180.33        217.21        19.07 o                         
   0  20   5        147.02        144.75        17.71 o                         
   1  20   5         13.33         -6.12        13.52 o                         
   2  20   5       1779.51       1623.99       134.58 o                         
   3  20   5         72.98         91.53        12.79 o                         
 -12   0   6        590.68        786.34        51.80 o                         
 -10   0   6       4018.94       4335.99       203.03 o                         
  -8   0   6       1728.86       1700.90        74.03 o                         
  -6   0   6        386.05        744.00       104.65 o                         
  -4   0   6      10466.67      10563.02       211.66 o                         
  -2   0   6      48585.26      46052.90       424.86 o                         
   0   0   6       7318.19       3448.55        62.53 o                         
   2   0   6      41255.12      38418.39       321.34 o                         
   4   0   6      27588.40      27531.29       353.70 o                         
   6   0   6        753.49        568.83        73.05 o                         
   8   0   6      31000.64      34302.43       478.88 o                         
  10   0   6         58.99        118.51        35.22 o                         
  12   0   6         24.23         18.89        19.63 o                         
 -12   1   6         54.36         24.28         9.55 o                         
 -11   1   6        101.53         43.66        11.62 o                         
 -10   1   6      16321.79      17151.17       309.16 o                         
  -9   1   6        103.42         88.63        51.21 o                         
  -8   1   6       1961.12       2045.82        65.28 o                         
  -7   1   6        108.33         81.98        26.31 o                         
  -6   1   6       3241.44       3684.91       132.12 o                         
  -5   1   6        263.98        368.61        37.68 o                         
  -4   1   6      28950.36      24404.76       327.64 o                         
  -3   1   6      11219.04       9238.32       144.07 o                         
  -2   1   6       1165.44       1063.91        38.24 o                         
  -1   1   6        184.04        221.60        14.30 o                         
   0   1   6       5379.05       4740.90        67.05 o                         
   1   1   6          5.47         84.07         8.89 o                         
   2   1   6      23506.50      23167.71       206.31 o                         
   3   1   6      27978.15      24553.91       473.45 o                         
   4   1   6      37977.09      34686.55       363.86 o                         
   5   1   6       1500.93       1363.04        47.86 o                         
   6   1   6       3319.81       3899.07       112.88 o                         
   7   1   6        678.42        860.56        46.93 o                         
   8   1   6        147.39        166.80        24.37 o                         
   9   1   6         39.84         35.48        18.46 o                         
  10   1   6       5109.83       5981.71       191.82 o                         
  11   1   6         96.44        191.84        27.10 o                         
  12   1   6       1772.92       1214.87       522.65 o                         
 -12   2   6         59.60         41.87        11.59 o                         
 -11   2   6         38.38         62.38        14.43 o                         
 -10   2   6       1430.27       1395.81        78.97 o                         
  -9   2   6        173.44        128.11        27.46 o                         
  -8   2   6       1895.77       1920.86        60.58 o                         
  -7   2   6       2613.26       2754.62       125.34 o                         
  -6   2   6        444.69        526.58        43.95 o                         
  -5   2   6        609.19        606.59        45.90 o                         
  -4   2   6        710.78        635.70        36.88 o                         
  -3   2   6         92.59        201.57        19.00 o                         
  -2   2   6      60181.85      60111.26       319.14 o                         
  -1   2   6       1880.33       1024.97        25.83 o                         
   0   2   6       4138.00       2016.23        55.21 o                         
   1   2   6        455.19        183.24        14.32 o                         
   2   2   6       2089.76       1270.09        44.08 o                         
   3   2   6       5372.95       4601.53        76.87 o                         
   4   2   6       6044.18       4838.62        76.36 o                         
   5   2   6        437.86        271.85        31.17 o                         
   6   2   6        301.36        311.01        33.22 o                         
   7   2   6        638.18        707.45        43.62 o                         
   8   2   6       1174.04       1145.69        55.24 o                         
   9   2   6        466.15        649.03        65.05 o                         
  10   2   6         17.99         48.26        15.96 o                         
  11   2   6        126.36        155.94        23.62 o                         
  12   2   6        281.86        246.71        43.69 o                         
 -12   3   6          0.38          4.70         7.13 o                         
 -11   3   6        145.38        164.55        21.23 o                         
 -10   3   6       2138.44       2226.25        76.37 o                         
  -9   3   6         51.05         72.48        23.60 o                         
  -8   3   6         64.53        145.45        20.74 o                         
  -7   3   6        661.67        684.77        55.44 o                         
  -6   3   6          2.41         51.62        17.65 o                         
  -5   3   6        321.63        351.79        27.93 o                         
  -4   3   6         43.03        183.28        28.29 o                         
  -3   3   6      30726.36      33758.95       377.79 o                         
  -2   3   6      14390.81      16464.59       318.72 o                         
  -1   3   6         73.38         60.89        17.21 o                         
   0   3   6        486.13       1114.74        38.23 o                         
   1   3   6        269.61        339.51        15.91 o                         
   2   3   6     149417.66     157181.80      1457.34 o                         
   3   3   6       4429.87       6506.03        78.62 o                         
   4   3   6      13609.25      13554.99       176.62 o                         
   5   3   6        669.76        610.70        41.75 o                         
   6   3   6        251.71        253.59        29.86 o                         
   7   3   6        309.51        343.32        27.29 o                         
   8   3   6       1419.07       1234.50        72.86 o                         
   9   3   6         69.07         55.86        19.71 o                         
  10   3   6         55.12         57.69        16.31 o                         
  11   3   6        229.45        239.39        30.19 o                         
 -12   4   6       1537.30       1485.45        50.41 o                         
 -11   4   6         36.63         42.39        15.98 o                         
 -10   4   6       1356.77       1385.16        49.57 o                         
  -9   4   6         48.51         16.41        14.64 o                         
  -8   4   6       3336.89       2945.36        79.77 o                         
  -7   4   6       1999.07       1764.17        59.31 o                         
  -6   4   6      11813.82      11840.93       331.80 o                         
  -5   4   6       2549.01       2532.23        86.03 o                         
  -4   4   6      22236.84      24141.32       290.47 o                         
  -3   4   6       1084.95       1164.83        43.57 o                         
  -2   4   6      58645.71      59912.97       928.52 o                         
  -1   4   6       4560.25       4488.84       100.92 o                         
   0   4   6         21.68         37.98         9.39 o                         
   1   4   6       3328.11       2572.49        70.05 o                         
   2   4   6      67498.79      69392.36      2003.94 o                         
   3   4   6        283.34        450.68        22.44 o                         
   4   4   6      43554.69      42516.98       349.97 o                         
   5   4   6       2293.68       2762.25        97.59 o                         
   6   4   6        900.17        858.61        61.31 o                         
   7   4   6         82.18         75.65        16.20 o                         
   8   4   6       4443.25       4521.29       163.10 o                         
   9   4   6        132.97        135.08        26.33 o                         
  10   4   6        323.19        327.29        37.04 o                         
  11   4   6         37.63         12.40         7.41 o                         
 -12   5   6        440.74        487.24        59.35 o                         
 -11   5   6       1407.36       1387.86        62.07 o                         
 -10   5   6       3882.51       4142.32        92.96 o                         
  -9   5   6          2.55          3.46        11.36 o                         
  -8   5   6        562.37        684.25        43.27 o                         
  -7   5   6        642.43        734.45        32.97 o                         
  -6   5   6       1696.81       2155.79       105.51 o                         
  -5   5   6       4567.17       4308.81       134.98 o                         
  -4   5   6      68751.89      67080.86       718.68 o                         
  -3   5   6        236.89        589.06        25.37 o                         
  -2   5   6         21.01        108.73        12.07 o                         
  -1   5   6        511.66        624.69        50.21 o                         
   0   5   6      22160.76      25737.16       189.06 o                         
   1   5   6       4500.99       4555.72        89.52 o                         
   2   5   6      82782.72      87231.69      1776.15 o                         
   3   5   6         71.26        163.80        19.02 o                         
   4   5   6      22755.36      19153.21       460.29 o                         
   5   5   6         72.71         93.47        28.46 o                         
   6   5   6         19.75         31.45        28.76 o                         
   7   5   6       2141.77       1864.41        58.74 o                         
   8   5   6       3619.00       3622.19       101.27 o                         
   9   5   6       1533.88       1629.78        92.83 o                         
  10   5   6       3622.45       3727.91       101.94 o                         
  11   5   6        121.99        175.86        18.72 o                         
 -11   6   6        119.81        106.91        18.12 o                         
 -10   6   6         61.39         86.01        16.33 o                         
  -9   6   6         20.54         11.93        10.98 o                         
  -8   6   6       1899.43       1644.61        56.88 o                         
  -7   6   6          0.96         24.12         8.62 o                         
  -6   6   6      11797.85      11601.40       300.27 o                         
  -5   6   6       5029.15       6279.75       194.63 o                         
  -4   6   6      27009.19      28063.66       398.83 o                         
  -3   6   6         79.52         62.38        14.73 o                         
  -2   6   6       6627.63       6803.06       242.90 o                         
  -1   6   6       1025.09        649.28        35.29 o                         
   0   6   6         20.24         39.81         9.62 o                         
   1   6   6       2520.28       2713.97        79.85 o                         
   2   6   6      59640.17      58864.30      1235.87 o                         
   3   6   6       1281.61       1333.21        49.65 o                         
   4   6   6      68405.99      70407.14      1260.92 o                         
   5   6   6        447.18        413.41        47.82 o                         
   6   6   6       4895.62       4965.85       119.20 o                         
   7   6   6        168.69        162.49        17.06 o                         
   8   6   6        532.63        541.01        43.12 o                         
   9   6   6        113.47        140.94        23.66 o                         
  10   6   6        363.43        392.04        30.18 o                         
  11   6   6        162.50        144.26        16.78 o                         
 -11   7   6        115.35         75.76        12.83 o                         
 -10   7   6       3785.92       3726.99        78.17 o                         
  -9   7   6        126.46        122.52        19.21 o                         
  -8   7   6        132.13        125.27        17.13 o                         
  -7   7   6        527.75        478.99        27.45 o                         
  -6   7   6         75.04        167.97        17.33 o                         
  -5   7   6          3.45         81.34        24.52 o                         
  -4   7   6       1900.32       1517.68        96.24 o                         
  -3   7   6       1787.35       1561.34        66.78 o                         
  -2   7   6         62.33        155.92        22.24 o                         
  -1   7   6       1305.99       1737.73        66.52 o                         
   0   7   6       1108.16        811.73        37.02 o                         
   1   7   6        355.60        395.80        25.51 o                         
   2   7   6      33622.34      34608.76       537.91 o                         
   3   7   6       8754.29       7513.57       188.17 o                         
   4   7   6      10428.12       8853.50       333.99 o                         
   5   7   6       7130.38       7738.09       252.56 o                         
   6   7   6       2794.60       2627.75        84.72 o                         
   7   7   6        974.15        896.60        39.91 o                         
   8   7   6       1393.33       1356.99        59.96 o                         
   9   7   6       1371.88       1629.70        74.15 o                         
  10   7   6       1057.65       1254.62        55.35 o                         
  11   7   6        111.25         50.67        11.40 o                         
 -11   8   6         30.93         12.96        11.42 o                         
 -10   8   6        490.74        516.08        32.41 o                         
  -9   8   6        311.30        301.85        28.45 o                         
  -8   8   6       2873.07       2561.71        65.19 o                         
  -7   8   6        170.21        132.58        13.98 o                         
  -6   8   6        851.54        884.23        36.78 o                         
  -5   8   6        163.11        146.15        40.78 o                         
  -4   8   6       3825.27       3398.36       155.76 o                         
  -3   8   6        907.81        919.54        69.82 o                         
  -2   8   6        407.53        490.16        52.08 o                         
  -1   8   6       1458.22       1161.22        96.11 o                         
   0   8   6       1235.20       1141.91        46.95 o                         
   1   8   6       1673.80       1056.84        47.53 o                         
   2   8   6       1274.66       1189.53        52.04 o                         
   3   8   6       1183.57       1550.22        62.00 o                         
   4   8   6       1828.61       1613.03        94.43 o                         
   5   8   6         49.60         60.95        24.22 o                         
   6   8   6         24.51         24.79        12.21 o                         
   7   8   6        677.71        601.06        40.55 o                         
   8   8   6         34.71         36.06        13.16 o                         
   9   8   6        109.77         97.95        17.70 o                         
  10   8   6        460.97        501.88        33.52 o                         
  11   8   6        624.13        471.93        44.63 o                         
 -11   9   6        186.52        142.73        19.40 o                         
 -10   9   6       1084.27       1120.93        71.50 o                         
  -9   9   6         30.94         23.60        11.42 o                         
  -8   9   6       1105.78       1124.07        48.76 o                         
  -7   9   6         26.11         47.34        12.48 o                         
  -6   9   6       1522.36       1577.68        46.44 o                         
  -5   9   6         33.32         19.18        11.46 o                         
  -4   9   6      20913.19      22238.63       421.88 o                         
  -3   9   6       1409.38       1368.26        92.75 o                         
  -2   9   6        691.32        711.72        65.73 o                         
  -1   9   6       1882.98       2190.57        86.03 o                         
   0   9   6        175.83        272.06        31.53 o                         
   1   9   6       2940.33       3131.14        84.84 o                         
   2   9   6       4487.03       4188.22       102.83 o                         
   3   9   6        485.11        451.36        35.98 o                         
   4   9   6         19.22         18.73        15.66 o                         
   5   9   6          2.79         12.28        10.01 o                         
   6   9   6        807.85        651.42        32.43 o                         
   7   9   6        102.78         69.26        14.44 o                         
   8   9   6       1424.61       1512.99        64.02 o                         
   9   9   6        142.39        134.31        18.83 o                         
  10   9   6       1573.25       1607.23        48.83 o                         
 -10  10   6        470.48        566.18        35.52 o                         
  -9  10   6         97.05         80.39        13.52 o                         
  -8  10   6       5901.07       6189.32       183.25 o                         
  -7  10   6         46.88         33.39        10.27 o                         
  -6  10   6        724.06        645.39        30.55 o                         
  -5  10   6        871.99        698.10        30.82 o                         
  -4  10   6       1618.15       1483.35       114.81 o                         
  -3  10   6        537.83        500.87        85.79 o                         
  -2  10   6      50396.25      52549.90       587.86 o                         
  -1  10   6        172.37        138.86        32.52 o                         
   0  10   6       2026.64       2215.30       128.09 o                         
   1  10   6        923.61        670.58        55.66 o                         
   2  10   6       8019.22       8394.27       209.31 o                         
   3  10   6        186.46         83.96        27.04 o                         
   4  10   6       1763.65       1482.52        55.40 o                         
   5  10   6       1255.91       1115.90        42.76 o                         
   6  10   6       3970.58       3857.49        88.72 o                         
   7  10   6          8.28        -12.56        12.74 o                         
   8  10   6      19427.12      20268.65       225.52 o                         
   9  10   6         10.45         -1.82        13.64 o                         
  10  10   6       2166.70       2205.21        72.65 o                         
 -10  11   6       3309.91       3743.46        92.93 o                         
  -9  11   6         62.81         79.15        13.13 o                         
  -8  11   6       3111.58       3135.04        77.86 o                         
  -7  11   6        128.21        146.41        16.02 o                         
  -6  11   6       6795.05       6182.27       104.84 o                         
  -5  11   6        412.82        351.35        22.34 o                         
  -4  11   6       6566.88       5754.53       122.01 o                         
  -3  11   6        716.28        605.18        79.54 o                         
  -2  11   6       1684.89       1451.31       112.83 o                         
  -1  11   6        125.16        126.43        32.61 o                         
   0  11   6       2160.36       2186.40       111.82 o                         
   1  11   6        554.22        808.57        66.76 o                         
   2  11   6       5837.94       6506.38       396.93 o                         
   3  11   6        195.29        207.07        18.96 o                         
   4  11   6      13292.86      12820.43       252.64 o                         
   5  11   6        867.30        775.32        34.79 o                         
   6  11   6       3520.48       3354.59        74.10 o                         
   7  11   6         31.60         17.71        13.55 o                         
   8  11   6        170.27        286.08        23.32 o                         
   9  11   6         30.72         29.32        10.71 o                         
  10  11   6       1677.12       1446.49        60.63 o                         
 -10  12   6        534.27        678.77        49.76 o                         
  -9  12   6        652.00        805.65        34.48 o                         
  -8  12   6       2032.39       1831.72        50.90 o                         
  -7  12   6         31.17         22.39         9.26 o                         
  -6  12   6        391.01        355.59        22.76 o                         
  -5  12   6        443.61        377.84        25.64 o                         
  -4  12   6       4172.18       4233.66        99.74 o                         
  -3  12   6       2092.93       1863.21        50.53 o                         
  -2  12   6      19259.89      18853.75       497.47 o                         
  -1  12   6        511.29        553.53        49.59 o                         
   0  12   6       2358.54       1895.51       113.47 o                         
   1  12   6         45.36         40.37        13.37 o                         
   2  12   6      12287.33      11684.27       229.50 o                         
   3  12   6        140.82        138.66        13.53 o                         
   4  12   6         77.64         99.01        12.92 o                         
   5  12   6        307.66        280.03        20.86 o                         
   6  12   6       2279.98       2110.58        57.88 o                         
   7  12   6        517.74        620.23        30.33 o                         
   8  12   6       4889.87       4941.36        91.34 o                         
   9  12   6        200.92        306.29        20.89 o                         
  -9  13   6         13.52         28.61         8.73 o                         
  -8  13   6          1.78         70.30        13.54 o                         
  -7  13   6          2.07          7.93         9.02 o                         
  -6  13   6        452.35        480.88        26.35 o                         
  -5  13   6         80.65         82.17        12.62 o                         
  -4  13   6       2830.86       2581.33        66.90 o                         
  -3  13   6        368.65        437.91        24.96 o                         
  -2  13   6        274.81        241.41        20.30 o                         
  -1  13   6        155.46        184.45        15.66 o                         
   0  13   6       2092.62       2058.94        59.04 o                         
   1  13   6        186.48        203.85        18.77 o                         
   2  13   6         20.64         26.40         9.39 o                         
   3  13   6        416.90        344.40        22.42 o                         
   4  13   6       9271.96       8669.37       132.62 o                         
   5  13   6         55.93         54.32        10.08 o                         
   6  13   6        246.51        251.95        20.42 o                         
   7  13   6         16.65          5.77        10.48 o                         
   8  13   6         28.35         65.48        13.00 o                         
   9  13   6         54.07         13.84         6.68 o                         
  -9  14   6        204.94        264.77        24.55 o                         
  -8  14   6         89.01        116.03        19.40 o                         
  -7  14   6         23.97         12.35        10.36 o                         
  -6  14   6          6.17         44.40        14.48 o                         
  -5  14   6        706.33        694.89        31.73 o                         
  -4  14   6        399.44        459.15        30.98 o                         
  -3  14   6        173.28        215.58        21.52 o                         
  -2  14   6       1776.62       1606.01        71.36 o                         
  -1  14   6       1081.44       1069.46        38.31 o                         
   0  14   6         17.04         29.10        13.83 o                         
   1  14   6         36.23         33.52        10.78 o                         
   2  14   6        283.92        424.06        32.64 o                         
   3  14   6        721.16        636.10        31.95 o                         
   4  14   6       2408.52       2656.70        68.06 o                         
   5  14   6        140.09         99.09        12.81 o                         
   6  14   6        935.88       1026.03        41.86 o                         
   7  14   6       1045.89       1137.44        39.24 o                         
   8  14   6         43.42         49.81         9.75 o                         
  -8  15   6       1886.98       2043.13       121.29 o                         
  -7  15   6         20.56         28.13         7.42 o                         
  -6  15   6        562.79        545.76        27.27 o                         
  -5  15   6        236.72        275.84        22.08 o                         
  -4  15   6       4335.90       4563.25        89.00 o                         
  -3  15   6        480.44        510.30        36.25 o                         
  -2  15   6        196.26        174.42        19.51 o                         
  -1  15   6         73.92         42.23        10.21 o                         
   0  15   6        204.96        187.64        18.90 o                         
   1  15   6         17.67         18.71        11.69 o                         
   2  15   6       1075.81       1018.92        48.26 o                         
   3  15   6       1342.63       1276.96        54.20 o                         
   4  15   6       2461.01       2442.28        68.85 o                         
   5  15   6         26.87         17.26        13.74 o                         
   6  15   6          7.40         35.62        11.53 o                         
   7  15   6         10.79         17.90         9.10 o                         
   8  15   6         25.60         15.13         6.84 o                         
  -7  16   6         20.02         14.96         6.88 o                         
  -6  16   6         72.55         79.36        10.95 o                         
  -5  16   6         80.55         70.58        11.71 o                         
  -4  16   6        343.12        255.28        19.97 o                         
  -3  16   6          0.17         -0.15        10.11 o                         
  -2  16   6        457.93        505.61        30.19 o                         
  -1  16   6        133.03        158.34        17.56 o                         
   0  16   6        387.62        328.65        24.51 o                         
   1  16   6         13.73         31.39        12.35 o                         
   2  16   6      17051.91      16704.91       232.72 o                         
   3  16   6        123.30        159.74        20.19 o                         
   4  16   6       5261.96       5363.00       100.03 o                         
   5  16   6         18.78         10.35        10.56 o                         
   6  16   6         13.98         36.34         8.97 o                         
   7  16   6         15.41          4.12         6.61 o                         
  -7  17   6        228.21        393.30        39.53 o                         
  -6  17   6         97.84         86.21        10.99 o                         
  -5  17   6          3.83          3.97         7.15 o                         
  -4  17   6       6237.66       6538.43       137.06 o                         
  -3  17   6        171.39        218.05        18.83 o                         
  -2  17   6       3078.20       2933.63        81.28 o                         
  -1  17   6        226.68        273.53        22.20 o                         
   0  17   6        222.83        272.59        22.51 o                         
   1  17   6        220.27        187.40        20.02 o                         
   2  17   6       4342.25       4598.79       107.13 o                         
   3  17   6        146.20        165.30        19.68 o                         
   4  17   6        701.64        764.21        33.54 o                         
   5  17   6         30.58         25.55         9.69 o                         
   6  17   6        544.42        430.46        21.39 o                         
  -6  18   6       1355.68       1582.15        75.26 o                         
  -5  18   6        230.35        228.02        16.48 o                         
  -4  18   6        104.77        109.57        12.30 o                         
  -3  18   6         35.39         49.84        10.32 o                         
  -2  18   6        765.56        776.65        41.60 o                         
  -1  18   6         83.18         74.67        13.57 o                         
   0  18   6        206.03        274.99        22.54 o                         
   1  18   6         82.31         34.38        11.18 o                         
   2  18   6       1622.50       1996.79        63.20 o                         
   3  18   6        211.80        221.94        20.28 o                         
   4  18   6        943.46        911.26        39.28 o                         
   5  18   6        180.09        146.49        20.49 o                         
   6  18   6          3.25          8.56         7.13 o                         
  -5  19   6         23.12         24.31         9.75 o                         
  -4  19   6         71.16        123.08        32.41 o                         
  -3  19   6         48.55         39.54         8.93 o                         
  -2  19   6        952.46        862.20        34.62 o                         
  -1  19   6          8.79          4.62         8.35 o                         
   0  19   6        412.28        311.74        26.75 o                         
   1  19   6         92.42         49.71        12.47 o                         
   2  19   6        417.37        430.04        27.57 o                         
   3  19   6        349.90        318.46        24.61 o                         
   4  19   6          9.15         11.57         7.78 o                         
  -3  20   6          9.05         12.39         6.22 o                         
  -2  20   6       2869.88       3276.85       107.08 o                         
  -1  20   6          1.67         13.22         8.73 o                         
   0  20   6        163.89        121.53        14.11 o                         
   1  20   6         11.16         12.62        18.53 o                         
   2  20   6       1052.71       1005.55        74.58 o                         
   3  20   6          6.44         -8.87        13.37 o                         
 -11   0   7         70.87         41.39        21.97 o                         
  -9   0   7       1813.23       1810.95       258.48 o                         
  -7   0   7        577.11        867.28       123.86 o                         
  -5   0   7       7920.37       7646.04       286.19 o                         
  -3   0   7      24646.75      27550.28       402.06 o                         
  -1   0   7        140.64         64.68        14.43 o                         
   1   0   7        851.68        492.04        33.83 o                         
   3   0   7      56674.98      58783.64       845.30 o                         
   5   0   7       3026.22       3151.12       162.65 o                         
   7   0   7         13.89        -37.90        60.38 o                         
   9   0   7        221.46        120.54        79.21 o                         
  11   0   7        866.40        907.72        83.95 o                         
 -12   1   7         23.14         36.38         9.83 o                         
 -11   1   7         32.15         45.19        11.16 o                         
 -10   1   7       2659.88       2944.29       138.23 o                         
  -9   1   7          3.04         25.11        26.81 o                         
  -8   1   7       7480.54       7220.28       133.32 o                         
  -7   1   7        223.82        229.23        37.97 o                         
  -6   1   7         56.95         68.96        23.19 o                         
  -5   1   7       2624.04       3407.19       112.60 o                         
  -4   1   7       5961.73       6964.08       140.81 o                         
  -3   1   7       4300.50       4831.77        98.79 o                         
  -2   1   7        348.42        292.53        25.20 o                         
  -1   1   7        155.08        218.09        23.80 o                         
   0   1   7       9128.68       6802.31       276.00 o                         
   1   1   7        228.81        153.39        11.20 o                         
   2   1   7      37337.79      42826.25       488.77 o                         
   3   1   7       7688.43       8276.35       259.39 o                         
   4   1   7        523.46        567.12        37.25 o                         
   5   1   7        715.14        664.02        45.78 o                         
   6   1   7       3080.00       3414.84       118.58 o                         
   7   1   7        396.54        376.56        37.30 o                         
   8   1   7        293.34        290.35        32.06 o                         
   9   1   7        360.71        253.10        51.63 o                         
  10   1   7        511.93        602.52        83.75 o                         
  11   1   7          7.25          4.75        11.68 o                         
 -12   2   7        101.69        125.85        14.64 o                         
 -11   2   7         24.72         11.93        11.07 o                         
 -10   2   7       7080.72       7161.06       203.25 o                         
  -9   2   7         49.07         50.05        18.46 o                         
  -8   2   7      12823.74      12629.05       219.91 o                         
  -7   2   7         23.52         16.20        13.47 o                         
  -6   2   7        669.17        643.95        49.29 o                         
  -5   2   7        896.92        673.21        42.85 o                         
  -4   2   7       5681.30       5860.39       129.85 o                         
  -3   2   7      27158.13      25721.85       306.80 o                         
  -2   2   7      89958.59      83200.44       358.29 o                         
  -1   2   7        226.27        419.24        24.26 o                         
   0   2   7       1081.79       1596.79        53.54 o                         
   1   2   7        394.66        485.59        24.06 o                         
   2   2   7      14684.08      16297.42       535.18 o                         
   3   2   7          1.91         21.76         6.20 o                         
   4   2   7      18376.58      16362.65       190.67 o                         
   5   2   7       3406.80       3759.91       114.19 o                         
   6   2   7        215.38        233.83        32.22 o                         
   7   2   7         16.31         24.15         9.94 o                         
   8   2   7        741.97        760.72        51.07 o                         
   9   2   7       1393.62       1474.36        95.90 o                         
  10   2   7        115.95        187.99        29.04 o                         
  11   2   7        114.66         97.55        18.08 o                         
 -12   3   7        667.30        623.04        31.61 o                         
 -11   3   7        240.89        246.41        24.63 o                         
 -10   3   7       2798.30       2984.56        76.76 o                         
  -9   3   7         16.05         17.14        13.89 o                         
  -8   3   7      38590.39      38517.96       747.17 o                         
  -7   3   7       1243.77       1417.24        79.49 o                         
  -6   3   7        278.46        693.10        50.65 o                         
  -5   3   7         43.71         60.80        14.24 o                         
  -4   3   7      11596.08      11315.13       158.99 o                         
  -3   3   7        183.96        110.21        15.46 o                         
  -2   3   7       4738.44       5813.89       137.11 o                         
  -1   3   7       6769.22       6509.72       143.85 o                         
   0   3   7       3310.32       2800.57        55.51 o                         
   1   3   7        611.22        681.23        25.99 o                         
   2   3   7        145.29        585.59        25.09 o                         
   3   3   7       2983.53       3642.38        78.72 o                         
   4   3   7      40295.52      38771.50       411.99 o                         
   5   3   7       2037.35       1990.96        74.45 o                         
   6   3   7      15791.70      14622.47       224.15 o                         
   7   3   7         54.33         33.73        10.40 o                         
   8   3   7        504.18        500.50        49.34 o                         
   9   3   7          7.23         -4.61        17.45 o                         
  10   3   7       1163.74       1389.29        84.95 o                         
  11   3   7         29.54         33.18        21.91 o                         
 -12   4   7        259.48        336.56        27.09 o                         
 -11   4   7          5.21         10.93        10.54 o                         
 -10   4   7        835.64       1032.50        42.98 o                         
  -9   4   7        266.70        273.76        37.44 o                         
  -8   4   7       6043.11       5963.44       114.95 o                         
  -7   4   7          9.38         43.24        12.57 o                         
  -6   4   7        669.16        642.66        49.44 o                         
  -5   4   7          4.27          6.95        14.02 o                         
  -4   4   7       7846.69       9134.94       142.49 o                         
  -3   4   7        856.97        935.58        38.97 o                         
  -2   4   7      56041.40      61559.95       978.27 o                         
  -1   4   7      10886.90       9899.86       165.71 o                         
   0   4   7        500.44        540.59        26.27 o                         
   1   4   7      10953.60      11104.02       155.55 o                         
   2   4   7       3475.49       5106.28        82.89 o                         
   3   4   7       2778.64       1895.94        45.29 o                         
   4   4   7       5667.79       5642.65       112.50 o                         
   5   4   7        636.23        433.38        37.65 o                         
   6   4   7        391.67        598.88        50.74 o                         
   7   4   7        620.85        625.56        37.64 o                         
   8   4   7        206.52        180.23        31.67 o                         
   9   4   7         65.64         56.44        27.11 o                         
  10   4   7         15.22         28.84        14.46 o                         
  11   4   7         49.78         28.29        14.94 o                         
 -11   5   7         36.82         32.66        13.21 o                         
 -10   5   7        196.24        192.90        22.16 o                         
  -9   5   7        432.24        517.78        34.19 o                         
  -8   5   7       2469.08       2416.30        69.13 o                         
  -7   5   7       2443.63       2726.72        72.86 o                         
  -6   5   7       1373.22       1344.73        84.04 o                         
  -5   5   7       2930.48       3608.73       132.11 o                         
  -4   5   7       1524.45       2424.88        92.15 o                         
  -3   5   7       1965.08       2640.24        63.26 o                         
  -2   5   7       1133.19       1201.31        39.92 o                         
  -1   5   7       1065.48       1283.44        62.42 o                         
   0   5   7       4082.92       4185.29        74.97 o                         
   1   5   7         43.54         79.31        12.41 o                         
   2   5   7       2695.81       2867.65        67.56 o                         
   3   5   7        891.04        714.04        31.75 o                         
   4   5   7       1395.74       1383.24        75.16 o                         
   5   5   7       1168.78       1234.51        83.01 o                         
   6   5   7        407.75        481.26        58.12 o                         
   7   5   7        120.77        104.23        13.85 o                         
   8   5   7       1554.08       1426.11        63.92 o                         
   9   5   7         71.52         79.30        24.47 o                         
  10   5   7        628.00        670.69        50.79 o                         
  11   5   7        186.12        178.67        34.80 o                         
 -11   6   7         23.82         11.51        12.83 o                         
 -10   6   7         11.39         19.80        10.65 o                         
  -9   6   7         82.28         62.66        12.75 o                         
  -8   6   7       2553.29       2478.17        70.09 o                         
  -7   6   7         55.56         44.89         9.77 o                         
  -6   6   7       3795.17       4153.49       150.13 o                         
  -5   6   7        356.28        409.99        62.72 o                         
  -4   6   7       1284.57       1270.88        68.82 o                         
  -3   6   7       3510.57       3343.28        93.16 o                         
  -2   6   7        914.20       1084.60        39.59 o                         
  -1   6   7         96.81        183.09        21.82 o                         
   0   6   7       2730.82       2492.40        74.30 o                         
   1   6   7       4840.13       5559.21       130.19 o                         
   2   6   7       1758.27       1682.66        57.66 o                         
   3   6   7        440.59        228.62        22.41 o                         
   4   6   7      43990.01      43583.95       451.91 o                         
   5   6   7       2274.88       1917.60       104.21 o                         
   6   6   7        264.14        299.10        27.90 o                         
   7   6   7          7.21        -11.85        11.85 o                         
   8   6   7        955.01        861.69        54.31 o                         
   9   6   7       1083.75       1087.21        56.74 o                         
  10   6   7       1692.84       1888.60        69.70 o                         
  11   6   7        171.61         94.08        13.56 o                         
 -11   7   7         83.65         83.92        15.07 o                         
 -10   7   7        379.09        380.59        30.93 o                         
  -9   7   7         52.96         47.78        12.83 o                         
  -8   7   7        135.77        131.54        18.26 o                         
  -7   7   7        374.43        357.19        22.46 o                         
  -6   7   7       3192.96       2506.63        65.20 o                         
  -5   7   7         86.56         83.13        21.64 o                         
  -4   7   7      41214.77      39652.75       509.14 o                         
  -3   7   7       2109.02       2025.96        99.78 o                         
  -2   7   7      20238.00      20384.20       381.15 o                         
  -1   7   7      13790.43      13564.64       238.76 o                         
   0   7   7      19020.61      21143.63       307.83 o                         
   1   7   7         55.85         46.34        10.92 o                         
   2   7   7      41530.78      42884.34       603.33 o                         
   3   7   7       2403.83       2091.28        66.77 o                         
   4   7   7        304.23        270.68        34.36 o                         
   5   7   7          9.33         42.63        19.70 o                         
   6   7   7      18482.70      17724.06       374.51 o                         
   7   7   7        253.67        175.75        19.78 o                         
   8   7   7       2638.36       2417.18        77.64 o                         
   9   7   7        123.35        149.05        20.13 o                         
  10   7   7       5551.20       5873.83       134.24 o                         
  11   7   7          1.61         10.81         7.19 o                         
 -11   8   7        105.81        110.65        19.07 o                         
 -10   8   7        276.32        290.01        22.57 o                         
  -9   8   7        862.56        836.07        42.18 o                         
  -8   8   7       5963.94       5395.30        94.11 o                         
  -7   8   7         56.16         58.55        11.87 o                         
  -6   8   7       4430.60       3785.94        80.78 o                         
  -5   8   7        318.38        376.29        55.51 o                         
  -4   8   7       1953.77       2516.49       135.14 o                         
  -3   8   7        227.08        202.75        35.42 o                         
  -2   8   7      31511.54      30442.70       399.15 o                         
  -1   8   7        653.13        676.34        46.65 o                         
   0   8   7       3328.79       3152.72       109.68 o                         
   1   8   7       1921.27       1745.44        58.85 o                         
   2   8   7       9393.39      10567.45       170.31 o                         
   3   8   7        996.64        974.65        62.05 o                         
   4   8   7      39072.70      41010.67      1288.94 o                         
   5   8   7        416.12        292.81        42.46 o                         
   6   8   7        838.93        777.88        36.49 o                         
   7   8   7        504.95        491.23        37.38 o                         
   8   8   7        707.87        686.64        38.20 o                         
   9   8   7          1.03         -1.96        14.05 o                         
  10   8   7        169.99        168.35        20.17 o                         
  11   8   7          9.44        -14.23        14.23 o                         
 -11   9   7          2.24         -2.31         8.81 o                         
 -10   9   7       1252.13       1249.52        48.51 o                         
  -9   9   7        588.44        550.75        36.27 o                         
  -8   9   7      19040.33      17704.42       187.56 o                         
  -7   9   7         94.66         49.42        11.99 o                         
  -6   9   7        957.80        770.82        33.13 o                         
  -5   9   7         40.78         64.06        12.68 o                         
  -4   9   7       1279.93       1330.59       106.08 o                         
  -3   9   7        348.50        468.05        55.11 o                         
  -2   9   7       3168.26       3696.46       147.78 o                         
  -1   9   7        714.13        399.34        38.17 o                         
   0   9   7       1941.71       1359.99        77.31 o                         
   1   9   7       1552.37       1446.06       141.46 o                         
   2   9   7       5087.87       4804.25       146.94 o                         
   3   9   7        227.56        246.40        31.84 o                         
   4   9   7       2091.79       1787.25        91.19 o                         
   5   9   7          7.32         34.23         8.10 o                         
   6   9   7      13370.36      12437.23       201.04 o                         
   7   9   7        380.31        370.35        31.88 o                         
   8   9   7        262.94        299.00        28.55 o                         
   9   9   7         22.41          6.05        12.86 o                         
  10   9   7       1755.31       1422.17        66.27 o                         
 -10  10   7       1608.69       1664.80        54.02 o                         
  -9  10   7         62.39         64.59        13.33 o                         
  -8  10   7       6028.27       6153.47       234.80 o                         
  -7  10   7         37.81         19.51        12.20 o                         
  -6  10   7      11137.25      10061.83       177.35 o                         
  -5  10   7         10.38         12.15         9.49 o                         
  -4  10   7       2193.09       2287.02       144.34 o                         
  -3  10   7        866.41        849.30        80.07 o                         
  -2  10   7       2912.64       2468.01       128.75 o                         
  -1  10   7        127.02        248.51        39.50 o                         
   0  10   7       3767.84       3778.34       138.08 o                         
   1  10   7       2059.68       2101.59        92.88 o                         
   2  10   7        737.67       1235.10        78.61 o                         
   3  10   7        814.53        726.80        70.98 o                         
   4  10   7       6008.39       5438.70       146.81 o                         
   5  10   7        744.10        661.63        34.54 o                         
   6  10   7        725.06        676.04        38.10 o                         
   7  10   7         19.88         26.59        13.31 o                         
   8  10   7          1.62        156.61        21.33 o                         
   9  10   7        355.53        326.49        21.67 o                         
  10  10   7          4.36         29.31        11.30 o                         
 -10  11   7          2.71         38.58        14.71 o                         
  -9  11   7         40.98         29.66         8.93 o                         
  -8  11   7       1268.37       1580.32       128.91 o                         
  -7  11   7       3198.09       3202.76        71.32 o                         
  -6  11   7       3610.92       3200.01        76.68 o                         
  -5  11   7        793.93        793.20        33.78 o                         
  -4  11   7        290.33        264.23        19.32 o                         
  -3  11   7        470.39        641.40        54.15 o                         
  -2  11   7        633.90        778.16        91.97 o                         
  -1  11   7       3059.41       3237.45       167.42 o                         
   0  11   7       8149.77       8504.70       224.25 o                         
   1  11   7       1811.60       1915.83       127.32 o                         
   2  11   7       3196.10       4506.01       296.11 o                         
   3  11   7         81.02         74.91        10.86 o                         
   4  11   7        319.26        367.41        25.55 o                         
   5  11   7         28.28         36.28        11.49 o                         
   6  11   7         69.77        129.02        20.14 o                         
   7  11   7         57.63         30.12        10.96 o                         
   8  11   7        261.47        375.01        27.34 o                         
   9  11   7        385.76        388.44        24.20 o                         
  10  11   7         33.42         60.73        12.86 o                         
 -10  12   7        687.70        739.70        50.89 o                         
  -9  12   7         78.20        104.66        19.37 o                         
  -8  12   7         49.24        121.22        21.48 o                         
  -7  12   7         20.25         -9.17         9.86 o                         
  -6  12   7        804.46        882.87        40.87 o                         
  -5  12   7         87.09         69.66        14.51 o                         
  -4  12   7         89.82        108.74        13.39 o                         
  -3  12   7        692.09        813.09        31.63 o                         
  -2  12   7      14901.97      13894.54       349.40 o                         
  -1  12   7          9.18         13.66        12.98 o                         
   0  12   7       5320.09       6116.20       237.51 o                         
   1  12   7         81.02         65.91        12.29 o                         
   2  12   7       2208.23       2248.56        51.85 o                         
   3  12   7         92.66         71.33        15.14 o                         
   4  12   7      10105.97       9374.35       149.87 o                         
   5  12   7         58.50         36.00         9.73 o                         
   6  12   7          0.27          7.71        10.78 o                         
   7  12   7         80.57        110.16        14.03 o                         
   8  12   7         31.52         93.03        14.69 o                         
   9  12   7        528.48        518.97        25.93 o                         
  -9  13   7        126.38        135.17        15.58 o                         
  -8  13   7       2992.32       3285.13        64.46 o                         
  -7  13   7         61.46         59.64        10.36 o                         
  -6  13   7        260.37        215.54        19.37 o                         
  -5  13   7        958.13        987.50        38.87 o                         
  -4  13   7        125.68        179.14        18.38 o                         
  -3  13   7        532.60        456.56        23.78 o                         
  -2  13   7       7162.98       6591.06       169.11 o                         
  -1  13   7       1264.25       1025.77        39.84 o                         
   0  13   7      16098.20      15531.19       324.22 o                         
   1  13   7          5.14         31.99        11.20 o                         
   2  13   7         73.61         97.24        11.52 o                         
   3  13   7        342.09        424.12        24.52 o                         
   4  13   7        445.94        564.53        29.98 o                         
   5  13   7         21.23          6.76        10.12 o                         
   6  13   7       2386.48       2550.81        69.29 o                         
   7  13   7          1.07         -7.58         9.56 o                         
   8  13   7        148.58        152.59        15.91 o                         
   9  13   7          2.97         -2.80         8.44 o                         
  -9  14   7        536.25        554.06        37.49 o                         
  -8  14   7       2736.34       2813.08        59.98 o                         
  -7  14   7        394.95        432.19        23.07 o                         
  -6  14   7       2351.74       2372.62        52.12 o                         
  -5  14   7        271.62        348.34        23.09 o                         
  -4  14   7        133.43        135.74        17.30 o                         
  -3  14   7        857.34        937.62        40.83 o                         
  -2  14   7        415.01        393.02        26.12 o                         
  -1  14   7        200.10        159.78        16.16 o                         
   0  14   7       2570.15       2620.31        73.71 o                         
   1  14   7       1211.29       1206.58        45.72 o                         
   2  14   7       5084.83       4925.34       118.84 o                         
   3  14   7        303.26        324.84        23.44 o                         
   4  14   7      21863.73      21324.20       338.60 o                         
   5  14   7         18.29         25.77        10.96 o                         
   6  14   7        113.09        144.78        16.58 o                         
   7  14   7          2.29         22.82         9.08 o                         
   8  14   7        847.81        885.16        34.07 o                         
  -8  15   7       3246.06       3484.95       186.48 o                         
  -7  15   7         21.53         23.75         9.16 o                         
  -6  15   7        193.85        258.24        18.65 o                         
  -5  15   7         28.05          9.10        11.44 o                         
  -4  15   7         82.61         65.81        12.72 o                         
  -3  15   7        611.32        502.39        30.82 o                         
  -2  15   7        486.35        442.93        28.15 o                         
  -1  15   7        401.49        348.95        23.65 o                         
   0  15   7       1823.96       1574.70        51.90 o                         
   1  15   7        267.71        236.13        22.82 o                         
   2  15   7       1924.52       1793.45        56.86 o                         
   3  15   7        495.78        503.80        34.56 o                         
   4  15   7       1568.78       1708.71        55.50 o                         
   5  15   7         28.86         36.57         9.34 o                         
   6  15   7       1444.78       1691.33        54.07 o                         
   7  15   7        207.38        231.02        20.19 o                         
   8  15   7        167.04        112.10        13.68 o                         
  -7  16   7         22.16          2.60         6.09 o                         
  -6  16   7        328.89        478.50        25.53 o                         
  -5  16   7         10.01         -4.85         8.98 o                         
  -4  16   7        231.17        293.18        20.50 o                         
  -3  16   7        106.51         81.75        12.39 o                         
  -2  16   7       1683.73       1739.46        56.12 o                         
  -1  16   7         35.59         22.95        11.59 o                         
   0  16   7        218.25        221.95        21.14 o                         
   1  16   7        352.23        311.35        28.37 o                         
   2  16   7          1.74         68.55        18.17 o                         
   3  16   7       1662.01       1596.40        53.52 o                         
   4  16   7        614.26        768.70        42.77 o                         
   5  16   7        985.95       1227.66        43.44 o                         
   6  16   7        214.34        247.88        18.42 o                         
   7  16   7        149.60        125.11        14.74 o                         
  -7  17   7        156.16        178.45        43.37 o                         
  -6  17   7          8.93         35.91         9.63 o                         
  -5  17   7         72.01         43.97        10.59 o                         
  -4  17   7         17.60         86.91        14.20 o                         
  -3  17   7         47.92         34.88        10.05 o                         
  -2  17   7         55.03         41.19        12.11 o                         
  -1  17   7        134.51         83.55        13.88 o                         
   0  17   7       1723.56       1715.23        55.71 o                         
   1  17   7        210.43        210.13        20.40 o                         
   2  17   7        175.21        187.22        26.36 o                         
   3  17   7         30.06         31.62        12.48 o                         
   4  17   7       1261.25       1232.96        44.74 o                         
   5  17   7         94.69         74.88        10.65 o                         
   6  17   7       1691.02       1510.99        58.14 o                         
  -6  18   7        672.93        747.66        55.42 o                         
  -5  18   7        242.25        220.39        15.19 o                         
  -4  18   7          6.72          9.19         6.89 o                         
  -3  18   7        743.38        854.25        36.51 o                         
  -2  18   7       5458.35       5590.73       171.71 o                         
  -1  18   7          3.49          7.47        10.26 o                         
   0  18   7       2606.64       2610.97        62.65 o                         
   1  18   7         16.66         20.86        11.13 o                         
   2  18   7        109.46        123.80        17.47 o                         
   3  18   7         55.97         32.54         9.23 o                         
   4  18   7       1173.29       1411.87        51.48 o                         
   5  18   7        101.81        114.18        12.51 o                         
  -5  19   7         19.26         32.46        16.88 o                         
  -4  19   7        302.38        297.70        20.16 o                         
  -3  19   7         20.86         15.04         7.27 o                         
  -2  19   7        553.28        561.74        28.38 o                         
  -1  19   7          2.06         -7.91         7.91 o                         
   0  19   7        527.56        463.55        33.72 o                         
   1  19   7          2.76         -1.43         7.41 o                         
   2  19   7        274.11        315.29        27.99 o                         
   3  19   7         24.11         12.59         6.54 o                         
   4  19   7        639.14        561.23        28.11 o                         
  -3  20   7         18.45         11.14         6.38 o                         
  -2  20   7        526.09        581.27        28.52 o                         
  -1  20   7         33.65         20.22         7.15 o                         
   0  20   7         96.65        108.31        14.66 o                         
   1  20   7        348.77        283.34        24.22 o                         
   2  20   7        340.06        332.75        24.77 o                         
   3  20   7        155.60        141.01        26.42 o                         
 -12   0   8       1535.24       1900.30        79.92 o                         
 -10   0   8       1113.32       1122.80       143.89 o                         
  -8   0   8       3854.04       3762.00       277.15 o                         
  -6   0   8      59090.99      60291.68       923.11 o                         
  -4   0   8       1662.41       1554.99       114.26 o                         
  -2   0   8       3657.39       5650.80       151.39 o                         
   0   0   8      23263.68      28148.25       234.62 o                         
   2   0   8     185733.45     206467.11       657.92 o                         
   4   0   8      30377.15      26873.70       656.96 o                         
   6   0   8       4692.46       4506.09       286.67 o                         
   8   0   8       4622.60       4561.28       202.32 o                         
  10   0   8        889.65        735.60       153.24 o                         
 -12   1   8       1139.22       1229.35        49.38 o                         
 -11   1   8         73.21        106.58        17.08 o                         
 -10   1   8        512.08        562.64        62.47 o                         
  -9   1   8        572.37        565.52        52.93 o                         
  -8   1   8      12240.95      12214.12       218.20 o                         
  -7   1   8        158.80         90.98        21.41 o                         
  -6   1   8         70.82        130.04        33.94 o                         
  -5   1   8        636.73        589.51        57.12 o                         
  -4   1   8       2947.22       2049.66        91.09 o                         
  -3   1   8         35.75        145.83        22.39 o                         
  -2   1   8     118845.47     116482.23      1992.08 o                         
  -1   1   8       3633.31       3041.55        55.72 o                         
   0   1   8       3863.61       2877.14        58.09 o                         
   1   1   8        802.24       1167.39        33.30 o                         
   2   1   8      21421.83      23978.92       211.56 o                         
   3   1   8       1540.73       1472.58        54.21 o                         
   4   1   8        119.79        390.63        32.86 o                         
   5   1   8       5127.29       5490.56       132.01 o                         
   6   1   8      29714.75      28427.79       403.08 o                         
   7   1   8        684.90        849.31        48.71 o                         
   8   1   8         98.21        150.19        43.24 o                         
   9   1   8        101.58         70.73        56.43 o                         
  10   1   8       1189.90       1250.21       113.95 o                         
  11   1   8        273.54        329.93        40.73 o                         
 -12   2   8         16.89         45.77         9.83 o                         
 -11   2   8        203.48        184.42        20.09 o                         
 -10   2   8         25.49        164.54        41.25 o                         
  -9   2   8        124.78        119.33        20.95 o                         
  -8   2   8        353.19        432.73        34.15 o                         
  -7   2   8         73.83         60.80        21.76 o                         
  -6   2   8      46270.62      44116.07       459.10 o                         
  -5   2   8       3165.22       2795.94        87.29 o                         
  -4   2   8       7600.07       6085.46       114.56 o                         
  -3   2   8        777.99       1222.53        51.17 o                         
  -2   2   8       1983.99       2247.23        57.83 o                         
  -1   2   8        113.12        291.59        13.26 o                         
   0   2   8      20321.67      21701.66       152.62 o                         
   1   2   8      10611.37       9419.16       181.49 o                         
   2   2   8       4174.26       4860.25       103.72 o                         
   3   2   8        599.57        788.50        49.94 o                         
   4   2   8       2087.70       2195.92        72.06 o                         
   5   2   8        966.85        896.98        56.63 o                         
   6   2   8       3473.89       3416.50       108.41 o                         
   7   2   8         70.11         97.35        16.54 o                         
   8   2   8        881.11       1122.55       123.00 o                         
   9   2   8        769.52        840.87        89.96 o                         
  10   2   8         49.37         85.51        26.47 o                         
  11   2   8         39.74         20.13        16.73 o                         
 -12   3   8         54.17         98.94        12.88 o                         
 -11   3   8        145.39        124.28        19.26 o                         
 -10   3   8        144.40        154.41        19.76 o                         
  -9   3   8        809.51        719.92        47.11 o                         
  -8   3   8        946.78       1073.59        53.73 o                         
  -7   3   8        137.90        108.13        18.14 o                         
  -6   3   8        273.57        271.74        33.20 o                         
  -5   3   8       1678.24       1749.38        63.32 o                         
  -4   3   8          0.19         32.07        12.29 o                         
  -3   3   8        600.62       1010.58        43.34 o                         
  -2   3   8      28587.55      31373.25       219.57 o                         
  -1   3   8       1522.04       1506.78        59.70 o                         
   0   3   8       7030.07       8498.81       114.19 o                         
   1   3   8       1343.90       1501.01        64.86 o                         
   2   3   8       9115.41      10395.37       229.58 o                         
   3   3   8       1847.36       1572.29        48.74 o                         
   4   3   8        626.29        911.07        52.71 o                         
   5   3   8       1837.31       1325.43        62.05 o                         
   6   3   8        197.45        217.68        30.19 o                         
   7   3   8        546.23        653.15        41.07 o                         
   8   3   8         10.34        -20.18        32.35 o                         
   9   3   8         19.17          7.12        17.64 o                         
  10   3   8        121.54        236.77        50.23 o                         
  11   3   8        276.49        307.91        41.43 o                         
 -12   4   8       1197.94       1191.28        49.63 o                         
 -11   4   8         47.82         56.52        13.36 o                         
 -10   4   8          4.80         19.06        12.35 o                         
  -9   4   8         41.90         25.09        12.85 o                         
  -8   4   8        529.64        496.55        33.50 o                         
  -7   4   8       1392.61       1248.16        46.20 o                         
  -6   4   8      13705.88      13874.87       243.37 o                         
  -5   4   8        108.28        101.03        24.55 o                         
  -4   4   8         55.84         79.63        23.22 o                         
  -3   4   8        579.58       1252.26        57.03 o                         
  -2   4   8      77908.10      75992.12       520.80 o                         
  -1   4   8         39.12         23.58         9.95 o                         
   0   4   8       1325.86        770.44        24.54 o                         
   1   4   8      17673.26      15403.03       131.87 o                         
   2   4   8       9395.40       7688.35       117.44 o                         
   3   4   8        625.51        538.08        24.34 o                         
   4   4   8      24645.03      25520.00       271.89 o                         
   5   4   8        208.12        115.70        20.16 o                         
   6   4   8        237.96        199.42        31.82 o                         
   7   4   8        289.38        324.02        32.14 o                         
   8   4   8        353.35        358.19        41.12 o                         
   9   4   8        116.05        131.33        31.31 o                         
  10   4   8       1835.37       1881.11        82.85 o                         
  11   4   8         57.31         32.51        15.49 o                         
 -11   5   8         74.20         58.59        17.43 o                         
 -10   5   8        325.54        292.78        25.33 o                         
  -9   5   8          3.87         -3.37        12.07 o                         
  -8   5   8       5869.70       5184.26       108.37 o                         
  -7   5   8        145.82         91.55        12.64 o                         
  -6   5   8         25.33        176.09        35.16 o                         
  -5   5   8        707.84        652.90        53.58 o                         
  -4   5   8      25464.05      24045.86       363.96 o                         
  -3   5   8        256.82        196.49        21.05 o                         
  -2   5   8      66155.16      65539.02       520.12 o                         
  -1   5   8       2797.15       2447.94        87.40 o                         
   0   5   8       2425.27       1454.04        42.01 o                         
   1   5   8        369.71        518.20        30.82 o                         
   2   5   8        147.54        286.20        18.46 o                         
   3   5   8       5958.44       5439.99        85.86 o                         
   4   5   8       1366.41       1435.12        59.67 o                         
   5   5   8       2178.59       2138.51       120.73 o                         
   6   5   8      45975.33      47723.70       565.73 o                         
   7   5   8        165.96        129.16        18.55 o                         
   8   5   8       1064.53        952.83        61.81 o                         
   9   5   8          1.40         31.13        15.93 o                         
  10   5   8         31.04         66.63        19.82 o                         
  11   5   8          9.14         -5.14         8.98 o                         
 -11   6   8        178.02        177.67        21.78 o                         
 -10   6   8         22.37         34.55        12.49 o                         
  -9   6   8         17.10         32.80        12.79 o                         
  -8   6   8        377.06        339.78        25.73 o                         
  -7   6   8         28.13         36.54        10.39 o                         
  -6   6   8      53768.68      58293.68      1366.62 o                         
  -5   6   8         11.01         26.34        12.89 o                         
  -4   6   8       7356.15       8409.54       223.93 o                         
  -3   6   8       1433.24       1331.27        59.78 o                         
  -2   6   8      10397.12       9575.85       150.63 o                         
  -1   6   8        307.87        288.19        33.00 o                         
   0   6   8      18736.27      14439.55       325.15 o                         
   1   6   8      10421.65      10586.38       161.71 o                         
   2   6   8      52850.19      52931.36       960.75 o                         
   3   6   8          0.73        123.73        23.19 o                         
   4   6   8      84323.29      84581.84       637.45 o                         
   5   6   8       1004.89        972.70        76.70 o                         
   6   6   8        270.83        258.88        24.56 o                         
   7   6   8       1247.57       1246.51        52.03 o                         
   8   6   8        502.68        447.30        36.60 o                         
   9   6   8         82.49        158.68        26.57 o                         
  10   6   8         25.34         52.62        13.47 o                         
  11   6   8        200.72        151.22        27.24 o                         
 -11   7   8         35.71         43.26        14.61 o                         
 -10   7   8         26.10         26.74        11.36 o                         
  -9   7   8          0.49         14.24        12.56 o                         
  -8   7   8       4112.69       4028.86        97.24 o                         
  -7   7   8        603.75        381.38        23.03 o                         
  -6   7   8         82.88        181.42        18.04 o                         
  -5   7   8         97.76        128.31        31.38 o                         
  -4   7   8       1307.56       1265.34       119.24 o                         
  -3   7   8         11.43         35.27        24.35 o                         
  -2   7   8       1542.45       2303.28        79.01 o                         
  -1   7   8       2368.56       2565.04        85.03 o                         
   0   7   8      30493.61      30407.27       387.63 o                         
   1   7   8        849.26        832.53        45.13 o                         
   2   7   8        677.17        666.73        36.74 o                         
   3   7   8       3960.14       3943.39       132.11 o                         
   4   7   8       7960.09       7287.29       229.49 o                         
   5   7   8         68.46         91.65        23.95 o                         
   6   7   8       5237.25       5419.15       106.97 o                         
   7   7   8        335.04        262.23        26.91 o                         
   8   7   8        537.71        623.17        39.51 o                         
   9   7   8       2839.03       2858.85        92.02 o                         
  10   7   8         18.29         60.82        15.06 o                         
  11   7   8          4.42         -9.69         9.69 o                         
 -11   8   8        401.17        426.41        36.14 o                         
 -10   8   8          9.27        114.35        69.03 o                         
  -9   8   8         45.65         26.48        13.29 o                         
  -8   8   8       2574.85       2842.65        73.17 o                         
  -7   8   8       1440.13       1557.76        55.50 o                         
  -6   8   8       3914.66       3629.05        79.09 o                         
  -5   8   8        173.79        291.45        50.94 o                         
  -4   8   8        745.32        611.39        70.85 o                         
  -3   8   8         84.72        187.56        33.55 o                         
  -2   8   8       2359.74       2626.18       136.04 o                         
  -1   8   8         41.58         88.46        17.35 o                         
   0   8   8       1355.89       1072.41        65.91 o                         
   1   8   8        243.10        104.05        25.19 o                         
   2   8   8        242.16        200.11        30.05 o                         
   3   8   8        796.93        825.30        55.86 o                         
   4   8   8         16.14         99.09        27.12 o                         
   5   8   8         72.14         53.06        19.45 o                         
   6   8   8        847.58        807.88        38.88 o                         
   7   8   8         66.20         76.75        16.99 o                         
   8   8   8        172.94        294.10        30.57 o                         
   9   8   8         36.92         49.43        14.39 o                         
  10   8   8        169.35        207.67        20.47 o                         
  11   8   8        506.91        396.33        54.54 o                         
 -11   9   8        460.77        393.37        31.62 o                         
 -10   9   8        231.61        270.39        21.69 o                         
  -9   9   8         55.17         82.52        14.75 o                         
  -8   9   8       1725.06       1737.75        62.72 o                         
  -7   9   8       1475.61       1263.01        47.42 o                         
  -6   9   8        586.32        547.55        28.69 o                         
  -5   9   8        123.90        138.25        14.84 o                         
  -4   9   8        723.25        750.98        81.69 o                         
  -3   9   8         78.97         54.15        23.96 o                         
  -2   9   8       6183.28       6131.48       192.14 o                         
  -1   9   8        989.34        755.04        57.73 o                         
   0   9   8        695.58        463.50        47.82 o                         
   1   9   8          7.81         11.59        15.08 o                         
   2   9   8       3303.90       3302.68       123.30 o                         
   3   9   8       4344.48       4641.39       171.30 o                         
   4   9   8        460.28        415.48        57.29 o                         
   5   9   8       1667.50       1588.17        51.58 o                         
   6   9   8      14477.35      13982.60       315.82 o                         
   7   9   8         45.06         16.65        16.54 o                         
   8   9   8       1707.80       1848.42        64.96 o                         
   9   9   8         33.23         39.46        11.26 o                         
  10   9   8        945.22        982.43        38.73 o                         
 -10  10   8        258.47        359.09        34.98 o                         
  -9  10   8          2.81          0.09        10.57 o                         
  -8  10   8       1001.37        947.30        41.88 o                         
  -7  10   8         12.77         20.22         9.91 o                         
  -6  10   8      19183.07      17546.48       230.87 o                         
  -5  10   8          5.63          9.27         8.20 o                         
  -4  10   8         43.03        134.73        30.17 o                         
  -3  10   8       1615.07       2022.35       121.54 o                         
  -2  10   8      10575.33      11403.12       277.98 o                         
  -1  10   8       1096.42       1406.31        96.07 o                         
   0  10   8      12705.17      13293.87       223.81 o                         
   1  10   8        261.58        272.02        42.87 o                         
   2  10   8       2055.63       2456.50       111.52 o                         
   3  10   8         20.07         34.45        22.42 o                         
   4  10   8       1662.73       1446.26        47.97 o                         
   5  10   8        165.49        135.62        16.28 o                         
   6  10   8        139.46        143.14        19.61 o                         
   7  10   8         22.22          2.40        13.74 o                         
   8  10   8       5271.06       5636.60       119.31 o                         
   9  10   8          0.09         -6.57         9.02 o                         
  10  10   8         17.77         43.41        12.06 o                         
 -10  11   8        192.93        246.61        21.42 o                         
  -9  11   8         87.60         60.18        10.95 o                         
  -8  11   8      12993.94      13456.81       170.65 o                         
  -7  11   8        179.48        131.84        17.47 o                         
  -6  11   8       1448.93       1466.22        49.30 o                         
  -5  11   8          7.25          9.87        10.89 o                         
  -4  11   8       6501.80       6138.63       193.13 o                         
  -3  11   8        781.88        725.50        47.18 o                         
  -2  11   8       1920.98       1614.54       127.25 o                         
  -1  11   8       2514.95       2602.33       152.06 o                         
   0  11   8       4142.58       4602.44       155.67 o                         
   1  11   8       1664.75       2079.18       170.92 o                         
   2  11   8      10864.56      11289.05       328.03 o                         
   3  11   8        339.40        328.75        19.83 o                         
   4  11   8         81.56         45.27        10.89 o                         
   5  11   8          1.37         -4.02        12.48 o                         
   6  11   8      22044.85      21030.83       266.18 o                         
   7  11   8        163.13        147.37        17.73 o                         
   8  11   8        176.10        142.31        16.93 o                         
   9  11   8          1.71          8.44         6.92 o                         
  10  11   8       2749.08       2779.01       177.58 o                         
 -10  12   8        747.35        825.36        53.17 o                         
  -9  12   8        973.29       1067.09        38.94 o                         
  -8  12   8       2694.19       2832.00        66.83 o                         
  -7  12   8         85.52         61.81        10.76 o                         
  -6  12   8       7388.26       6615.52       111.91 o                         
  -5  12   8       1518.85       1355.12        49.94 o                         
  -4  12   8         69.32         82.98        12.30 o                         
  -3  12   8       2651.90       2549.63        71.20 o                         
  -2  12   8       8608.48       8189.89       239.34 o                         
  -1  12   8       1301.43       1442.84        51.03 o                         
   0  12   8      34199.10      32416.41       478.31 o                         
   1  12   8       1235.71       1075.03        44.49 o                         
   2  12   8        321.47        263.41        17.45 o                         
   3  12   8         14.25         19.54         9.81 o                         
   4  12   8        139.93         99.42        12.08 o                         
   5  12   8         24.32         12.83         9.74 o                         
   6  12   8        121.16        127.92        15.20 o                         
   7  12   8        392.11        333.68        24.13 o                         
   8  12   8        396.31        370.35        23.27 o                         
   9  12   8         20.37         12.99         7.17 o                         
  -9  13   8         65.43        121.59        14.28 o                         
  -8  13   8        841.43        906.34        65.69 o                         
  -7  13   8        118.05         97.91        11.93 o                         
  -6  13   8       2124.71       2296.31        55.58 o                         
  -5  13   8       1846.18       1826.48        52.36 o                         
  -4  13   8       2550.39       2293.31        63.49 o                         
  -3  13   8         85.26         60.09         9.20 o                         
  -2  13   8       1224.96       1347.38        49.11 o                         
  -1  13   8        163.20        116.90        12.79 o                         
   0  13   8        288.71        351.42        21.94 o                         
   1  13   8         13.96         16.97         9.49 o                         
   2  13   8         16.24         42.63        13.19 o                         
   3  13   8        752.48        730.08        32.83 o                         
   4  13   8        171.67        224.12        19.99 o                         
   5  13   8        543.39        495.06        28.33 o                         
   6  13   8       7397.49       7202.38       108.83 o                         
   7  13   8        156.98        124.97        13.79 o                         
   8  13   8        698.18        771.01        31.85 o                         
   9  13   8         10.38         19.98         6.71 o                         
  -9  14   8        448.45        493.11        49.19 o                         
  -8  14   8          4.89         51.67        39.88 o                         
  -7  14   8         46.04         54.97        10.04 o                         
  -6  14   8        187.81        301.80        23.47 o                         
  -5  14   8        200.54        172.14        17.95 o                         
  -4  14   8        188.99        178.41        17.65 o                         
  -3  14   8         73.87         65.71        11.95 o                         
  -2  14   8        927.06        850.27        39.84 o                         
  -1  14   8         86.12         78.02        13.76 o                         
   0  14   8       4687.57       4481.43        98.78 o                         
   1  14   8        425.71        376.52        25.12 o                         
   2  14   8       2683.60       2646.24        70.32 o                         
   3  14   8       2091.15       2157.19        57.83 o                         
   4  14   8         95.31        106.39        17.28 o                         
   5  14   8       1222.97       1302.24        41.87 o                         
   6  14   8         56.03         91.56        13.59 o                         
   7  14   8        205.62        160.74        14.03 o                         
   8  14   8        652.05        646.98        34.24 o                         
  -8  15   8       3166.43       3138.22       187.63 o                         
  -7  15   8        646.40        704.30        30.56 o                         
  -6  15   8        480.92        528.52        27.01 o                         
  -5  15   8        259.82        247.94        23.08 o                         
  -4  15   8         22.75         50.29        13.58 o                         
  -3  15   8        297.83        285.43        23.90 o                         
  -2  15   8        409.62        448.92        27.66 o                         
  -1  15   8       1004.41       1005.61        44.30 o                         
   0  15   8        705.13        689.91        35.63 o                         
   1  15   8         89.79         74.96        13.10 o                         
   2  15   8      12373.08      12230.57       196.35 o                         
   3  15   8         61.81         95.74        15.89 o                         
   4  15   8       1290.81       1327.59        44.78 o                         
   5  15   8         11.73          0.11        10.47 o                         
   6  15   8       4566.58       4894.09       119.30 o                         
   7  15   8         37.42         51.92         9.91 o                         
   8  15   8         62.32         35.00        10.04 o                         
  -7  16   8         24.25         21.18         9.65 o                         
  -6  16   8      14357.78      15385.90       220.14 o                         
  -5  16   8         10.53          1.26         8.99 o                         
  -4  16   8        192.95        138.75        14.82 o                         
  -3  16   8        153.55        129.58        15.82 o                         
  -2  16   8        530.08        507.25        28.68 o                         
  -1  16   8        126.21        147.61        17.81 o                         
   0  16   8        519.52        575.59        30.60 o                         
   1  16   8       1447.72       1406.18        56.75 o                         
   2  16   8        186.11        242.27        21.95 o                         
   3  16   8         85.97         88.65        16.49 o                         
   4  16   8       5790.57       5863.96       105.33 o                         
   5  16   8         17.20         30.06        10.62 o                         
   6  16   8          3.63          5.93         9.68 o                         
   7  16   8        101.32        113.32        16.05 o                         
  -7  17   8         47.72         42.56        11.81 o                         
  -6  17   8       1505.49       1317.59        36.37 o                         
  -5  17   8        166.94        174.89        13.82 o                         
  -4  17   8         61.46         67.05        18.37 o                         
  -3  17   8        169.40        216.42        18.19 o                         
  -2  17   8        212.04        155.85        17.31 o                         
  -1  17   8         56.25         39.85        11.65 o                         
   0  17   8       1084.66       1145.31        46.04 o                         
   1  17   8          6.12         -6.71        10.74 o                         
   2  17   8       4078.27       4172.93       107.66 o                         
   3  17   8          8.29         18.93        13.74 o                         
   4  17   8        535.84        442.07        29.75 o                         
   5  17   8        111.87         37.01        10.16 o                         
   6  17   8        188.44        178.46        13.54 o                         
  -6  18   8        759.18        886.88        58.87 o                         
  -5  18   8         12.04         11.66         6.54 o                         
  -4  18   8        229.15        178.75        13.53 o                         
  -3  18   8        322.81        378.70        22.19 o                         
  -2  18   8         13.46         50.08        13.12 o                         
  -1  18   8        445.69        435.77        25.33 o                         
   0  18   8        490.25        687.52        49.24 o                         
   1  18   8         43.35         38.87        11.86 o                         
   2  18   8         22.22         33.80        10.96 o                         
   3  18   8        322.11        391.75        29.67 o                         
   4  18   8       1402.62       1488.48        52.03 o                         
   5  18   8        130.45        120.82        12.30 o                         
  -5  19   8         64.23         78.28        24.79 o                         
  -4  19   8        639.42        603.27        27.90 o                         
  -3  19   8          9.10          2.18         6.15 o                         
  -2  19   8        133.30        100.00        12.90 o                         
  -1  19   8         50.20         41.12         8.29 o                         
   0  19   8         40.52         50.66        11.51 o                         
   1  19   8          5.64         -8.23        10.32 o                         
   2  19   8        354.68        414.22        31.27 o                         
   3  19   8         14.60         20.56         8.19 o                         
   4  19   8        573.62        507.99        41.16 o                         
  -3  20   8          3.54         -9.84         9.84 o                         
  -2  20   8       1524.80       1131.31        83.16 o                         
  -1  20   8        134.18        115.80        15.27 o                         
   0  20   8       2677.64       2588.91       160.70 o                         
   1  20   8        123.48        121.32        12.67 o                         
   2  20   8         66.04         52.06        13.64 o                         
 -11   0   9        158.58        224.55        35.78 o                         
  -9   0   9        120.81         81.46        35.82 o                         
  -7   0   9        673.99        781.77       118.11 o                         
  -5   0   9       1805.42       1464.20       126.83 o                         
  -3   0   9       6426.78       6564.43       198.00 o                         
  -1   0   9         81.64        935.33        57.55 o                         
   1   0   9        314.74        251.81        22.92 o                         
   3   0   9      12265.31      10511.27       436.66 o                         
   5   0   9       6035.80       5562.24       188.59 o                         
   7   0   9        709.18        681.26        91.12 o                         
   9   0   9         29.04         59.38        60.77 o                         
  11   0   9          5.16          5.70        17.67 o                         
 -12   1   9        187.86        177.31        18.84 o                         
 -11   1   9        520.20        443.89        31.24 o                         
 -10   1   9          7.51         41.57        24.09 o                         
  -9   1   9        231.21        188.07        28.24 o                         
  -8   1   9       2748.08       2614.45        95.77 o                         
  -7   1   9        406.21        473.04        54.39 o                         
  -6   1   9       2881.98       3206.39       118.26 o                         
  -5   1   9       4003.60       2906.64       125.54 o                         
  -4   1   9      50144.99      50144.31       631.36 o                         
  -3   1   9       3488.70       2962.46        93.99 o                         
  -2   1   9      17713.06      16231.54       568.98 o                         
  -1   1   9        210.94        271.68        16.11 o                         
   0   1   9        163.71        298.75        18.32 o                         
   1   1   9        346.79        626.71        21.97 o                         
   2   1   9        840.90       1078.47        49.74 o                         
   3   1   9        690.21        971.29        45.90 o                         
   4   1   9       2946.52       2085.49        74.62 o                         
   5   1   9       1790.95       2183.89       104.24 o                         
   6   1   9       5059.98       4423.54       138.26 o                         
   7   1   9        293.54        359.64        34.99 o                         
   8   1   9       1047.12       1055.32       101.20 o                         
   9   1   9        821.01        784.15       121.32 o                         
  10   1   9         38.00         59.73        25.37 o                         
  11   1   9        208.65        270.48        37.12 o                         
 -12   2   9        671.19        602.47        30.69 o                         
 -11   2   9          6.48         13.37        10.44 o                         
 -10   2   9       5046.02       5395.13       160.95 o                         
  -9   2   9        848.59        636.63        50.28 o                         
  -8   2   9        140.14        119.88        19.72 o                         
  -7   2   9       2457.15       2660.65       111.13 o                         
  -6   2   9      12760.76      11958.20       237.71 o                         
  -5   2   9         49.71         62.23        15.05 o                         
  -4   2   9      13732.64      14307.30       203.64 o                         
  -3   2   9        876.06        964.77        46.35 o                         
  -2   2   9         48.11         99.61        14.98 o                         
  -1   2   9       7186.19       5464.99        61.90 o                         
   0   2   9      13109.11      12967.12       112.40 o                         
   1   2   9       1533.13       1416.98        44.33 o                         
   2   2   9       4797.29       4958.70       113.82 o                         
   3   2   9       5209.03       5228.90        91.76 o                         
   4   2   9       2224.83       2193.96        89.50 o                         
   5   2   9          2.04         42.50        13.90 o                         
   6   2   9       9469.98       8559.24       174.04 o                         
   7   2   9        260.01        297.05        28.82 o                         
   8   2   9       4309.35       4073.14       231.63 o                         
   9   2   9         22.91         28.97        21.24 o                         
  10   2   9         14.43         52.06        25.59 o                         
  11   2   9         45.92         39.13        15.09 o                         
 -12   3   9       3392.91       3796.91        82.62 o                         
 -11   3   9        195.96        155.00        19.73 o                         
 -10   3   9          6.84         44.32        22.46 o                         
  -9   3   9         73.60         36.14        17.86 o                         
  -8   3   9        570.78        529.71        37.04 o                         
  -7   3   9        206.73        255.25        25.37 o                         
  -6   3   9       6411.13       5673.89       164.37 o                         
  -5   3   9      12258.11      12087.88       184.08 o                         
  -4   3   9      17381.91      15207.91       188.95 o                         
  -3   3   9       3279.22       3051.80        73.67 o                         
  -2   3   9        936.17       1145.13        35.56 o                         
  -1   3   9       6229.77       6296.72       198.46 o                         
   0   3   9       4512.68       4003.05        73.84 o                         
   1   3   9       3136.87       3517.40       101.90 o                         
   2   3   9      89882.27      94876.19       405.36 o                         
   3   3   9       1501.19       1915.01        62.39 o                         
   4   3   9       1920.06       1068.87        57.20 o                         
   5   3   9        870.63        720.27        46.57 o                         
   6   3   9      31948.77      31773.73       440.13 o                         
   7   3   9        473.67        447.77        36.93 o                         
   8   3   9       3924.47       4553.72       213.02 o                         
   9   3   9        116.11        105.19        24.73 o                         
  10   3   9        301.36        382.08        37.14 o                         
  11   3   9         38.89         38.18        17.01 o                         
 -12   4   9       1115.11       1191.70        57.05 o                         
 -11   4   9        412.59        399.27        32.91 o                         
 -10   4   9        474.25        582.02        36.17 o                         
  -9   4   9         88.73         48.26        13.72 o                         
  -8   4   9       1656.67       1558.64        59.43 o                         
  -7   4   9       1433.64       1571.35        58.29 o                         
  -6   4   9      23539.20      24700.36       421.20 o                         
  -5   4   9        104.77        130.81        22.50 o                         
  -4   4   9      10616.21      11455.55       170.40 o                         
  -3   4   9       1027.72        478.54        47.35 o                         
  -2   4   9       1275.63       1102.89        34.11 o                         
  -1   4   9       2853.91       2791.72        72.88 o                         
   0   4   9      32271.00      29665.12       331.72 o                         
   1   4   9      11780.65      10624.41       309.71 o                         
   2   4   9      37596.40      37462.41       577.31 o                         
   3   4   9        140.91        136.23        15.85 o                         
   4   4   9       2189.27       2566.17        77.84 o                         
   5   4   9         13.05         35.59        13.91 o                         
   6   4   9       7729.51       7869.87       187.78 o                         
   7   4   9        241.15        157.59        22.13 o                         
   8   4   9        266.71        192.04        36.20 o                         
   9   4   9        698.39        765.16        63.30 o                         
  10   4   9        170.82        283.16        32.57 o                         
  11   4   9         53.05         64.56        26.30 o                         
 -11   5   9       1000.86       1034.65        45.66 o                         
 -10   5   9         89.15        101.21        15.09 o                         
  -9   5   9        138.65        183.51        20.27 o                         
  -8   5   9         46.32         89.13        18.14 o                         
  -7   5   9        296.23        251.84        20.74 o                         
  -6   5   9        674.79        944.48        88.15 o                         
  -5   5   9        164.25        176.02        38.60 o                         
  -4   5   9      13837.18      13275.92       312.62 o                         
  -3   5   9        223.25        310.72        30.33 o                         
  -2   5   9       5828.90       5517.60       110.32 o                         
  -1   5   9       4838.89       4857.15       103.23 o                         
   0   5   9       9416.63       9836.89       161.64 o                         
   1   5   9       5920.65       5365.17        96.60 o                         
   2   5   9       2084.26       2333.60       182.75 o                         
   3   5   9         84.11         82.41        13.58 o                         
   4   5   9        363.93        234.51        34.62 o                         
   5   5   9         42.03         57.00        20.02 o                         
   6   5   9       2653.88       2922.74       108.60 o                         
   7   5   9         31.54          2.51        13.17 o                         
   8   5   9         14.35         34.33        15.06 o                         
   9   5   9        441.47        431.23        40.70 o                         
  10   5   9        393.60        380.62        36.22 o                         
  11   5   9        325.45        292.33        52.02 o                         
 -11   6   9        156.63        133.48        16.53 o                         
 -10   6   9        190.81        232.68        25.00 o                         
  -9   6   9        443.94        453.61        33.90 o                         
  -8   6   9        517.55        455.11        29.19 o                         
  -7   6   9         92.09         73.21        12.29 o                         
  -6   6   9      13360.77      14288.05       676.17 o                         
  -5   6   9       3641.39       4068.18       172.41 o                         
  -4   6   9       3085.23       3499.27       113.37 o                         
  -3   6   9        371.68        288.38        38.81 o                         
  -2   6   9       1485.11       1496.78        61.77 o                         
  -1   6   9       9600.80      10004.95       190.65 o                         
   0   6   9        660.76        635.22        45.16 o                         
   1   6   9      15700.32      19684.58       218.24 o                         
   2   6   9       6255.36       7601.65       141.33 o                         
   3   6   9       1280.50       1575.91        71.16 o                         
   4   6   9          8.98         97.91        27.41 o                         
   5   6   9        717.41        703.22        66.22 o                         
   6   6   9       1031.44       1090.08        53.42 o                         
   7   6   9        251.28        192.74        22.56 o                         
   8   6   9       2233.00       1981.97       128.56 o                         
   9   6   9        331.25        407.16        38.78 o                         
  10   6   9        108.92         89.47        16.92 o                         
  11   6   9          7.21         -7.36         7.87 o                         
 -11   7   9        261.75        208.60        21.98 o                         
 -10   7   9        202.30        188.31        19.44 o                         
  -9   7   9        599.70        584.72        35.30 o                         
  -8   7   9        873.64        883.71        44.59 o                         
  -7   7   9        129.63        102.97        12.48 o                         
  -6   7   9       1170.85       1077.70        39.95 o                         
  -5   7   9         70.28         69.45        25.49 o                         
  -4   7   9      25720.78      23170.86       399.63 o                         
  -3   7   9        561.74        459.54        54.54 o                         
  -2   7   9        785.17        632.84        44.07 o                         
  -1   7   9       1708.54       1758.95        71.69 o                         
   0   7   9      41483.61      40275.11       531.19 o                         
   1   7   9       1694.83       1690.48        84.09 o                         
   2   7   9      53249.04      58743.04      1400.60 o                         
   3   7   9       7857.85       6605.29       191.62 o                         
   4   7   9       4281.22       4317.72       177.78 o                         
   5   7   9         95.14        158.42        34.40 o                         
   6   7   9       3171.21       2916.52        83.01 o                         
   7   7   9        617.77        472.05        42.27 o                         
   8   7   9       2833.29       2621.72        90.67 o                         
   9   7   9         23.98         48.71        14.48 o                         
  10   7   9        128.29        194.86        24.01 o                         
  11   7   9         66.44         72.97        14.38 o                         
 -11   8   9         64.40         94.23        19.37 o                         
 -10   8   9       6497.49       6695.75       145.90 o                         
  -9   8   9        864.67        775.80        37.72 o                         
  -8   8   9        255.34        314.46        23.94 o                         
  -7   8   9        994.95        971.14        41.52 o                         
  -6   8   9      14959.85      13384.40       176.55 o                         
  -5   8   9        105.34        105.85        37.94 o                         
  -4   8   9       1764.55       1555.44       108.77 o                         
  -3   8   9        238.66        409.80        50.20 o                         
  -2   8   9      15253.98      16173.06       453.06 o                         
  -1   8   9        260.41        216.46        28.62 o                         
   0   8   9      32045.32      31818.73       496.59 o                         
   1   8   9          2.90         26.50        19.68 o                         
   2   8   9        128.14        268.05        50.09 o                         
   3   8   9          9.23         13.74        11.65 o                         
   4   8   9          6.83         43.38        16.68 o                         
   5   8   9       1044.49       1025.59        51.10 o                         
   6   8   9       3251.20       3204.11        81.25 o                         
   7   8   9         75.39         52.36        17.12 o                         
   8   8   9      25709.83      27214.08       630.11 o                         
   9   8   9        529.56        667.16        40.48 o                         
  10   8   9        469.70        465.99        33.19 o                         
 -11   9   9        127.60        114.40        17.34 o                         
 -10   9   9         27.06         32.87        11.68 o                         
  -9   9   9        127.11         80.64        15.71 o                         
  -8   9   9       1495.47       1582.35        55.13 o                         
  -7   9   9         22.23         30.70        12.25 o                         
  -6   9   9        115.34         86.37        12.77 o                         
  -5   9   9         80.77         64.82        10.61 o                         
  -4   9   9       9454.91       9271.82       298.79 o                         
  -3   9   9         67.74        112.62        28.00 o                         
  -2   9   9         33.80         46.74        25.12 o                         
  -1   9   9       2480.28       2760.94       101.05 o                         
   0   9   9      11299.48      12184.91       393.09 o                         
   1   9   9        465.92        288.79        42.02 o                         
   2   9   9      22414.49      23152.77       458.13 o                         
   3   9   9       1398.55       1477.59        98.45 o                         
   4   9   9       2945.97       2477.22       138.62 o                         
   5   9   9        207.29        219.83        19.51 o                         
   6   9   9      17741.70      16827.71       210.78 o                         
   7   9   9          9.84         33.65        17.09 o                         
   8   9   9       7801.23       8008.43       142.80 o                         
   9   9   9         69.14         87.86        13.15 o                         
  10   9   9        553.75        514.25        31.30 o                         
 -10  10   9         55.81         36.11        19.41 o                         
  -9  10   9         81.95         87.67        13.83 o                         
  -8  10   9        213.55        242.45        24.47 o                         
  -7  10   9        396.61        313.27        23.67 o                         
  -6  10   9      11012.34      10153.43       138.50 o                         
  -5  10   9         35.69         36.32         9.97 o                         
  -4  10   9        511.94        495.17        38.10 o                         
  -3  10   9        657.92        682.21        73.98 o                         
  -2  10   9          8.77         33.18        27.73 o                         
  -1  10   9       1484.03       1702.33       106.12 o                         
   0  10   9       5409.05       4961.76       203.26 o                         
   1  10   9       4359.95       3638.58       184.91 o                         
   2  10   9        221.28        361.51        58.66 o                         
   3  10   9       1244.62       1185.10        92.34 o                         
   4  10   9        601.05        616.72        30.01 o                         
   5  10   9         62.27         90.30        14.15 o                         
   6  10   9       3979.37       3683.97        89.55 o                         
   7  10   9       1311.69       1271.57        54.53 o                         
   8  10   9       3725.01       3852.92        83.36 o                         
   9  10   9        513.18        520.87        26.12 o                         
  10  10   9         15.06         21.54         8.27 o                         
 -10  11   9        473.13        537.05        37.37 o                         
  -9  11   9        170.56        236.90        20.61 o                         
  -8  11   9         82.04        195.49        43.56 o                         
  -7  11   9        279.51        216.30        20.43 o                         
  -6  11   9       3243.83       2791.62        70.03 o                         
  -5  11   9        635.06        495.27        27.17 o                         
  -4  11   9       4678.43       4413.37       133.95 o                         
  -3  11   9          8.83         36.26        12.43 o                         
  -2  11   9       2470.38       2904.11       148.68 o                         
  -1  11   9        529.64        518.54        64.72 o                         
   0  11   9        123.79         74.44        25.97 o                         
   1  11   9        121.32        146.90        41.37 o                         
   2  11   9          4.42        133.45        39.24 o                         
   3  11   9        843.99        808.62        31.02 o                         
   4  11   9        799.91        816.18        36.11 o                         
   5  11   9         14.56         47.94        11.42 o                         
   6  11   9        998.63       1197.16        48.92 o                         
   7  11   9         26.68         41.52        13.74 o                         
   8  11   9         21.65         28.40        10.66 o                         
   9  11   9        137.92        129.38        14.06 o                         
  10  11   9         95.05        108.14        28.49 o                         
 -10  12   9       1002.05        911.63        53.84 o                         
  -9  12   9        161.92        188.91        22.95 o                         
  -8  12   9       1325.87       1559.29        46.06 o                         
  -7  12   9         53.86         29.95         8.96 o                         
  -6  12   9       6599.37       6169.93       101.69 o                         
  -5  12   9        375.36        372.24        26.13 o                         
  -4  12   9        328.56        379.84        24.63 o                         
  -3  12   9        626.73        736.36        30.94 o                         
  -2  12   9        488.85        477.60        31.31 o                         
  -1  12   9         16.83         49.25        10.57 o                         
   0  12   9       7798.69       7053.53       176.83 o                         
   1  12   9         58.16         45.70        10.26 o                         
   2  12   9        105.44         78.85         9.72 o                         
   3  12   9         12.64         12.67         8.73 o                         
   4  12   9         54.41        101.27        13.16 o                         
   5  12   9       1666.69       1765.62        53.86 o                         
   6  12   9        139.98         95.53        15.79 o                         
   7  12   9        245.32        216.21        17.65 o                         
   8  12   9       3161.05       3152.99        65.30 o                         
   9  12   9        232.35        222.48        18.43 o                         
  -9  13   9         24.99         54.97        10.70 o                         
  -8  13   9        450.83        477.29        24.49 o                         
  -7  13   9          5.43          4.27         8.38 o                         
  -6  13   9         11.74         26.18        10.09 o                         
  -5  13   9        963.03        926.09        39.49 o                         
  -4  13   9       6254.79       5748.78        96.70 o                         
  -3  13   9         34.51         45.18        10.42 o                         
  -2  13   9       5482.72       4942.55       184.15 o                         
  -1  13   9        812.28        695.14        31.48 o                         
   0  13   9       1651.24       1368.40        43.67 o                         
   1  13   9        800.13        872.96        34.56 o                         
   2  13   9      10847.61      10419.12       284.34 o                         
   3  13   9         32.83         22.50         9.72 o                         
   4  13   9        489.03        421.88        26.09 o                         
   5  13   9         24.44         14.50        10.54 o                         
   6  13   9       5118.48       5164.19        87.87 o                         
   7  13   9         68.81         81.04        12.01 o                         
   8  13   9       2099.75       2350.41        58.78 o                         
   9  13   9         12.33         -0.16         5.78 o                         
  -9  14   9        142.31        190.62        19.69 o                         
  -8  14   9        939.04        794.33        38.15 o                         
  -7  14   9        285.20        354.01        21.75 o                         
  -6  14   9       9975.61      10149.86       128.53 o                         
  -5  14   9        241.88        225.04        19.10 o                         
  -4  14   9        586.19        536.21        29.35 o                         
  -3  14   9        175.84        160.78        18.70 o                         
  -2  14   9       1802.94       1459.32        54.22 o                         
  -1  14   9         21.32          0.35        11.03 o                         
   0  14   9      10290.99      10718.66       193.73 o                         
   1  14   9         16.45         14.46        10.42 o                         
   2  14   9        422.55        454.62        27.98 o                         
   3  14   9        170.01        174.87        18.52 o                         
   4  14   9         28.03         86.69        12.99 o                         
   5  14   9         30.34         35.06         9.92 o                         
   6  14   9        944.64        897.65        37.47 o                         
   7  14   9        378.20        414.66        20.99 o                         
   8  14   9       1292.28       1271.13        51.75 o                         
  -8  15   9        220.12        306.18        20.64 o                         
  -7  15   9         55.87         85.46        10.91 o                         
  -6  15   9        640.02        786.52        33.07 o                         
  -5  15   9         44.20         32.99        11.63 o                         
  -4  15   9       2271.64       2445.44        60.95 o                         
  -3  15   9        945.60        967.82        39.01 o                         
  -2  15   9         37.52         38.57        11.02 o                         
  -1  15   9         43.26         32.18        12.90 o                         
   0  15   9        432.56        394.90        27.11 o                         
   1  15   9        212.22        151.19        18.92 o                         
   2  15   9       8361.93       8682.69       129.28 o                         
   3  15   9        645.61        677.04        35.20 o                         
   4  15   9       1231.05       1267.58        45.03 o                         
   5  15   9         11.27          7.29         9.94 o                         
   6  15   9        491.41        555.31        36.84 o                         
   7  15   9        129.63        125.78        11.97 o                         
   8  15   9        664.22        478.96       149.75 o                         
  -7  16   9         22.69         20.32         8.30 o                         
  -6  16   9         19.72        180.35        18.13 o                         
  -5  16   9          6.54         14.05         9.13 o                         
  -4  16   9         62.13         81.40        13.87 o                         
  -3  16   9        238.47        234.00        18.93 o                         
  -2  16   9        927.63        940.15        38.03 o                         
  -1  16   9        239.43        153.10        17.17 o                         
   0  16   9         33.90         26.62        11.64 o                         
   1  16   9        337.86        419.25        30.21 o                         
   2  16   9        275.33        252.93        24.27 o                         
   3  16   9         83.87         93.16        13.99 o                         
   4  16   9        194.98        203.20        22.80 o                         
   5  16   9       1215.78       1376.29        48.27 o                         
   6  16   9        216.90        217.41        16.97 o                         
   7  16   9        204.46        140.37        20.02 o                         
  -7  17   9         40.58         60.82        21.62 o                         
  -6  17   9          5.47         80.70        21.37 o                         
  -5  17   9         43.57         30.82         9.95 o                         
  -4  17   9       2194.98       2611.28        57.37 o                         
  -3  17   9          0.19         11.27         9.82 o                         
  -2  17   9         35.00         93.32        15.71 o                         
  -1  17   9         13.63         27.35        14.42 o                         
   0  17   9        652.42        744.27        39.21 o                         
   1  17   9         12.88         11.53        10.48 o                         
   2  17   9       2856.52       3383.82        97.24 o                         
   3  17   9         28.41         53.87        12.71 o                         
   4  17   9        340.87        293.60        23.63 o                         
   5  17   9         94.83        109.11        12.74 o                         
   6  17   9        965.48        974.56        57.76 o                         
  -6  18   9       4850.98       4759.32       170.14 o                         
  -5  18   9        262.07        242.97        17.18 o                         
  -4  18   9        740.88        761.86        36.68 o                         
  -3  18   9        266.26        296.54        20.36 o                         
  -2  18   9       2570.98       2576.77        63.02 o                         
  -1  18   9          0.99         27.41        12.31 o                         
   0  18   9       5359.36       5444.84        89.36 o                         
   1  18   9         41.31         42.01        10.82 o                         
   2  18   9        316.15        329.32        28.47 o                         
   3  18   9        184.32        177.44        19.86 o                         
   4  18   9       1031.07       1051.72        42.82 o                         
   5  18   9          1.77         -0.03         5.90 o                         
  -4  19   9        705.26        768.39        29.88 o                         
  -3  19   9         22.66         16.57         6.64 o                         
  -2  19   9         84.04         61.63        10.15 o                         
  -1  19   9          7.15          8.11         6.18 o                         
   0  19   9       2100.99       2227.52        78.54 o                         
   1  19   9          0.60          1.94         8.95 o                         
   2  19   9       4444.67       4700.57       102.25 o                         
   3  19   9        237.12        252.70        20.94 o                         
   4  19   9         61.44         49.64         9.79 o                         
  -3  20   9         13.61         -2.05         6.84 o                         
  -2  20   9          0.14         15.75         8.12 o                         
  -1  20   9          7.22         13.23        20.48 o                         
   0  20   9        396.41        338.80        23.23 o                         
   1  20   9        399.69        480.74        29.88 o                         
   2  20   9        191.77        214.18        28.76 o                         
 -12   0  10        399.86        302.24        50.52 o                         
 -10   0  10      17692.20      17092.37       554.09 o                         
  -8   0  10       7925.06       7923.97       214.31 o                         
  -6   0  10        446.88        360.41        73.78 o                         
  -4   0  10      37870.97      35066.69       542.56 o                         
  -2   0  10     117421.37     116118.82       747.53 o                         
   0   0  10       7066.15       7457.49       156.72 o                         
   2   0  10      62440.71      70403.98       641.60 o                         
   4   0  10      12314.80      11010.96       430.38 o                         
   6   0  10       2719.80       3201.79       256.57 o                         
   8   0  10       2078.68       2002.10       276.84 o                         
  10   0  10       1117.22       1484.40       215.06 o                         
 -12   1  10        715.96        713.59        36.11 o                         
 -11   1  10         53.83         43.96         9.63 o                         
 -10   1  10         29.22         45.93        19.35 o                         
  -9   1  10        154.81        111.48        19.19 o                         
  -8   1  10      14823.63      14649.12       451.17 o                         
  -7   1  10       1436.13       1573.66        71.92 o                         
  -6   1  10        844.40        746.39        59.05 o                         
  -5   1  10       1167.34       1586.77        94.95 o                         
  -4   1  10      14813.82      12473.30       227.70 o                         
  -3   1  10       4945.25       4967.16       124.38 o                         
  -2   1  10        137.67        426.45        94.81 o                         
  -1   1  10       5262.04       7229.51        97.08 o                         
   0   1  10        112.79        173.10        13.18 o                         
   1   1  10      12584.34      12324.14       504.07 o                         
   2   1  10      96283.99     104834.21      1753.55 o                         
   3   1  10       8277.50       8212.02       114.89 o                         
   4   1  10      21944.59      24471.26       259.80 o                         
   5   1  10        994.34        854.93        66.12 o                         
   6   1  10        413.51        596.74        52.57 o                         
   7   1  10        393.25        412.53        36.19 o                         
   8   1  10       5377.35       5497.80       319.08 o                         
   9   1  10        158.23        200.13        71.25 o                         
  10   1  10        573.66        648.71        87.85 o                         
  11   1  10         16.57         -8.20        14.49 o                         
 -12   2  10         25.28         27.51         8.60 o                         
 -11   2  10         25.82         24.84         9.46 o                         
 -10   2  10       6140.52       6100.27       231.75 o                         
  -9   2  10        231.28        173.57        27.24 o                         
  -8   2  10        252.15        435.91        50.44 o                         
  -7   2  10         21.08         55.36        15.97 o                         
  -6   2  10       3042.97       3362.31       126.43 o                         
  -5   2  10        218.36        203.69        25.82 o                         
  -4   2  10      18314.61      16059.68       223.30 o                         
  -3   2  10      17983.12      24134.66       355.56 o                         
  -2   2  10      74909.36      83475.58       630.39 o                         
  -1   2  10          3.55        250.20        18.02 o                         
   0   2  10         57.64        357.68        18.87 o                         
   1   2  10       1325.39       1565.26        47.77 o                         
   2   2  10      13381.24      16109.98       208.07 o                         
   3   2  10       7850.51       8412.54       164.91 o                         
   4   2  10      50295.41      49944.36       825.82 o                         
   5   2  10        154.34        103.51        23.04 o                         
   6   2  10       2191.05       1794.51        81.46 o                         
   7   2  10        106.66        120.47        20.12 o                         
   8   2  10        465.09        464.54       130.16 o                         
   9   2  10         12.51          8.56        16.76 o                         
  10   2  10         62.43         93.39        26.02 o                         
  11   2  10         20.01          9.15        10.16 o                         
 -12   3  10          3.52          9.29        13.00 o                         
 -11   3  10         57.72         54.76        14.83 o                         
 -10   3  10          1.10         55.87        19.34 o                         
  -9   3  10         66.21         33.64        12.04 o                         
  -8   3  10        857.06       1034.28        58.57 o                         
  -7   3  10        246.01        171.38        21.65 o                         
  -6   3  10       4423.77       4643.14       149.28 o                         
  -5   3  10        919.11       1324.70        62.00 o                         
  -4   3  10         47.87         60.77        14.81 o                         
  -3   3  10        116.07        134.24        16.52 o                         
  -2   3  10      16811.99      15767.61       154.61 o                         
  -1   3  10        154.35        149.67        23.41 o                         
   0   3  10         77.45         61.39         8.79 o                         
   1   3  10       5269.06       4082.07        92.22 o                         
   2   3  10      32677.73      33357.16       358.45 o                         
   3   3  10       1296.10        489.30        42.24 o                         
   4   3  10       1829.06       2501.99        91.71 o                         
   5   3  10       5516.81       5401.54       127.74 o                         
   6   3  10        328.57        474.14        45.06 o                         
   7   3  10       1409.90       1403.73        64.86 o                         
   8   3  10        260.91        286.20        45.17 o                         
   9   3  10        630.88        642.12        59.48 o                         
  10   3  10         73.44        119.69        27.04 o                         
  11   3  10        202.87        209.38        31.42 o                         
 -12   4  10       1230.85       1105.89        46.91 o                         
 -11   4  10        636.38        682.51        50.31 o                         
 -10   4  10       1922.25       1995.39        64.28 o                         
  -9   4  10        128.13         60.14        12.88 o                         
  -8   4  10          9.23         53.26        14.00 o                         
  -7   4  10        182.80        161.86        18.57 o                         
  -6   4  10        589.80        771.61        79.67 o                         
  -5   4  10       5463.68       5895.86       152.35 o                         
  -4   4  10       2118.30       1301.95        56.98 o                         
  -3   4  10       4268.64       5101.71        96.44 o                         
  -2   4  10        804.98       1083.32       103.72 o                         
  -1   4  10        824.91        876.84        53.59 o                         
   0   4  10       3828.17       3933.07        89.61 o                         
   1   4  10         26.63        101.34        12.41 o                         
   2   4  10      17569.01      17275.06       443.78 o                         
   3   4  10        324.74        279.61        22.01 o                         
   4   4  10      33990.59      33198.84       832.47 o                         
   5   4  10       1234.71       1231.95        61.41 o                         
   6   4  10       2610.62       3035.67       116.99 o                         
   7   4  10        255.06        224.28        23.83 o                         
   8   4  10       1428.93       1587.37        96.47 o                         
   9   4  10         13.94          4.03        15.63 o                         
  10   4  10       5151.60       5615.18       215.06 o                         
  11   4  10         65.43         48.92        18.10 o                         
 -11   5  10        127.41        135.68        18.37 o                         
 -10   5  10        152.34        138.10        18.73 o                         
  -9   5  10        502.80        489.25        33.14 o                         
  -8   5  10       6238.68       5959.11       112.11 o                         
  -7   5  10         19.22         21.07         9.59 o                         
  -6   5  10      25488.05      25535.88      1007.51 o                         
  -5   5  10       4020.40       4084.29       168.57 o                         
  -4   5  10      67865.80      73703.59       665.42 o                         
  -3   5  10         32.94         83.73        18.56 o                         
  -2   5  10      31808.73      30488.29       402.78 o                         
  -1   5  10         27.76          6.86        13.95 o                         
   0   5  10       3307.74       2396.75        76.32 o                         
   1   5  10      19874.24      22906.19       292.69 o                         
   2   5  10      11916.22      10659.47       353.63 o                         
   3   5  10         24.00         31.92         9.45 o                         
   4   5  10       4084.62       4228.48       105.31 o                         
   5   5  10       4111.19       3756.36       124.61 o                         
   6   5  10       9655.83       9854.07       182.39 o                         
   7   5  10       1064.22       1072.32        52.66 o                         
   8   5  10       2174.86       2314.95       103.77 o                         
   9   5  10         70.15         69.95        22.11 o                         
  10   5  10       1389.87       1705.32        88.11 o                         
  11   5  10         55.67         37.89        13.28 o                         
 -11   6  10         31.73         15.48        15.87 o                         
 -10   6  10        952.79       1118.72        46.64 o                         
  -9   6  10        588.50        610.43        38.34 o                         
  -8   6  10        617.21        617.81        35.48 o                         
  -7   6  10        649.20        540.35        29.54 o                         
  -6   6  10       1102.80       1220.60       139.63 o                         
  -5   6  10        392.67        485.87        60.64 o                         
  -4   6  10      41420.71      41480.93       738.33 o                         
  -3   6  10       1008.30       1276.35        71.18 o                         
  -2   6  10      26272.80      27378.59       482.96 o                         
  -1   6  10         24.39         74.13        18.48 o                         
   0   6  10        112.19        148.26        24.40 o                         
   1   6  10         52.50         49.43        11.44 o                         
   2   6  10      10765.69      11496.54       238.77 o                         
   3   6  10        460.20        351.08        34.94 o                         
   4   6  10      13684.34      11848.71       255.88 o                         
   5   6  10       1052.12       1086.10        82.26 o                         
   6   6  10       2756.94       2806.84        85.82 o                         
   7   6  10       1370.93       1324.52        52.59 o                         
   8   6  10       2606.68       2642.91       103.05 o                         
   9   6  10        216.60        194.47        29.34 o                         
  10   6  10       5746.83       6031.82       175.61 o                         
  11   6  10         21.72          6.50        12.33 o                         
 -11   7  10         68.39         67.96        14.38 o                         
 -10   7  10         38.87         33.10        12.25 o                         
  -9   7  10        626.58        605.69        33.71 o                         
  -8   7  10        288.86        366.85        29.78 o                         
  -7   7  10         17.66         46.51        13.17 o                         
  -6   7  10      14147.79      12659.84       237.83 o                         
  -5   7  10         65.16         73.38        25.47 o                         
  -4   7  10       5227.23       4626.67       182.06 o                         
  -3   7  10        675.90        625.06        59.71 o                         
  -2   7  10        355.32        229.39        31.68 o                         
  -1   7  10       5437.16       4442.30       117.35 o                         
   0   7  10         40.43         90.97        22.06 o                         
   1   7  10        130.03        240.30        33.57 o                         
   2   7  10      38495.96      36361.87       543.80 o                         
   3   7  10       2236.24       1926.77       101.75 o                         
   4   7  10        131.20        158.63        26.00 o                         
   5   7  10         88.89        171.08        38.63 o                         
   6   7  10       2134.38       2191.58        82.00 o                         
   7   7  10        278.60        222.17        26.43 o                         
   8   7  10       3411.92       3477.70       138.72 o                         
   9   7  10        779.71        863.26        45.53 o                         
  10   7  10        372.78        339.55        29.67 o                         
  11   7  10        229.72        208.90        31.59 o                         
 -11   8  10        721.78        855.86        50.47 o                         
 -10   8  10          9.81        146.87        86.00 o                         
  -9   8  10        191.70        128.64        16.65 o                         
  -8   8  10        135.42        160.28        22.57 o                         
  -7   8  10        443.54        369.16        26.39 o                         
  -6   8  10          1.25        104.92        14.69 o                         
  -5   8  10          2.32        -24.18        24.18 o                         
  -4   8  10       3142.11       3745.87       172.62 o                         
  -3   8  10       1935.18       1724.33       102.54 o                         
  -2   8  10        506.72        629.67        62.33 o                         
  -1   8  10       4472.74       5044.19       130.95 o                         
   0   8  10        192.44        263.57        37.14 o                         
   1   8  10       2147.51       2297.79       147.15 o                         
   2   8  10        202.42        272.52        38.78 o                         
   3   8  10        562.90        546.61        61.35 o                         
   4   8  10         16.64         32.93        41.31 o                         
   5   8  10         54.65        147.08        17.41 o                         
   6   8  10       2274.19       2135.53        88.93 o                         
   7   8  10        160.98        206.52        27.56 o                         
   8   8  10        462.72        569.70        39.85 o                         
   9   8  10        187.48        154.20        19.24 o                         
  10   8  10        476.72        726.81        40.87 o                         
 -11   9  10        183.01        149.90        23.51 o                         
 -10   9  10         93.38         85.80        15.94 o                         
  -9   9  10        308.90        355.49        25.89 o                         
  -8   9  10       1404.56       1295.75        50.46 o                         
  -7   9  10        701.04        697.90        36.79 o                         
  -6   9  10        785.74        616.60        30.40 o                         
  -5   9  10         65.34         51.15         9.48 o                         
  -4   9  10       2025.16       1924.69       133.00 o                         
  -3   9  10          6.51          8.36        22.02 o                         
  -2   9  10       7218.11       7517.01       217.39 o                         
  -1   9  10          8.67         94.95        23.14 o                         
   0   9  10      10193.41      11088.94       189.63 o                         
   1   9  10         46.88         75.05        26.57 o                         
   2   9  10       4461.06       4637.44       165.90 o                         
   3   9  10        734.53        610.85        63.59 o                         
   4   9  10         31.59         62.48        29.08 o                         
   5   9  10         22.24         18.89        11.25 o                         
   6   9  10       1160.75       1216.34        54.32 o                         
   7   9  10       1641.43       1475.59        65.42 o                         
   8   9  10       2905.60       3124.07        85.82 o                         
   9   9  10         56.71         49.73        11.79 o                         
  10   9  10         22.76         30.09        11.24 o                         
 -10  10  10       6950.92       6807.98       142.95 o                         
  -9  10  10         96.49        103.31        19.15 o                         
  -8  10  10       4681.21       4366.39        87.47 o                         
  -7  10  10        396.00        332.08        24.53 o                         
  -6  10  10       4732.95       4347.29        85.33 o                         
  -5  10  10        159.00        126.33        13.46 o                         
  -4  10  10       3339.63       2821.00        84.49 o                         
  -3  10  10       2982.57       3391.77       160.06 o                         
  -2  10  10       2629.12       2483.60       131.48 o                         
  -1  10  10          2.96         33.34        29.49 o                         
   0  10  10       1375.63       1598.28        75.80 o                         
   1  10  10        547.59        567.74        60.10 o                         
   2  10  10          4.25         38.58        20.83 o                         
   3  10  10        488.72        500.21        59.18 o                         
   4  10  10      15546.71      15629.68       226.82 o                         
   5  10  10        529.21        618.34        32.66 o                         
   6  10  10       2132.83       2021.57        63.41 o                         
   7  10  10        182.88        140.82        20.28 o                         
   8  10  10       1833.30       1948.33        58.79 o                         
   9  10  10         38.27         16.28        10.85 o                         
  10  10  10       1014.23        985.59        65.87 o                         
 -10  11  10        373.75        422.14        27.54 o                         
  -9  11  10        634.81        851.51        39.23 o                         
  -8  11  10       3812.66       3692.79        72.18 o                         
  -7  11  10          5.72         -0.31        11.48 o                         
  -6  11  10          7.46         20.16        11.23 o                         
  -5  11  10        326.10        342.43        21.91 o                         
  -4  11  10       6858.05       6903.36       149.16 o                         
  -3  11  10         34.57         28.36        17.09 o                         
  -2  11  10      15945.99      17108.67       366.09 o                         
  -1  11  10        648.31        622.33        80.84 o                         
   0  11  10      10359.41      12351.68       373.73 o                         
   1  11  10          4.76        -11.42        20.33 o                         
   2  11  10      35312.71      32938.20      1180.39 o                         
   3  11  10         92.53         95.80        11.13 o                         
   4  11  10         82.39         59.21        11.22 o                         
   5  11  10        433.25        462.53        29.27 o                         
   6  11  10       1857.99       1761.22        61.10 o                         
   7  11  10        752.31        838.86        39.91 o                         
   8  11  10       2569.90       2792.87        65.17 o                         
   9  11  10         13.57         15.33         7.51 o                         
 -10  12  10       1266.96       1038.91        80.86 o                         
  -9  12  10        216.08        252.34        17.85 o                         
  -8  12  10        635.34        776.66        44.91 o                         
  -7  12  10         32.86         34.82        10.31 o                         
  -6  12  10        172.58        171.17        18.84 o                         
  -5  12  10        189.05        207.30        19.40 o                         
  -4  12  10       4248.11       4146.52       109.69 o                         
  -3  12  10        375.66        378.59        23.93 o                         
  -2  12  10        485.12        374.17        24.20 o                         
  -1  12  10        447.99        534.98        27.67 o                         
   0  12  10      11195.12      10711.59       237.68 o                         
   1  12  10         20.32         38.15         8.94 o                         
   2  12  10        401.30        322.82        19.63 o                         
   3  12  10        407.45        399.47        22.74 o                         
   4  12  10      15735.01      14234.90       233.25 o                         
   5  12  10        639.14        643.02        34.52 o                         
   6  12  10        241.59        304.64        23.23 o                         
   7  12  10        247.89        196.07        16.22 o                         
   8  12  10         19.20         60.33        11.82 o                         
   9  12  10         17.51          1.74        10.69 o                         
  -9  13  10       1314.96       1276.63        98.60 o                         
  -8  13  10        243.19        208.75        22.79 o                         
  -7  13  10        771.15        810.58        30.07 o                         
  -6  13  10          9.39         33.90        12.79 o                         
  -5  13  10        136.10        105.72        13.93 o                         
  -4  13  10         68.77         65.95        11.13 o                         
  -3  13  10         13.42         31.94        10.47 o                         
  -2  13  10        181.71        253.40        19.73 o                         
  -1  13  10         67.10         39.69         8.61 o                         
   0  13  10        196.43        223.41        18.51 o                         
   1  13  10        185.13        134.24        12.67 o                         
   2  13  10         88.49        117.14        14.03 o                         
   3  13  10        571.55        420.88        25.76 o                         
   4  13  10         16.20         28.98        10.94 o                         
   5  13  10         40.99         11.08        10.52 o                         
   6  13  10        313.86        356.50        24.84 o                         
   7  13  10        173.26        220.39        16.10 o                         
   8  13  10       2065.70       2026.05        60.88 o                         
   9  13  10         69.12         45.48        24.92 o                         
  -9  14  10         66.86         53.45        15.68 o                         
  -8  14  10        634.81        705.20        41.02 o                         
  -7  14  10        215.00        225.27        15.85 o                         
  -6  14  10       1207.28       1326.46        42.68 o                         
  -5  14  10        131.51        144.81        16.10 o                         
  -4  14  10       1092.31       1169.88        41.70 o                         
  -3  14  10        449.50        404.28        24.40 o                         
  -2  14  10       1493.14       1292.19        50.86 o                         
  -1  14  10        416.87        384.75        30.18 o                         
   0  14  10         50.14         97.44        14.71 o                         
   1  14  10       1526.44       1361.52        46.05 o                         
   2  14  10       2070.41       2001.95        56.97 o                         
   3  14  10        241.84        166.61        17.42 o                         
   4  14  10       2240.18       2283.13        59.53 o                         
   5  14  10         30.92         47.70        10.44 o                         
   6  14  10        345.92        321.39        22.01 o                         
   7  14  10         17.22         17.18         7.94 o                         
   8  14  10       1294.98       1298.96        64.52 o                         
  -8  15  10       2639.55       3035.87       101.64 o                         
  -7  15  10        163.60        216.47        15.99 o                         
  -6  15  10         20.61         43.82         9.11 o                         
  -5  15  10        192.91        155.64        16.05 o                         
  -4  15  10       5207.18       4903.03       101.44 o                         
  -3  15  10         16.15         11.95        10.41 o                         
  -2  15  10        118.49        111.29        14.09 o                         
  -1  15  10        357.45        324.87        25.74 o                         
   0  15  10         99.96         82.09        14.78 o                         
   1  15  10         31.90         29.99        12.60 o                         
   2  15  10      10593.45      10986.44       145.24 o                         
   3  15  10       1346.07       1402.33        49.73 o                         
   4  15  10       4223.58       4451.07        88.29 o                         
   5  15  10         24.96          9.29         9.33 o                         
   6  15  10       1466.17       1595.37        57.99 o                         
   7  15  10         29.65         26.29         7.71 o                         
  -7  16  10          0.22         -8.17         8.17 o                         
  -6  16  10       2486.74       2492.39        53.32 o                         
  -5  16  10        281.20        359.76        20.89 o                         
  -4  16  10       5254.70       5391.26        87.38 o                         
  -3  16  10        766.09        840.05        34.68 o                         
  -2  16  10        587.86        540.74        28.60 o                         
  -1  16  10         70.15         82.69        12.24 o                         
   0  16  10        228.97        247.43        21.51 o                         
   1  16  10        142.73        136.22        18.34 o                         
   2  16  10       4293.48       4159.61        92.89 o                         
   3  16  10        123.97         75.96        13.86 o                         
   4  16  10       4565.11       4633.23        98.78 o                         
   5  16  10         25.90         35.79        10.34 o                         
   6  16  10        181.96        215.86        16.64 o                         
   7  16  10         49.81         17.45         7.41 o                         
  -7  17  10        173.02        210.29        27.94 o                         
  -6  17  10       1775.00       1824.01        49.66 o                         
  -5  17  10        133.58        115.37        12.68 o                         
  -4  17  10       3374.71       3753.24        74.73 o                         
  -3  17  10        262.80        212.00        17.36 o                         
  -2  17  10       4902.32       4857.52       108.05 o                         
  -1  17  10         26.37         14.42         9.92 o                         
   0  17  10       1874.18       1818.69        59.78 o                         
   1  17  10         69.08         46.23        13.67 o                         
   2  17  10       7220.09       7682.15       128.89 o                         
   3  17  10       1199.65       1424.13        57.61 o                         
   4  17  10        112.39         97.46        15.11 o                         
   5  17  10        210.76        218.24        18.87 o                         
   6  17  10        258.85        206.23        17.24 o                         
  -6  18  10         62.45        108.66        22.80 o                         
  -5  18  10        129.51        151.03        13.14 o                         
  -4  18  10       1500.44       1399.57        41.70 o                         
  -3  18  10         41.90         62.15         9.50 o                         
  -2  18  10        974.72       1017.79        37.70 o                         
  -1  18  10        861.48        864.14        36.64 o                         
   0  18  10        467.18        462.93        26.18 o                         
   1  18  10         20.88          9.52        10.14 o                         
   2  18  10       3215.82       3573.63        92.22 o                         
   3  18  10        239.30        269.57        23.57 o                         
   4  18  10         16.83         44.20        13.29 o                         
   5  18  10        121.47        106.05        10.10 o                         
  -4  19  10         36.88         44.01        11.89 o                         
  -3  19  10         63.03         71.30        10.43 o                         
  -2  19  10          3.18         54.46        12.59 o                         
  -1  19  10        100.79         96.74        11.11 o                         
   0  19  10        498.16        530.70        28.39 o                         
   1  19  10        140.95        108.31        13.19 o                         
   2  19  10          2.35         38.80         9.47 o                         
   3  19  10          9.54          8.95         6.68 o                         
   4  19  10          3.71         16.16        11.73 o                         
  -3  20  10         60.85         70.11        23.01 o                         
  -2  20  10          6.97         18.08         9.88 o                         
  -1  20  10        153.19        142.03        15.18 o                         
   0  20  10        647.20        806.87        40.15 o                         
   1  20  10         90.59         66.16        12.48 o                         
   2  20  10        202.14        119.12        20.96 o                         
 -11   0  11        352.35        407.05        48.99 o                         
  -9   0  11         42.92         13.23        20.17 o                         
  -7   0  11       4686.61       4502.73       176.27 o                         
  -5   0  11          6.57        104.29        38.75 o                         
  -3   0  11       7800.60       8947.79       236.84 o                         
  -1   0  11       7167.84       4298.46       130.64 o                         
   1   0  11       1040.61        812.60        42.11 o                         
   3   0  11       3011.67       2791.18       162.62 o                         
   5   0  11          1.67         16.74        15.54 o                         
   7   0  11        429.88        298.86        58.18 o                         
   9   0  11       3812.58       4593.04       406.51 o                         
  11   0  11         64.58         56.83        19.21 o                         
 -12   1  11         81.97         97.66        19.91 o                         
 -11   1  11        128.17        101.99        12.20 o                         
 -10   1  11          3.57         20.92        27.86 o                         
  -9   1  11        289.22        282.17        32.32 o                         
  -8   1  11       3641.23       3657.64       138.64 o                         
  -7   1  11        406.38        537.14        39.07 o                         
  -6   1  11        395.71        404.23        44.96 o                         
  -5   1  11       2495.50       2834.02       125.11 o                         
  -4   1  11       1391.25        715.49        56.51 o                         
  -3   1  11        854.84       1361.53        65.03 o                         
  -2   1  11     290391.84     309827.25       891.69 o                         
  -1   1  11       1869.38       1839.81        58.94 o                         
   0   1  11        502.76        556.69        23.67 o                         
   1   1  11       4488.38       4363.56       166.28 o                         
   2   1  11      29549.51      32400.65       545.51 o                         
   3   1  11        405.56        387.97        26.50 o                         
   4   1  11        984.22       1300.34        70.51 o                         
   5   1  11       3470.37       4221.99       150.15 o                         
   6   1  11      13042.01      11946.29       426.43 o                         
   7   1  11         21.76          7.16        15.78 o                         
   8   1  11          8.43         -4.93        31.27 o                         
   9   1  11         47.86         40.02        43.89 o                         
  10   1  11         36.40        -18.21        24.32 o                         
  11   1  11        501.25        626.05        43.24 o                         
 -12   2  11         36.15         23.97         9.19 o                         
 -11   2  11         61.36         67.63        11.75 o                         
 -10   2  11       4169.31       4393.86       182.36 o                         
  -9   2  11       1016.50        982.91        69.81 o                         
  -8   2  11      15337.94      14484.78       333.44 o                         
  -7   2  11       1764.28       1812.26        72.40 o                         
  -6   2  11         38.62         81.44        19.08 o                         
  -5   2  11        235.61        250.05        28.87 o                         
  -4   2  11      43227.52      42247.56       568.96 o                         
  -3   2  11       1092.77        598.15        33.43 o                         
  -2   2  11       1221.26       2083.22        51.13 o                         
  -1   2  11      13370.68      10409.94       151.96 o                         
   0   2  11        348.11        128.10        12.21 o                         
   1   2  11       1531.66       1476.12        42.16 o                         
   2   2  11         28.58        104.52        17.71 o                         
   3   2  11        502.26        217.55        21.95 o                         
   4   2  11      49340.21      48171.54       415.08 o                         
   5   2  11         31.87         65.58        16.71 o                         
   6   2  11      14134.57      14643.95       371.46 o                         
   7   2  11        635.55        784.54        49.49 o                         
   8   2  11       2772.22       2820.37       191.87 o                         
   9   2  11       2089.61       2046.60       112.35 o                         
  10   2  11       1459.15       1688.99       143.87 o                         
  11   2  11        232.22        135.70        30.43 o                         
 -12   3  11         49.92         74.14        12.96 o                         
 -11   3  11          5.32          7.47        12.03 o                         
 -10   3  11       3175.58       3470.53        94.82 o                         
  -9   3  11        118.80        146.71        22.83 o                         
  -8   3  11      21378.87      19988.17       406.35 o                         
  -7   3  11        247.36        272.52        25.33 o                         
  -6   3  11       9252.80       9425.88       242.68 o                         
  -5   3  11        339.70        364.49        33.14 o                         
  -4   3  11       1932.02       2051.77        69.30 o                         
  -3   3  11       6998.43       6940.92       130.62 o                         
  -2   3  11      58721.66      53453.70       377.83 o                         
  -1   3  11       3847.14       3142.00        83.16 o                         
   0   3  11       8372.50       7619.01        97.18 o                         
   1   3  11         53.59         29.76        10.75 o                         
   2   3  11       3791.21       3066.01        78.87 o                         
   3   3  11       2349.71       2294.80        80.13 o                         
   4   3  11      45383.89      41732.59      1104.30 o                         
   5   3  11         70.28        113.09        21.14 o                         
   6   3  11       6457.08       5537.02       143.98 o                         
   7   3  11        174.00        129.44        20.21 o                         
   8   3  11       2829.15       2880.92       139.88 o                         
   9   3  11        159.78        156.78        32.13 o                         
  10   3  11        154.44        123.23        20.80 o                         
  11   3  11         79.31         76.85        27.91 o                         
 -12   4  11       1118.94       1014.22        50.68 o                         
 -11   4  11        369.41        371.81        31.93 o                         
 -10   4  11       1791.18       1915.29        76.69 o                         
  -9   4  11         28.18         11.85        12.71 o                         
  -8   4  11        119.17        129.55        19.24 o                         
  -7   4  11        172.41        198.94        19.59 o                         
  -6   4  11       6559.39       6896.28       239.14 o                         
  -5   4  11        222.26        234.41        43.08 o                         
  -4   4  11      71478.26      74096.99       716.03 o                         
  -3   4  11       1629.42       1329.89        66.41 o                         
  -2   4  11      38451.50      38776.41       425.58 o                         
  -1   4  11       2088.71       2639.53        75.66 o                         
   0   4  11       4119.39       4384.76       111.47 o                         
   1   4  11         58.37         36.33         7.51 o                         
   2   4  11       2865.52       2816.25        71.12 o                         
   3   4  11        196.49        157.01        16.41 o                         
   4   4  11      58844.91      61137.39      1186.60 o                         
   5   4  11        253.82        190.51        25.44 o                         
   6   4  11       6730.78       6571.75       144.29 o                         
   7   4  11         18.27         53.90        16.46 o                         
   8   4  11        367.57        475.87        56.41 o                         
   9   4  11       1190.83       1411.86        89.53 o                         
  10   4  11       1101.72       1280.15        90.01 o                         
  11   4  11        755.83        874.09        94.71 o                         
 -11   5  11         10.35        -11.86        11.86 o                         
 -10   5  11         15.27         19.67        11.87 o                         
  -9   5  11        137.01         96.35        16.03 o                         
  -8   5  11       1804.32       1676.26        63.28 o                         
  -7   5  11        884.15        734.96        34.48 o                         
  -6   5  11       2770.38       3142.84       194.36 o                         
  -5   5  11       2436.79       2784.39       141.21 o                         
  -4   5  11        369.19        257.79        47.31 o                         
  -3   5  11       4084.02       3540.63       103.81 o                         
  -2   5  11       7999.97       7052.48       133.39 o                         
  -1   5  11       2175.61       2575.95        79.39 o                         
   0   5  11      13420.20      13748.44       183.04 o                         
   1   5  11        781.64        810.44        37.04 o                         
   2   5  11         94.23        120.86        14.70 o                         
   3   5  11        952.41       1352.53        56.97 o                         
   4   5  11         91.06         56.79        15.91 o                         
   5   5  11        124.94        145.70        31.15 o                         
   6   5  11       8151.34       8064.10       207.79 o                         
   7   5  11        343.14        295.04        30.15 o                         
   8   5  11         60.92        156.59        25.73 o                         
   9   5  11        706.92        676.70        57.84 o                         
  10   5  11       2149.72       2419.23       101.42 o                         
  11   5  11        111.69         67.88        19.11 o                         
 -11   6  11        310.84        319.40        29.58 o                         
 -10   6  11         15.13         28.82        11.83 o                         
  -9   6  11         38.84         41.60        15.20 o                         
  -8   6  11        265.35        226.00        21.29 o                         
  -7   6  11        151.62        107.26        14.61 o                         
  -6   6  11       3075.17       3117.93        88.74 o                         
  -5   6  11        541.68        432.41        58.68 o                         
  -4   6  11       1600.46       1941.71       115.04 o                         
  -3   6  11        520.78        454.46        37.00 o                         
  -2   6  11       1363.14       1749.50        72.06 o                         
  -1   6  11       1741.13       1819.33        72.01 o                         
   0   6  11      14985.22      16339.79       329.32 o                         
   1   6  11        979.58        675.37        52.20 o                         
   2   6  11        175.26        299.29        62.16 o                         
   3   6  11       2114.17       2153.48        84.05 o                         
   4   6  11        766.72        589.76        50.37 o                         
   5   6  11        578.17        724.40        68.81 o                         
   6   6  11       2929.85       2597.21        83.23 o                         
   7   6  11       2047.72       2033.53        89.16 o                         
   8   6  11        363.79        370.09        34.52 o                         
   9   6  11        109.10         77.56        21.35 o                         
  10   6  11       3158.24       3696.07       153.81 o                         
  11   6  11         20.75          9.44        11.69 o                         
 -11   7  11        128.08        141.38        17.86 o                         
 -10   7  11       1815.81       1642.89        58.00 o                         
  -9   7  11        528.49        543.85        32.27 o                         
  -8   7  11       7901.65       7355.94       131.34 o                         
  -7   7  11         39.72         14.79         8.78 o                         
  -6   7  11       1561.38       1556.02        48.90 o                         
  -5   7  11        889.53        952.29        89.25 o                         
  -4   7  11        227.06        483.43        60.97 o                         
  -3   7  11         78.10         29.60        23.85 o                         
  -2   7  11       7320.46       6340.37       145.00 o                         
  -1   7  11         87.82        141.52        24.63 o                         
   0   7  11       2647.87       2747.66        94.23 o                         
   1   7  11        167.86        124.90        25.89 o                         
   2   7  11      12085.87      12727.14       322.62 o                         
   3   7  11        596.22        527.21        44.49 o                         
   4   7  11      22368.76      22238.19       680.11 o                         
   5   7  11        619.37        601.11        45.17 o                         
   6   7  11        338.11        313.65        25.85 o                         
   7   7  11        573.91        575.14        43.83 o                         
   8   7  11        280.53        309.58        30.52 o                         
   9   7  11        160.56        249.75        28.20 o                         
  10   7  11          0.33         32.15        15.08 o                         
 -11   8  11         88.57         53.52        15.83 o                         
 -10   8  11       5005.97       4919.92       105.78 o                         
  -9   8  11          2.57          8.57        10.76 o                         
  -8   8  11       6817.99       6646.71       119.13 o                         
  -7   8  11         42.85         43.27        12.96 o                         
  -6   8  11      21785.47      20253.87       274.23 o                         
  -5   8  11        523.84        405.36        41.37 o                         
  -4   8  11        130.18        308.79        74.09 o                         
  -3   8  11        126.68        181.67        34.84 o                         
  -2   8  11       5274.07       5332.84       164.44 o                         
  -1   8  11        188.86        205.36        28.94 o                         
   0   8  11       9380.10       9533.11       198.20 o                         
   1   8  11        213.80        353.41        43.87 o                         
   2   8  11         11.99         25.57        26.00 o                         
   3   8  11         21.05         11.49        17.09 o                         
   4   8  11       2552.22       2141.50       146.61 o                         
   5   8  11       1546.76       1438.80        57.69 o                         
   6   8  11      13359.24      11490.98       401.81 o                         
   7   8  11        659.79        744.36        49.63 o                         
   8   8  11       1951.64       1966.76        68.72 o                         
   9   8  11          1.22          3.77        14.20 o                         
  10   8  11       9231.46       9074.68       143.45 o                         
 -11   9  11         36.95         72.96        23.18 o                         
 -10   9  11        315.69        278.50        24.80 o                         
  -9   9  11         19.11          7.75         9.78 o                         
  -8   9  11       6597.85       6754.43       117.61 o                         
  -7   9  11          5.90         22.11        12.58 o                         
  -6   9  11        707.41        553.69        29.76 o                         
  -5   9  11          1.91          5.87        10.67 o                         
  -4   9  11       2411.99       2795.59       161.72 o                         
  -3   9  11        436.72        466.96        84.16 o                         
  -2   9  11      12757.53      11312.48       365.40 o                         
  -1   9  11        667.79        651.58        51.67 o                         
   0   9  11      28792.70      31803.57       396.70 o                         
   1   9  11        281.33        290.56        41.40 o                         
   2   9  11       9145.31      10339.56       432.17 o                         
   3   9  11         65.14         91.16        28.58 o                         
   4   9  11       5002.22       4294.39        86.97 o                         
   5   9  11         54.01         52.97        17.45 o                         
   6   9  11      13030.97      12581.93       260.30 o                         
   7   9  11         18.70          2.26        12.59 o                         
   8   9  11       3423.22       3562.04        92.74 o                         
   9   9  11         13.70         17.14        10.96 o                         
  10   9  11        205.73        136.50        17.01 o                         
 -10  10  11        327.05        345.78        31.12 o                         
  -9  10  11        110.37         88.14        15.90 o                         
  -8  10  11       2328.33       2354.81       107.36 o                         
  -7  10  11        170.09        135.64        18.01 o                         
  -6  10  11        876.42        747.26        37.76 o                         
  -5  10  11        946.25        784.91        33.26 o                         
  -4  10  11         19.57         52.92        11.08 o                         
  -3  10  11        232.76        160.59        39.73 o                         
  -2  10  11        532.41        536.70        62.13 o                         
  -1  10  11       1677.38       1815.25       112.74 o                         
   0  10  11         62.44        131.43        24.69 o                         
   1  10  11        100.02         40.88        20.87 o                         
   2  10  11          6.75         83.63        29.60 o                         
   3  10  11         90.37        120.96        17.33 o                         
   4  10  11        503.05        592.78        30.00 o                         
   5  10  11          1.32         30.68        11.69 o                         
   6  10  11         22.38        105.12        18.24 o                         
   7  10  11          2.79        -12.24        12.24 o                         
   8  10  11          0.26         33.20        11.71 o                         
   9  10  11        660.26        693.46        28.83 o                         
  10  10  11        292.32        182.50        27.38 o                         
 -10  11  11        662.69        710.99        33.56 o                         
  -9  11  11        206.71        241.48        22.07 o                         
  -8  11  11         12.73        127.25        46.93 o                         
  -7  11  11        457.16        474.86        30.10 o                         
  -6  11  11        135.69        133.43        17.90 o                         
  -5  11  11        156.74         64.19        11.16 o                         
  -4  11  11       2706.90       2410.47        58.17 o                         
  -3  11  11        565.28        570.40        30.69 o                         
  -2  11  11        264.66        349.36        41.36 o                         
  -1  11  11        357.81        431.93        75.84 o                         
   0  11  11        195.19        313.13        53.72 o                         
   1  11  11       3631.74       4469.23       155.18 o                         
   2  11  11        284.09        366.35        23.57 o                         
   3  11  11         41.63         64.98         9.70 o                         
   4  11  11         16.48         16.93        10.73 o                         
   5  11  11        314.64        259.84        24.98 o                         
   6  11  11        453.07        461.63        30.77 o                         
   7  11  11        435.77        448.69        30.44 o                         
   8  11  11          7.92          5.64         9.53 o                         
   9  11  11        748.44        646.46        36.75 o                         
  -9  12  11         84.09        111.73        13.07 o                         
  -8  12  11       1023.14       1167.25        48.74 o                         
  -7  12  11        102.53        119.47        14.67 o                         
  -6  12  11       1053.55       1183.72        44.33 o                         
  -5  12  11        367.75        399.32        25.96 o                         
  -4  12  11       4745.40       4801.80        89.77 o                         
  -3  12  11        319.78        389.25        25.04 o                         
  -2  12  11       1533.01       1347.10        45.40 o                         
  -1  12  11        373.74        390.35        23.81 o                         
   0  12  11       5666.70       5170.17       111.68 o                         
   1  12  11        166.00        167.63        14.97 o                         
   2  12  11         46.22         42.47         8.78 o                         
   3  12  11        113.20        129.19        13.09 o                         
   4  12  11        237.17        218.71        18.48 o                         
   5  12  11         46.69         37.50        11.01 o                         
   6  12  11       1098.54       1243.73        47.17 o                         
   7  12  11         51.47         45.19         9.42 o                         
   8  12  11         66.42         91.93        14.41 o                         
   9  12  11        294.82        280.64        30.61 o                         
  -9  13  11         80.45         87.93        13.74 o                         
  -8  13  11       2817.00       2901.05        61.79 o                         
  -7  13  11         87.23         90.19        11.80 o                         
  -6  13  11       5521.39       5193.24        96.45 o                         
  -5  13  11         30.52         27.24        10.43 o                         
  -4  13  11        100.38         59.79        11.52 o                         
  -3  13  11         54.97         61.92        11.05 o                         
  -2  13  11      20818.98      19950.97       533.66 o                         
  -1  13  11        830.70        841.41        37.92 o                         
   0  13  11        652.75        701.52        31.04 o                         
   1  13  11        268.84        263.65        20.04 o                         
   2  13  11       2834.02       2565.69        73.77 o                         
   3  13  11        566.61        510.49        27.05 o                         
   4  13  11       2940.54       2838.98        62.76 o                         
   5  13  11        152.17         75.24        12.82 o                         
   6  13  11        809.56        720.14        33.48 o                         
   7  13  11         10.41          3.37         7.93 o                         
   8  13  11        390.42        357.30        22.81 o                         
  -9  14  11          2.87         -2.37        11.02 o                         
  -8  14  11       2910.68       2985.02        67.67 o                         
  -7  14  11          6.37         31.12         8.08 o                         
  -6  14  11        682.90        867.36        33.34 o                         
  -5  14  11        504.38        563.17        30.06 o                         
  -4  14  11        698.45        572.01        29.86 o                         
  -3  14  11        353.30        294.33        21.82 o                         
  -2  14  11       3813.81       3778.89        89.80 o                         
  -1  14  11        876.23        779.94        42.09 o                         
   0  14  11        742.05        701.43        38.91 o                         
   1  14  11         95.57         86.87        13.33 o                         
   2  14  11         18.53         29.86         8.94 o                         
   3  14  11         81.05         48.70        11.67 o                         
   4  14  11       2731.25       2639.01        68.23 o                         
   5  14  11         79.98         71.09        11.68 o                         
   6  14  11       2963.58       3031.83        69.66 o                         
   7  14  11         63.46         64.94        11.74 o                         
   8  14  11         26.98         28.54         8.01 o                         
  -8  15  11       1545.39       1481.93        98.60 o                         
  -7  15  11          6.38         18.67         7.95 o                         
  -6  15  11        644.60        674.65        29.77 o                         
  -5  15  11         14.97         11.90        10.32 o                         
  -4  15  11         53.92         64.62        12.98 o                         
  -3  15  11          7.04          5.54         9.51 o                         
  -2  15  11        834.52        820.24        41.63 o                         
  -1  15  11       1896.55       1892.29        63.29 o                         
   0  15  11        625.47        617.67        35.05 o                         
   1  15  11        316.26        311.22        27.06 o                         
   2  15  11         77.88         99.95        16.71 o                         
   3  15  11          6.40         18.45        11.57 o                         
   4  15  11       5090.32       5132.19        93.97 o                         
   5  15  11        242.35        238.43        20.66 o                         
   6  15  11       1210.75       1402.85        52.01 o                         
   7  15  11        104.95         93.63        12.08 o                         
  -7  16  11        767.21        879.02        33.17 o                         
  -6  16  11        123.63        153.73        16.15 o                         
  -5  16  11          8.38         17.72         9.68 o                         
  -4  16  11        308.60        415.95        25.43 o                         
  -3  16  11         95.42         71.63        12.61 o                         
  -2  16  11         50.31         69.56        12.76 o                         
  -1  16  11        165.60        164.38        17.52 o                         
   0  16  11        439.45        484.50        34.28 o                         
   1  16  11        392.24        445.81        31.79 o                         
   2  16  11        130.99        176.87        21.91 o                         
   3  16  11        314.99        290.60        23.48 o                         
   4  16  11        174.07        177.69        24.46 o                         
   5  16  11        745.16        832.81        44.60 o                         
   6  16  11          5.76          8.90         8.67 o                         
   7  16  11        164.14        166.83        17.90 o                         
  -6  17  11        759.87        661.87        30.78 o                         
  -5  17  11         20.65         18.47         7.74 o                         
  -4  17  11       1407.83       1549.65        51.16 o                         
  -3  17  11        590.59        632.43        26.83 o                         
  -2  17  11        112.32        155.88        16.33 o                         
  -1  17  11        174.26        157.91        16.09 o                         
   0  17  11         11.97         36.17        13.63 o                         
   1  17  11         67.50         37.50        12.02 o                         
   2  17  11        140.20        148.75        20.96 o                         
   3  17  11        418.63        458.49        36.20 o                         
   4  17  11       1261.68       1192.21        46.52 o                         
   5  17  11         55.11         27.89         8.78 o                         
   6  17  11        414.17        311.99        17.18 o                         
  -5  18  11          5.92         16.36         7.84 o                         
  -4  18  11        557.06        557.75        26.30 o                         
  -3  18  11         79.45         47.63         9.19 o                         
  -2  18  11        108.78         97.70        13.72 o                         
  -1  18  11         40.11         52.09         9.81 o                         
   0  18  11        639.79        702.42        29.72 o                         
   1  18  11         55.05         76.83        16.56 o                         
   2  18  11        138.94        192.35        22.82 o                         
   3  18  11         44.49         32.78        13.23 o                         
   4  18  11       3125.62       3123.19       181.00 o                         
   5  18  11         23.34         20.29         7.09 o                         
  -4  19  11        162.44        185.72        16.45 o                         
  -3  19  11          9.40         13.88         5.52 o                         
  -2  19  11       4781.83       4810.52        92.55 o                         
  -1  19  11         14.35          4.54         7.08 o                         
   0  19  11        747.84        872.16        35.23 o                         
   1  19  11         95.54        123.85        12.58 o                         
   2  19  11        725.87        656.53        44.49 o                         
   3  19  11         25.84         13.18         6.54 o                         
   4  19  11       1365.26       1349.75        63.82 o                         
  -2  20  11          0.95         16.13        11.47 o                         
  -1  20  11         12.92         26.69        11.41 o                         
   0  20  11        918.49        974.19        55.89 o                         
   1  20  11          3.76         10.88         7.47 o                         
   2  20  11         74.82        101.23        26.47 o                         
 -12   0  12        599.53        702.87        80.99 o                         
  -8   0  12      19058.28      20172.74       798.08 o                         
  -6   0  12      17674.20      18610.43       512.20 o                         
  -4   0  12       7444.93       8029.55       264.41 o                         
  -2   0  12      35374.05      28700.81       379.10 o                         
   0   0  12      31088.53      28043.39       493.78 o                         
   2   0  12      21161.80      21905.93       205.59 o                         
   4   0  12       6506.78       7822.77       387.22 o                         
   6   0  12      89694.88      99373.63      1486.13 o                         
   8   0  12       2378.80       2028.12       272.18 o                         
  10   0  12       4249.83       4682.69       274.41 o                         
 -12   1  12       2888.37       3296.15        86.01 o                         
 -11   1  12         17.66         27.14        10.92 o                         
 -10   1  12        411.44        452.46        71.33 o                         
  -9   1  12        159.14        131.79        19.32 o                         
  -8   1  12      15195.72      14272.19       288.81 o                         
  -7   1  12        266.39        310.40        30.28 o                         
  -6   1  12      30399.72      29816.12       377.00 o                         
  -5   1  12       1906.22       1935.87        87.16 o                         
  -4   1  12        222.99        307.05        40.40 o                         
  -3   1  12        742.24        846.04        52.26 o                         
  -2   1  12      21145.65      17797.00       182.20 o                         
  -1   1  12       4941.68       6691.13        87.24 o                         
   0   1  12       1017.18        881.60        33.76 o                         
   1   1  12        348.84        264.55        16.67 o                         
   2   1  12       2754.14       3217.13        83.68 o                         
   3   1  12       1017.01       1490.14        60.13 o                         
   4   1  12      55862.18      54156.09      1316.73 o                         
   5   1  12       2030.34       2105.73       135.83 o                         
   6   1  12       4334.40       4293.53       171.10 o                         
   7   1  12        569.22        568.24        46.57 o                         
   8   1  12         34.50         -6.31        36.69 o                         
   9   1  12          6.47        -10.92        30.91 o                         
  10   1  12         22.45         23.00        19.72 o                         
  11   1  12        484.25        403.97        25.75 o                         
 -12   2  12        487.54        474.90        32.17 o                         
 -11   2  12         13.23         17.29        13.19 o                         
 -10   2  12         16.69         47.55        25.70 o                         
  -9   2  12         33.22         75.02        19.40 o                         
  -8   2  12        787.23        650.78        55.06 o                         
  -7   2  12        135.11        111.10        19.70 o                         
  -6   2  12       3331.33       3066.64       106.03 o                         
  -5   2  12       1282.30       1481.98        66.89 o                         
  -4   2  12         41.54        112.84        19.02 o                         
  -3   2  12       2524.19       1984.98        60.83 o                         
  -2   2  12       1008.54       1531.55        44.84 o                         
  -1   2  12       1108.41        599.68        45.90 o                         
   0   2  12      25524.43      22678.15       399.59 o                         
   1   2  12        295.93        274.75        19.00 o                         
   2   2  12       3251.21       4196.34        96.78 o                         
   3   2  12         32.60         70.75        14.48 o                         
   4   2  12      10672.37       9684.84       356.69 o                         
   5   2  12        169.23        149.74        32.78 o                         
   6   2  12      13726.16      14225.10       261.38 o                         
   7   2  12        255.14        359.70        34.68 o                         
   8   2  12         60.06         79.27        32.66 o                         
   9   2  12         89.42        127.81        31.83 o                         
  10   2  12        981.55        965.03        63.81 o                         
  11   2  12         74.63         41.53        14.66 o                         
 -12   3  12         99.55        162.58        18.78 o                         
 -11   3  12        475.81        554.48        35.57 o                         
 -10   3  12          5.86         40.92        17.61 o                         
  -9   3  12        508.97        503.32        46.83 o                         
  -8   3  12        170.72        263.70        38.10 o                         
  -7   3  12         14.63         32.06        14.22 o                         
  -6   3  12        767.76        839.10       123.98 o                         
  -5   3  12       2265.52       1999.46        82.01 o                         
  -4   3  12       3573.58       3548.74        92.87 o                         
  -3   3  12         15.60         53.82        11.44 o                         
  -2   3  12        568.43        814.63        49.27 o                         
  -1   3  12       7221.98       7092.36       140.68 o                         
   0   3  12       2968.89       4203.41        65.36 o                         
   1   3  12         96.17        100.51        13.65 o                         
   2   3  12       1025.00       1508.52        48.56 o                         
   3   3  12        356.05        770.68        47.79 o                         
   4   3  12        602.47        995.50        73.01 o                         
   5   3  12       3040.06       3523.15       106.59 o                         
   6   3  12       4212.21       4096.68       125.82 o                         
   7   3  12        416.21        472.71        40.39 o                         
   8   3  12       3102.47       2942.34       140.17 o                         
   9   3  12        234.76        271.00        50.29 o                         
  10   3  12         69.45        121.32        26.19 o                         
  11   3  12        185.30         79.79        37.26 o                         
 -11   4  12        367.06        288.92        27.88 o                         
 -10   4  12        144.58        109.40        18.81 o                         
  -9   4  12          0.52         19.88        14.00 o                         
  -8   4  12       5666.90       5006.07       121.23 o                         
  -7   4  12        100.32         94.34        12.74 o                         
  -6   4  12       1103.27       1191.31       101.12 o                         
  -5   4  12       2378.70       2303.73       102.48 o                         
  -4   4  12         23.92        179.20        34.76 o                         
  -3   4  12       1892.66       2316.83        89.37 o                         
  -2   4  12       2458.59       3373.44        98.21 o                         
  -1   4  12       9196.95       8671.78       150.11 o                         
   0   4  12      11448.46       9511.36       205.85 o                         
   1   4  12       5127.04       6717.99       145.82 o                         
   2   4  12       8260.47       8716.58       239.30 o                         
   3   4  12       1120.98       1237.15        46.37 o                         
   4   4  12      21824.29      21524.07       479.01 o                         
   5   4  12        796.07        776.05        50.57 o                         
   6   4  12      15109.06      15100.19       296.36 o                         
   7   4  12        259.97        217.71        26.98 o                         
   8   4  12       2138.23       2349.86       104.97 o                         
   9   4  12          0.75          9.00        17.85 o                         
  10   4  12       2077.75       2368.18       104.46 o                         
  11   4  12        136.34        126.92        34.40 o                         
 -11   5  12         18.32          4.35        10.35 o                         
 -10   5  12       2146.75       2080.67        68.39 o                         
  -9   5  12         43.06         39.39        13.80 o                         
  -8   5  12         76.11         78.06        14.22 o                         
  -7   5  12        584.01        499.67        29.75 o                         
  -6   5  12      29240.02      29756.53      1107.67 o                         
  -5   5  12         55.51         36.27        26.14 o                         
  -4   5  12      10751.97      13776.87       467.08 o                         
  -3   5  12        789.17        373.36        36.64 o                         
  -2   5  12      55874.70      58498.18       541.44 o                         
  -1   5  12       1173.36       1153.22        54.73 o                         
   0   5  12      19164.70      18980.14       286.65 o                         
   1   5  12         14.69         25.21        17.12 o                         
   2   5  12       1036.97        856.86        38.67 o                         
   3   5  12        338.29        238.89        26.50 o                         
   4   5  12      11638.20      11645.44       206.91 o                         
   5   5  12       5338.31       5930.77       192.63 o                         
   6   5  12       4458.31       4401.84       120.64 o                         
   7   5  12         72.33         52.90        19.42 o                         
   8   5  12       3897.96       3811.66       135.03 o                         
   9   5  12         99.08        116.41        25.93 o                         
  10   5  12       2877.30       3322.41       135.77 o                         
  11   5  12         37.58         25.67        15.53 o                         
 -11   6  12         72.72         45.39        11.47 o                         
 -10   6  12         85.56         80.92        14.40 o                         
  -9   6  12         30.34         26.59        13.48 o                         
  -8   6  12        163.71        178.04        20.93 o                         
  -7   6  12         15.63         10.76        10.22 o                         
  -6   6  12      21479.92      19993.58       444.42 o                         
  -5   6  12        842.67        853.69        82.42 o                         
  -4   6  12        653.70        806.99        76.87 o                         
  -3   6  12       1632.84       1710.04        76.42 o                         
  -2   6  12        183.93         94.40        34.13 o                         
  -1   6  12       8282.94       7340.36       204.59 o                         
   0   6  12      61580.63      57399.17      1374.21 o                         
   1   6  12        121.00        206.20        30.52 o                         
   2   6  12       1342.74       1660.60       115.52 o                         
   3   6  12          4.59         18.95        15.58 o                         
   4   6  12       3821.13       4437.36       135.40 o                         
   5   6  12        535.27        534.18        59.63 o                         
   6   6  12       3818.50       3312.00       117.33 o                         
   7   6  12       1145.49       1292.01        65.73 o                         
   8   6  12        281.63        254.04        31.32 o                         
   9   6  12        451.71        434.83        45.41 o                         
  10   6  12       1644.01       1933.17        74.20 o                         
  11   6  12         69.18         33.78        11.74 o                         
 -11   7  12        877.07        866.92        78.96 o                         
 -10   7  12       1657.08       1589.03        62.81 o                         
  -9   7  12       1039.04       1005.35        39.28 o                         
  -8   7  12        634.72        588.73        39.11 o                         
  -7   7  12        400.48        379.86        26.55 o                         
  -6   7  12       9557.03       9150.99       143.06 o                         
  -5   7  12         53.81        198.93        44.07 o                         
  -4   7  12        641.58        363.29        55.04 o                         
  -3   7  12        330.22        448.28        54.18 o                         
  -2   7  12       2868.87       2680.89        96.72 o                         
  -1   7  12       3348.56       2763.19        97.74 o                         
   0   7  12      11869.18      12450.58       242.22 o                         
   1   7  12       1134.52       1704.73        88.92 o                         
   2   7  12       3596.15       2953.81       158.97 o                         
   3   7  12        100.91         33.89        23.52 o                         
   4   7  12       2061.78       1750.55       113.60 o                         
   5   7  12         68.92         86.41        17.46 o                         
   6   7  12       1249.40       1161.99        58.32 o                         
   7   7  12        812.25        843.93        54.20 o                         
   8   7  12       4522.82       4637.87       142.96 o                         
   9   7  12          2.03         28.93        14.55 o                         
  10   7  12        246.81        312.74        24.43 o                         
 -11   8  12        381.15        381.44        39.88 o                         
 -10   8  12         59.02        127.81        19.15 o                         
  -9   8  12        444.24        362.73        24.34 o                         
  -8   8  12         90.94        113.41        17.81 o                         
  -7   8  12       4393.12       4153.49       107.06 o                         
  -6   8  12        168.67        215.70        20.69 o                         
  -5   8  12         58.90         84.16        13.44 o                         
  -4   8  12          0.79        133.32        37.59 o                         
  -3   8  12       1128.66       1063.49        83.20 o                         
  -2   8  12       4388.95       3878.83       119.56 o                         
  -1   8  12       1161.69       1172.59        66.25 o                         
   0   8  12        555.95        512.53        42.41 o                         
   1   8  12          5.70         22.76        16.85 o                         
   2   8  12       1040.91       1341.77       112.24 o                         
   3   8  12         17.28         10.76        18.78 o                         
   4   8  12        313.05        266.67        46.91 o                         
   5   8  12        136.35        127.37        22.34 o                         
   6   8  12       2334.18       2336.56        84.12 o                         
   7   8  12        151.29        133.22        23.73 o                         
   8   8  12       2217.33       2323.43        79.65 o                         
   9   8  12        399.04        399.23        31.81 o                         
  10   8  12        282.94        352.25        31.63 o                         
 -10   9  12       1312.62       1268.10        58.95 o                         
  -9   9  12         72.78         86.57        15.55 o                         
  -8   9  12       1105.30       1018.72        50.71 o                         
  -7   9  12         43.97         28.29        13.74 o                         
  -6   9  12        156.00        113.02        13.01 o                         
  -5   9  12        555.75        504.91        25.84 o                         
  -4   9  12       4177.99       4102.34       196.95 o                         
  -3   9  12         45.10         60.36        31.50 o                         
  -2   9  12       1304.94       1258.77        91.55 o                         
  -1   9  12       3135.22       3596.15       120.73 o                         
   0   9  12       1480.78       1632.70        76.59 o                         
   1   9  12        616.24        645.92        62.20 o                         
   2   9  12       3912.25       5716.05       236.09 o                         
   3   9  12        199.12         82.75        23.22 o                         
   4   9  12        992.26        772.32        33.97 o                         
   5   9  12       1316.92       1223.80        45.20 o                         
   6   9  12        287.81        276.10        26.37 o                         
   7   9  12        100.09         82.35        15.92 o                         
   8   9  12         55.13        129.61        21.20 o                         
   9   9  12         16.69         30.80        10.27 o                         
  10   9  12          3.91          3.22        12.82 o                         
 -10  10  12         22.78          8.44        13.18 o                         
  -9  10  12         74.86         63.36        13.74 o                         
  -8  10  12       4705.83       4910.33       106.42 o                         
  -7  10  12        112.35        110.43        16.80 o                         
  -6  10  12       2686.62       2409.16        65.75 o                         
  -5  10  12         97.70         93.19        12.34 o                         
  -4  10  12       1979.13       1881.44        55.25 o                         
  -3  10  12        114.56        107.45        30.66 o                         
  -2  10  12         68.11        364.01        56.85 o                         
  -1  10  12        253.86        250.59        54.50 o                         
   0  10  12      19926.93      20750.69       355.48 o                         
   1  10  12         48.31        106.32        30.87 o                         
   2  10  12       7674.48      10578.98       334.73 o                         
   3  10  12       1854.77       1699.60        52.08 o                         
   4  10  12       3077.99       2690.43        71.64 o                         
   5  10  12        414.24        394.32        28.59 o                         
   6  10  12      20671.79      20171.26       205.05 o                         
   7  10  12         16.31         -2.39        12.01 o                         
   8  10  12        100.28         91.39        14.69 o                         
   9  10  12        253.56        310.82        20.38 o                         
  10  10  12       1285.48        778.68        54.13 o                         
 -10  11  12          2.12         13.18         7.82 o                         
  -9  11  12        170.26        190.36        18.55 o                         
  -8  11  12       2857.88       2707.45        70.27 o                         
  -7  11  12        180.06        146.18        19.44 o                         
  -6  11  12       3612.63       3383.22        72.65 o                         
  -5  11  12         71.68         35.75        11.55 o                         
  -4  11  12       1797.58       1491.47        47.46 o                         
  -3  11  12        613.37        503.15        26.63 o                         
  -2  11  12      13687.91      13384.43       427.77 o                         
  -1  11  12         89.38         52.52        45.93 o                         
   0  11  12       9309.59      10473.91       356.80 o                         
   1  11  12        261.35        286.98        24.45 o                         
   2  11  12         20.22         71.28        10.76 o                         
   3  11  12         46.25          5.78         8.44 o                         
   4  11  12         71.49         30.43        13.76 o                         
   5  11  12          3.40        -11.07        11.07 o                         
   6  11  12        114.25        121.31        18.26 o                         
   7  11  12        291.59        318.85        26.04 o                         
   8  11  12       2118.35       2053.86        60.48 o                         
   9  11  12          1.42         -7.15         7.15 o                         
  -9  12  12          6.88         27.07         8.51 o                         
  -8  12  12       1427.92       1656.91        48.80 o                         
  -7  12  12         47.01         15.72        11.45 o                         
  -6  12  12       4026.79       3796.05        78.49 o                         
  -5  12  12        135.99        104.39        13.05 o                         
  -4  12  12       1695.80       1754.37        56.79 o                         
  -3  12  12         12.94         22.85        11.78 o                         
  -2  12  12       4650.59       4409.22       114.80 o                         
  -1  12  12        113.07        122.82        17.98 o                         
   0  12  12       2693.90       2567.37        58.48 o                         
   1  12  12       1569.97       1296.13        42.07 o                         
   2  12  12       3427.36       3450.96        79.63 o                         
   3  12  12        347.73        317.15        18.75 o                         
   4  12  12        308.17        317.13        21.22 o                         
   5  12  12         15.74         -3.83        10.33 o                         
   6  12  12       6562.92       6477.03       101.34 o                         
   7  12  12         48.07         61.53         9.59 o                         
   8  12  12        107.16        161.34        15.27 o                         
   9  12  12         18.34         19.30         8.94 o                         
  -9  13  12        872.56        896.33        38.41 o                         
  -8  13  12        118.44        153.79        15.61 o                         
  -7  13  12         59.54         39.95        10.13 o                         
  -6  13  12        633.88        687.39        35.77 o                         
  -5  13  12       1160.57       1072.49        40.13 o                         
  -4  13  12       3395.85       3095.53        70.97 o                         
  -3  13  12         31.10          7.88         9.80 o                         
  -2  13  12        122.39        152.49        17.17 o                         
  -1  13  12         85.55         53.92        15.35 o                         
   0  13  12         23.44         38.76        10.91 o                         
   1  13  12        292.18        290.69        20.87 o                         
   2  13  12        320.84        371.59        23.71 o                         
   3  13  12        483.53        545.78        30.01 o                         
   4  13  12        395.63        321.03        22.10 o                         
   5  13  12        148.11        132.59        15.85 o                         
   6  13  12          8.84         23.01        10.50 o                         
   7  13  12         26.87         12.33         8.08 o                         
   8  13  12         39.66         68.80        11.03 o                         
  -8  14  12          7.04         47.21         9.43 o                         
  -7  14  12        136.80        156.15        14.30 o                         
  -6  14  12        759.27        731.57        32.57 o                         
  -5  14  12         28.96         39.44        10.91 o                         
  -4  14  12        342.27        390.54        24.71 o                         
  -3  14  12         52.76         48.43        10.05 o                         
  -2  14  12        161.28        200.32        19.66 o                         
  -1  14  12        369.62        446.19        30.53 o                         
   0  14  12         49.24         44.83        11.55 o                         
   1  14  12       1182.15       1061.72        41.29 o                         
   2  14  12         68.86         42.28         9.90 o                         
   3  14  12        424.54        449.10        27.78 o                         
   4  14  12        732.30        625.09        35.29 o                         
   5  14  12        548.75        577.24        34.02 o                         
   6  14  12       1505.76       1856.12        52.26 o                         
   7  14  12       1069.20       1161.29        69.28 o                         
   8  14  12        114.50         69.12        11.79 o                         
  -8  15  12       1791.45       1622.84        67.67 o                         
  -7  15  12        160.39        235.31        15.37 o                         
  -6  15  12       1573.16       1495.76        43.41 o                         
  -5  15  12         64.01         57.91        12.25 o                         
  -4  15  12       2064.97       1984.91        51.51 o                         
  -3  15  12        360.75        358.09        25.78 o                         
  -2  15  12       2477.40       2449.59        64.17 o
[truncated: 631,801 more chars]
